# Supplementary material for: Conscientious vaccination exemptions in kindergarten to eighth-grade children across Texas schools from 2012 to 2018: A regression analysis
Source: PLoS Med. 2020 Mar 10;17(3):e1003049. doi: 10.1371/journal.pmed.1003049 (PMC7064178; doi:10.1371/journal.pmed.1003049)
Supplement: S1 Table — (CSV) [file pmed.1003049.s003.csv]

Var_Name	Definition	Data_Scale	Source	Census Variable Name (when different from definition)
Urbanization	Urbanization	County	Texas DSHS
Pop2016	Pop2016	County	US Census Bureau
Pop2010	Pop2010	County	US Census Bureau
AnnNetMig	Annual Net Migration	County	US Census Bureau	Annual Estimates of the Components of Population Change - July 1, 2015 to July 1, 2016 - Net Migration - Total
AnnNetMigNorm	Annual Net Migration (Normalized)	County	US Census Bureau	AnnNetMig/Pop2016
AnnPopChng	Annual Population Change	County	US Census Bureau	Annual Estimates of the Components of Population Change - July 1, 2015 to July 1, 2016 - Total Population Change
AnnPopChngNorm	Annual Population Change (Normalized)	County	US Census Bureau	AnnPopChng/Pop2016
TotNetMig	Total Net Migration	County	US Census Bureau	Cumulative Estimates of the Components of Population Change - April 1, 2010 to July 1, 2016 - Net Migration - Total
TotNetMigNorm	Total Net Migration (Normalized)	County	US Census Bureau	TotNetMig/Pop2016
TotPopChng	Total Population Change	County	US Census Bureau	Cumulative Estimates of the Components of Population Change - April 1, 2010 to July 1, 2016 - Total Population Change
TotPopChngNorm	Total Population Change (Normalized)	County	US Census Bureau	TotPopChng/Pop2016
density	Population Density	County	US Census Bureau	Density per square mile of land area - Population
KinderEnrollment	Kindergarten Enrollment	County	US Census Bureau	the sum of HD01_VD07 Estimate; Male: - Enrolled in school: - Enrolled in kindergarten and HD01_VD31
KinderPrivate	Kindergarten Enrollment in Private Schools (Number of Students)	County	US Census Bureau	the sum of HD01_VD09
PropPrivate	Proportion of Kindergarten Enrollment in Private Schools	County	US Census Bureau	KinderPrivate/KinderEnrollment : Number of kindergarteners enrolled in private school in a county/ # of kindergartners in a county
AvgHouseholdSize	Average Household Size	County	US Census Bureau	Estimate; HOUSING TENURE - Average household size of owner-occupied unit
pop_under_5	Population under 5	County	US Census Bureau	Estimate: population under 5 years
prop_pop_under_5	Proportion of Population Under 5	County	US Census Bureau	pop_under_5 / total population (also given in age_and_sex_2016)
PropUnder5Poverty	Proportion of Population Under 5 Living in Poverty	County	US Census Bureau	the sum of male and female below poverty, divided by total number of kids below 5 across all 4 levels
MedIncome	Median Income	County	US Census Bureau	Estimate; INCOME AND BENEFITS (IN 2016 INFLATION-ADJUSTED DOLLARS) - Total households - Median household income (dollars)
Unemployment	Percent Employment	County	US Census Bureau	Percent; EMPLOYMENT STATUS - Population 16 years and over - In labor force - Civilian labor force - Unemployed
GINI	GINI Index	County	US Census Bureau	Estimate; Gini Index
PercWhite	Percent White	County	US Census Bureau	Percent; RACE - One race - White
Bachelors	Percent Bachelor's Degree	County	US Census Bureau	Percent; EDUCATIONAL ATTAINMENT - Population 25 years and over - Bachelor's degree
ESL	Percent ESL	County	US Census Bureau	Percent; LANGUAGE SPOKEN AT HOME - Population 5 years and over - Language other than English
adherence	Total Number of Adherents	County	U.S. Religion Census Religious Congregations and Membership Study	Total number of adherents (2010) (TOTADH)
prop_adherence	Total Number of Adherents/Population 2010	County	U.S. Religion Census Religious Congregations and Membership Study	adherence/Pop2010
num.dist	Number of Districts	County
Pop_16	Population 2016	District	US Census Bureau
Type	District Type	District	Texas Education Agency
district_size	District Size	District	US Census Bureau	Total; Estimate; Total population
move_diff_state	Number Moved from Different State	District	US Census Bureau	Estimate; Total: - Moved from different state: (any time)
move_diff_state_perc	Number Moved from Different State (Normalized)	District	US Census Bureau	move_diff_state/number of homes
same_house_one_year_est	Number Lived in Same House One Year Ago	District	US Census Bureau	Estimate; Total: - Same house 1 year ago:
same_house_one_year_perc	Number Lived in Same House One Year Ago (Normalized)	District	US Census Bureau	same_house_one_year_est/number of homes
percent_kinder	Percent in Kindergarten	District	US Census Bureau	Percent; Estimate; Kindergarten
private_percent_kinder	Percentage of Kindergarten Enrollment in Private Schools	District	US Census Bureau	Percent in private school; Estimate; Kindergarten
private_perc	Percentage of K-12 Enrollment in Private Schools	District	US Census Bureau	Percent in private school; Estimate; Kindergarten to 12th grade
prop_pop_under_5	Percent Under Five Years Old	District	US Census Bureau	Total; Estimate; AGE - Under 5 years
poverty_perc_under5	Percent Under Five Years Old in Poverty	District	US Census Bureau	Percent below poverty level; Estimate; AGE - Under 18 years - Under 5 years
MedIncome	Median Income	District	US Census Bureau	Families; Estimate; Median income (dollars)
Unemployment	Unemployment Rate	District	US Census Bureau
US_citizen	Number of US Citizens	District	US Census Bureau	Estimate; Total: - U.S. citizen, born in the United States
US_citizen_perc	Percent of US Citizens	District	US Census Bureau	US_citizen/Pop_16
mom_at_home_count	Number of Families with Stay-at-Home Moms	District	US Census Bureau	Families with own children under 18 years; Estimate; EMPLOYMENT STATUS CHARACTERISTICS - Married-couple families - Husband in labor force, wife not in labor force
mom_at_home_perc	Number of Families with Stay-at-Home Moms (Normalized)	District	US Census Bureau	Percent; Estimate; EMPLOYMENT STATUS CHARACTERISTICS - Married-couple families - Husband in labor force, wife not in labor force
dad_at_home_perc	Number of Families with Stay-at-Home Dads (Normalized)	District	US Census Bureau	Percent; Estimate; EMPLOYMENT STATUS CHARACTERISTICS - Married-couple families - Wife in labor force, husband not in labor force
working_parents_count	Number of Families with Two Working Parents	District	US Census Bureau	Families with own children under 18 years; Estimate; EMPLOYMENT STATUS CHARACTERISTICS - Married-couple families - Both husband and wife in labor force
working_parents_perc	Number of Families with Two Working Parents (Normalized)	District	US Census Bureau	Percent; Estimate; EMPLOYMENT STATUS CHARACTERISTICS - Married-couple families - Both husband and wife in labor force
insured_perc	Percent Insured	District	US Census Bureau	Percent Insured; Estimate; Civilian noninstitutionalized population
insured_kids_perc	Percent of Children Insured	District	US Census Bureau	Percent Insured; Estimate; AGE - Under 18 years
non_english_speaker	Percent Speak Non-English Language	District	US Census Bureau	Percent; Estimate; Speak a language other than English
spanish_speaker	Percent Speak Spanish	District	US Census Bureau	Percent; Estimate; SPEAK A LANGUAGE OTHER THAN ENGLISH - Spanish
ESL	Percent ESL	District	US Census Bureau	Percent of specified language speakers - Percent speak English less than "very well"; Estimate; Population 5 years and over
poverty_perc_under18	Percent of Children in Poverty	District	US Census Bureau	Percent below poverty level; Estimate; AGE - Under 18 years
private_perc_highschool	Percentage of High School Enrollment in Private Schools	District	US Census Bureau	Percent in private school; Estimate; High school: grade 9 to grade 12
private_perc_elementary	Percentage of Elementary Enrollment in Private Schools	District	US Census Bureau	Percent in private school; Estimate; Elementary: grade 5 to grade 8
labor_participation	Labor Force Participation Rate	District	US Census Bureau	Labor Force Participation Rate; Estimate; AGE - 16 to 19 years
white	Number White	District	US Census Bureau	Estimate; Total: - White alone
perc_white	Percent White	District	US Census Bureau	white/Pop_16
DA0AT15R	Attendance Rate (2014-15)	District	Texas Education Agency
DPSTTOSA	Average Salary: Teacher	District	Texas Education Agency
COMMTYPE	Community Type	District	Texas Education Agency
DZRATING	District Accountability Ratings	District	Texas Education Agency
DISTSIZE	District Size	District	Texas Education Agency
REGION	Education Service Center Region	District	Texas Education Agency
DPFPACOMP	Expenditure: % Accelerated Education	District	Texas Education Agency
DPFPAATHP	Expenditure: % Athletics/Related Activities	District	Texas Education Agency
DPFPABILP	Expenditure: % Bilingual/ESL Education	District	Texas Education Agency
DPFPAVOCP	Expenditure: % Career and Technical Education	District	Texas Education Agency
DZEXADMP	Expenditure: % Central Administrative	District	Texas Education Agency
DPFPAGIFP	Expenditure: % Gifted and Talented Education	District	Texas Education Agency
DPFPAHSAP	Expenditure: % High School Allotment	District	Texas Education Agency
DPFEAINSP	Expenditure: % Instructional	District	Texas Education Agency
DPFPAOTHP	Expenditure: % Other	District	Texas Education Agency
DZEXOTHP	Expenditure: % Other Operating	District	Texas Education Agency
DZEXPLAP	Expenditure: % Plant Services	District	Texas Education Agency
DPFPREKP	Expenditure: % Prekindergarten	District	Texas Education Agency
DPFPAREGP	Expenditure: % Regular Education	District	Texas Education Agency
DZEXADSP	Expenditure: % School Leadership	District	Texas Education Agency
DPFPASPEP	Expenditure: % Special Education	District	Texas Education Agency
DPFUNAB1T	Fund Balance (for ISDs)	District	Texas Education Agency
DPSTKIDR	Number of Students per Teacher	District	Texas Education Agency
DPSAKIDR	Number of Students per Total Staff	District	Texas Education Agency
PROPWLTH	Property Wealth	District	Texas Education Agency
DPFRAFEDP	Revenue: % Federal	District	Texas Education Agency
DZRVLOCP	Revenue: % Local and Other	District	Texas Education Agency
DPFRASTAP	Revenue: % State	District	Texas Education Agency
DA00A001S16R	STAAR: % All Subjects	District	Texas Education Agency
DE00A001S16R	STAAR: % Economically Disadvantaged	District	Texas Education Agency
DA00AR01S16R	STAAR: % ELA/Reading	District	Texas Education Agency
DH00A001S16R	STAAR: % Hispanic	District	Texas Education Agency
DA00AM01S16R	STAAR: % Mathematics	District	Texas Education Agency
DA00AC01S16R	STAAR: % Science	District	Texas Education Agency
DW00A001S16R	STAAR: % White	District	Texas Education Agency
DA00AW01S16R	STAAR: % Writing	District	Texas Education Agency
DPSXTOFP	Staff: % Auxiliary	District	Texas Education Agency
DPSCTOFP	Staff: % Central Administrative	District	Texas Education Agency
DPSETOFP	Staff: % Educational Aides	District	Texas Education Agency
DPSAMIFP	Staff: % Minority	District	Texas Education Agency
DPSUTOFP	Staff: % Professional Support	District	Texas Education Agency
DPSSTOFP	Staff: % School Administrative	District	Texas Education Agency
DPSTTOFP	Staff: % Teachers	District	Texas Education Agency
DPETBLAP	Students: % African American	District	Texas Education Agency
DPETINDP	Students: % American Indian	District	Texas Education Agency
DPETASIP	Students: % Asian	District	Texas Education Agency
DPETBILP	Students: % Bilingual/ESL Education	District	Texas Education Agency
DPETVOCP	Students: % Career and Technical Education	District	Texas Education Agency
DPETECOP	Students: % Economically Disadvantaged	District	Texas Education Agency
DPETLEPP	Students: % English Lanuage Learners (ELL)	District	Texas Education Agency
DPETGIFP	Students: % Gifted and Talented Education	District	Texas Education Agency
DPETHISP	Students: % Hispanic	District	Texas Education Agency
DPETPCIP	Students: % Pacific Islander	District	Texas Education Agency
DPETSPEP	Students: % Special Education	District	Texas Education Agency
DPETTWOP	Students: % Two or More Races	District	Texas Education Agency
DPETWHIP	Students: % White	District	Texas Education Agency
TAXRATE	Tax Rate	District	Texas Education Agency
DPSTBLFP	Teacher: % African American	District	Texas Education Agency
DPSTBIFP	Teacher: % Bilingual/ESL Education	District	Texas Education Agency
DPSTVOFP	Teacher: % Career and Technical Education	District	Texas Education Agency
DPSTCOFP	Teacher: % Compensatory Education	District	Texas Education Agency
DPSTHIFP	Teacher: % Hispanic	District	Texas Education Agency
DPSTO2FP	Teacher: % Other	District	Texas Education Agency
DPSTGOFP	Teacher: % Other Education (Includes G & T)	District	Texas Education Agency
DPSTREFP	Teacher: % Regular Education'	District	Texas Education Agency
DPSTSPFP	Teacher: % Special Education	District	Texas Education Agency
DPSTWHFP	Teacher: % White	District	Texas Education Agency
DPST05FP	Teacher: % With 5 or Fewer Years of Experience	District	Texas Education Agency
DPSTADFP	Teacher: % With Advanced Degrees	District	Texas Education Agency
DPSTEXPA	Teacher: Average Years of Experience	District	Texas Education Agency
DPSTURNR	Teacher: Turnover Rate	District	Texas Education Agency
DPFEAALLT	Total Actual Expenditures (2014-15)	District	Texas Education Agency
DPFEAINST	Total Actual Instructional Expenditures	District	Texas Education Agency
DPFEAINSK	Total Actual Instructional Expenditures per Pupil	District	Texas Education Agency
DPFEAOPFT	Total Actual Operating Expenditures (2014-15)	District	Texas Education Agency
DPFEAOPFK	Total Actual Operating Expenditures per Pupil	District	Texas Education Agency
DPFRAALLT	Total Actual Revenue (2014-15)	District	Texas Education Agency
DPFRAALLK	Total Actual Revenue per Pupil	District	Texas Education Agency
DZCAMPUS	Total Number of Schools	District	Texas Education Agency
DPSATOFC	Total Staff FTE	District	Texas Education Agency
DPETALLC	Total Students	District	Texas Education Agency
DPSTTOFC	Total Teacher FTE	District	Texas Education Agency
