# Supplementary material for: Conscientious vaccination exemptions in kindergarten to eighth-grade children across Texas schools from 2012 to 2018: A regression analysis
Source: PLoS Med. 2020 Mar 10;17(3):e1003049. doi: 10.1371/journal.pmed.1003049 (PMC7064178; doi:10.1371/journal.pmed.1003049)
Supplement: S1 Source Code — (ZIP) [file pmed.1003049.s004.zip]

Archive with 20 entries (19 files):
- County_Data_New.RData
- __MACOSX/
- __MACOSX/._County_Data_New.RData
- subset_17.18.csv
- __MACOSX/._subset_17.18.csv
- city_df_metros.csv
- __MACOSX/._city_df_metros.csv
- District_Data_New2.RData
- make_functions.R
- __MACOSX/._make_functions.R
- texas_map_A.csv
- __MACOSX/._texas_map_A.csv
- texas_map_B.csv
- __MACOSX/._texas_map_B.csv
- metro_lists.RData
- __MACOSX/._metro_lists.RData
- statistical_analyses2.Rmd
- __MACOSX/._statistical_analyses2.Rmd
- figures.Rmd
- __MACOSX/._figures.Rmd
