# Supplementary material for: Conscientious vaccination exemptions in kindergarten to eighth-grade children across Texas schools from 2012 to 2018: A regression analysis
Source: PLoS Med. 2020 Mar 10;17(3):e1003049. doi: 10.1371/journal.pmed.1003049 (PMC7064178; doi:10.1371/journal.pmed.1003049)
Supplement: S1 Source Code — (ZIP) [file pmed.1003049.s004.zip › subset_17.18.csv]

	County	District	Exemp_12.13	Exemp_13.14	Exemp_14.15	Exemp_15.16	Exemp_16.17	Exemp_17.18	Type	Pop_16
1	anderson	elkhart isd	0.27	0.25	0.17	0.49	0.32	0.43	g	1269
2	anderson	neches isd	0.24	0.52	0.27	0	0	0.29	h	378
3	anderson	palestine isd	0.4	0.21	0.15	0.09	0.12	0.62	e	3455
4	anderson	slocum isd	0.24	0.53	0.27	0.78	0.26	0.76	h	411
5	anderson	westwood isd	0.32	0.26	0.33	0.32	0.98	0.54	g	1600
6	andrews	andrews isd	0.63	0.66	0.82	0.75	0.9	1.07	d	3966
7	angelina	central isd	0.39	0.57	0.76	0.92	0.95	1.03	g	1527
8	angelina	diboll isd	0.35	0.2	0.06	0.06	0.06	0.06	g	1917
9	angelina	hudson isd	0.89	0.97	0.75	0.9	0.85	1.01	g	2846
10	angelina	huntington isd	0.23	0.62	0.57	0.53	0.64	0.7	g	1724
11	angelina	lufkin isd	0.33	0.34	0.42	0.51	0.49	0.45	e	8216
12	angelina	pineywoods community academy	1.1	1.35	0.74	2.28	1.16	0.91	i	1038
13	angelina	st. cyprian's episcopal school	0.81	2.5	0	3.45	2.11	4.67	o	181
14	angelina	zavalla isd	0	0	0	0.51	0.78	1.63	h	386
15	aransas	aransas county isd	0.51	1.02	1.25	1.27	1.45	1.49	g	3394
16	archer	archer city isd	1.28	0.63	0.89	0.92	0.43	0.89	h	483
17	archer	windthorst isd	0	0	0.23	0.23	0.24	0.73	h	436
18	armstrong	claude isd	1.44	1.98	2.06	0.59	1.9	1.44	h	335
19	atascosa	charlotte isd	0	0	0	0	0	0.43	h	501
20	atascosa	jourdanton isd	0.9	0.6	0.82	0.37	0.26	0.52	g	1576
21	atascosa	lytle isd	0.3	0.6	0.61	0.31	0.2	0.38	g	1600
22	atascosa	pleasanton isd	0.03	0.12	0.11	0.09	0.17	0.12	e	3482
23	atascosa	poteet isd	0.06	0	0	0	0.24	0.06	g	1769
24	austin	bellville isd	0.59	0.24	0.28	1.2	1.28	1.45	e	2239
25	austin	brazos isd	0.97	0.76	0.95	0.91	0.69	0.68	d	801
26	austin	faith academy	0.66	0	1.3	1.26	1.25	7.1	o	197
27	austin	sealy isd	0.42	0.18	0.56	0.32	0.53	0.43	d	2845
28	bailey	muleshoe isd	0.58	0.75	0.68	0.67	0.74	0.89	g	1453
29	bandera	bandera isd	0.69	0.98	1.1	1.42	2.31	2.26	b	2251
30	bastrop	bastrop isd	0.77	1.04	1.08	1.07	1.39	1.39	e	10539
31	bastrop	smithville isd	1.59	1.93	2.31	2.4	2.63	2.97	g	1759
32	baylor	seymour isd	1.43	1.52	3.36	1.23	0.7	0.36	h	595
33	bee	beeville isd	0	0.18	0.4	0.03	0	0.06	e	3364
34	bee	pawnee isd	0	0	0	0	1.82	0.89	h	317
35	bee	pettus isd	1.7	0.95	0.25	0	0	0.74	h	411
36	bee	skidmore-tynan isd	0.62	0.62	0.74	0.94	0.84	0.48	g	843
37	bee	st mary's academy charter school	0	0.23	0.9	0.92	0.68	0.68	i	443
38	bell	academy isd	0.7	0.72	0.45	0.5	0.47	1.03	g	1523
39	bell	belton isd	0.63	0.73	0.88	0.99	1.02	1.21	d	11116
40	bell	killeen isd	0.34	0.43	0.54	0.59	0.61	0.79	c	43782
41	bell	rogers isd	0.49	0.58	0.48	0.7	0.47	1.46	g	867
42	bell	salado isd	1.34	1.75	1.61	2.35	2.54	3.07	d	1756
43	bell	st joseph catholic sch	0	0	0	0	0	0	o	80
44	bell	st mary's sch	0	0	0	0.54	0	0	o	203
45	bell	temple isd	0.11	0.15	0.31	0.35	0.43	0.39	d	8643
46	bell	troy isd	0.07	0.56	0.61	0.54	0.63	0.34	g	1492
47	bexar	alamo heights isd	1.29	1.58	1.59	1.73	1.76	1.95	b	4857
48	bexar	antonian college preparatory high school	0	0	0	0	0	0	o	775
49	bexar	bexar county academy	0	0.2	0	0	0	0	i	368
50	bexar	east central isd	0.27	0.32	0.38	0.46	0.59	0.5	b	10227
51	bexar	edgewood isd	0.06	0.09	0.08	0.1	0.01	0.08	b	10881
52	bexar	edgewood isd	0.06	0.09	0.08	0.1	0.01	0.08	g	10881
53	bexar	first baptist academy	1.32	1.81	2.2	1.43	3.1	3.15	o	298
54	bexar	harlandale isd	0.01	0.06	0.04	0.1	0	0.01	b	14831
55	bexar	harmony science acad (san antonio)	0.91	1.11	0.45	1.9	0.49	0.49	i	3705
56	bexar	healy-murphy h s	0	0	0	0	0	0	o	170
57	bexar	holy cross of san antonio	0	0	0	0	0	0	o	464
58	bexar	holy spirit catholic sch	0	0	0	0	0	0	o	441
59	bexar	john h wood jr public charter district	0	0	0.78	1.36	0.84	1.96	o	581
60	bexar	jubilee academic center	0.67	1.55	1.91	1.76	1.74	1.17	i	916
61	bexar	judson isd	0.09	0.33	0.41	0.32	0.43	0.56	b	23037
62	bexar	keystone school	1.4	1.4	1.24	0	0.69	1.01	o	487
63	bexar	lackland isd	0.37	0.12	0.44	0.23	0.76	2.01	f	1038
64	bexar	lighthouse charter school	0	0	0.43	0.7	0.34	0.72	i	295
65	bexar	mt sacred heart sch	0	0	0	0	0	0	o	373
66	bexar	new frontiers charter school	0.16	0	0.3	0.57	0.94	1.28	i	616
67	bexar	north east isd	0.69	0.76	0.87	0.97	1.07	1.17	a	67531
68	bexar	northside isd	0.39	0.47	0.53	0.81	0.69	0.87	a	106145
69	bexar	northside isd	0.39	0.47	0.53	0.81	0.69	0.87	h	106145
70	bexar	por vida academy	0	0	0.28	0	0	0	i	263
71	bexar	positive solutions charter school	0	0	0	0	0	0	i	152
72	bexar	randolph field isd	0.25	0.52	0.55	0.67	1.5	0.77	g	1429
73	bexar	san antonio isd	0.15	0.15	0.15	0.17	0.22	0.39	a	52514
74	bexar	school of excellence in education	0.44	0.92	0.72	0.11	0.41	0.5	i	830
75	bexar	school of science and technology	1.43	1.54	0.45	0.14	2.01	1.8	i	1238
76	bexar	shepherd of the hills lutheran school sa	0	0.8	1.63	1.67	2.5	1.96	o	319
77	bexar	somerset isd	0	0	0.13	0.2	0.35	0.23	g	4067
78	bexar	south san antonio isd	0	0.02	0	0.01	0.09	0.06	b	9631
79	bexar	southside isd	0.19	0.13	0.43	0.42	0.52	0.56	b	5713
80	bexar	southwest isd	0.08	0.13	0.19	0.23	0.2	0.27	b	13891
81	bexar	southwest preparatory school	0	0.64	1.47	0.59	0.94	1.1	i	908
82	bexar	st anthony catholic sch	0	0	0	0	0	0	o	410
83	bexar	st gregory the great catholic sch	0	0	0	0	0	0	o	620
84	bexar	st luke's catholic sch	0	0	0	0	0	0	o	518
85	bexar	st matthew catholic sch	0	0	0	0	0	0	o	731
86	bexar	st peter prince of apostles sch	0	0	0	0	0	0	o	185
87	bexar	st thomas more sch	0	0	0	0	0	0	o	152
88	bexar	st. george episcopal school	0.6	1.21	1.71	1.05	1.75	1.78	o	515
89	bexar	st. luke's episcopal school	0.34	0.29	0.62	0.68	1.95	2.99	o	320
90	bexar	sunshine cottage	0	0	1.41	2.53	5.75	2.76	o	126
91	bexar	the atonement academy	0	0	1.42	0.2	2.92	2.07	o	572
92	bexar	the winston school san antonio	1.54	1.41	1.53	0.49	0.51	1.05	o	192
93	bexar	tmi - the episcopal school of texas	1.15	0.85	0.42	0.64	1.08	0.43	o	453
94	blanco	johnson city isd	3.78	4.26	4.57	5.04	4.28	4.88	h	690
95	borden	borden county isd	0.84	1.17	1.63	2.04	3.15	4.24	h	254
96	bosque	clifton isd	0.82	0.67	0.63	1.08	0.94	1.25	g	995
97	bosque	cranfills gap isd	0	0	0	0.82	1.47	1.59	h	136
98	bosque	iredell isd	1.57	2.27	3.15	3.85	4.44	2.96	h	140
99	bosque	kopperl isd	0.45	0.49	0	0.48	1.01	1.4	h	219
100	bosque	meridian isd	0.6	0.6	0.84	0	0.65	0	h	479
101	bosque	morgan isd	0	0	0	0	0	0	h	125
102	bosque	valley mills isd	0	0	0	0	0.32	0	h	624
103	bosque	walnut springs isd	0	0	1.27	0	0	0.62	h	191
104	bowie	dekalb isd	0	0.14	0.25	0.36	1.34	0.26	h	824
105	bowie	hooks isd	0.11	0.67	1.17	0.59	0.66	1.17	g	923
106	bowie	liberty-eylau isd	0.44	0.5	0.43	0.55	0.74	0.93	g	2543
107	bowie	malta isd	1.72	2.07	0.79	0	1.34	1.06	h	149
108	bowie	maud isd	0.89	1.79	1.32	0.67	1.36	1.34	h	478
109	bowie	new boston isd	1.18	0.93	1.2	0.88	1.21	0.88	g	1345
110	bowie	pleasant grove isd	2.17	2.17	2.03	1.67	1.6	1.55	g	2127
111	bowie	red lick isd	1.36	0.62	1.65	3.23	2.4	6.45	f	504
112	bowie	redwater isd	1.08	1.19	1.36	2.11	2.33	1.61	g	1117
113	bowie	simms isd	1.41	1.83	2.01	2.19	1.35	1.75	h	494
114	bowie	st. james day school	0.93	5.26	4.8	5.26	5.56	9.21	o	188
115	bowie	texarkana isd	0.93	1.07	1.09	1.15	1.1	1.16	e	7169
116	brazoria	alvin isd	0.52	0.6	0.59	0.62	0.62	0.75	b	23587
117	brazoria	angleton isd	0.16	0.38	0.48	0.44	0.33	0.43	d	6798
118	brazoria	brazosport christian school	3.48	0	6.09	6.2	0.35	7.56	o	247
119	brazoria	brazosport isd	0.33	0.38	0.67	0.83	0.79	1.04	c	12457
120	brazoria	columbia-brazoria isd	0.3	0.49	0.1	0.49	0.28	0.14	d	3169
121	brazoria	damon isd	1.42	1.86	1.85	1.26	0.6	1.47	h	193
122	brazoria	danbury isd	0.53	0.66	0.77	1.84	1.69	2.14	h	783
123	brazoria	living stones christian school	2.96	3.16	1.42	4.14	2.33	2.58	o	176
124	brazoria	our lady queen of peace catholic sch	0	0	0	0	0	0	o	211
125	brazoria	pearland isd	0.54	0.78	0.84	0.91	0.98	1.08	b	21585
126	brazoria	st. helen catholic school	0	0.65	1.31	1.61	1.56	0	o	464
127	brazoria	sweeny isd	0.84	0.82	1.08	0.86	1.26	1.2	d	2037
128	brazos	allen academy	0.64	0.68	0.76	0.36	0.9	0.64	o	310
129	brazos	brazos school for inquiry & creativity	0	0	0	0.3	0.68	0	o	387
130	brazos	bryan isd	0.24	0.21	0.28	0.47	0.38	0.36	c	16237
131	brazos	college station isd	0.77	0.77	0.9	0.94	1.11	1.21	c	13188
132	brazos	st joseph catholic sch	0	0	0	0	0	0	o	353
133	brewster	alpine isd	1.85	1.5	0.52	1.64	1.59	1.63	g	1130
134	brewster	terlingua csd	0	0	1.15	0	1.98	2.59	h	106
135	briscoe	silverton isd	2.56	2.86	2.16	3.55	3.26	2.02	h	200
136	brooks	brooks county isd	0	0	0	0	0.07	0.14	d	1577
137	brown	bangs isd	6.52	0.39	1.02	0.63	1.51	1.64	g	954
138	brown	blanket isd	0	0	0	1.44	0.58	1.1	h	182
139	brown	brownwood isd	0.51	0.63	0.62	0.61	0.78	0.85	e	3715
140	brown	early isd	0.86	0.7	1	0.76	1.39	1.63	g	1169
141	brown	may isd	0	0	0	0	0.7	1.4	h	298
142	brown	zephyr isd	0	0.96	0.48	0	0.91	0.98	h	220
143	burleson	caldwell isd	0.17	0.19	0.23	0.12	0.18	0.35	d	1749
144	burleson	snook isd	0	0	0	0.21	0	0.43	h	480
145	burleson	somerville isd	0.41	0	0.22	0	0	0.43	h	459
146	burnet	marble falls isd	1.45	1.77	2.36	2.09	1.94	2.08	e	4283
147	caldwell	lockhart isd	0.61	0.77	0.89	1.22	1.39	1.46	d	5680
148	caldwell	luling isd	0.15	0.28	0.36	0.52	0.76	1.01	e	1445
149	calhoun	calhoun county isd	0.57	0.49	0.47	0.4	0.47	0.59	g	4013
150	callahan	baird isd	1.09	1.64	1.32	0.31	0.35	0.7	h	314
151	callahan	clyde cisd	0.89	1.28	1.52	1.43	1.92	1.59	d	1463
152	callahan	cross plains isd	0	0	0	0	0.92	0	h	343
153	callahan	eula isd	14.08	1.04	4.2	3.25	3.16	2.87	h	411
154	cameron	brownsville isd	0.07	0.06	0.07	0.07	0.09	0.11	c	46880
155	cameron	first baptist school	1.38	0.63	0	0	0.39	0	o	302
156	cameron	guadalupe regional middle school	0	0	0	0	0	0	o	77
157	cameron	harlingen cisd	0.1	0.03	0.1	0.12	0.09	0.08	d	18700
158	cameron	incarnate word academy	0	0	0	0	0	0	o	174
159	cameron	kenmont montessori school	0.49	0.75	0.26	1.86	1.81	1.1	o	484
160	cameron	la feria isd	0.18	0.15	0.09	0.03	0.15	0.16	g	3565
161	cameron	los fresnos cisd	0.17	0.24	0.24	0.32	0.3	0.19	d	10840
162	cameron	marine military academy	0	0.39	0.42	0.4	0.4	2.07	o	218
163	cameron	point isabel isd	0.57	0.2	0.34	0.3	0.26	0.53	d	2483
164	cameron	rio hondo isd	0	0	0.1	0.1	0.11	0.11	g	1969
165	cameron	san benito cisd	0.03	0	0	0.04	0.05	0.06	d	10643
166	cameron	santa maria isd	0	0	0	0	0	0	h	691
167	cameron	santa rosa isd	0	0	0	0	0	0.09	g	1112
168	cameron	st joseph academy	0.15	0	0	0	0	0	o	565
169	cameron	st mary's catholic school	0.26	0.9	0.58	0	0.6	0.29	o	319
170	cameron	st. alban's episcopal school	0	0	0	0.61	1.32	0.65	o	297
171	cameron	st. luke catholic school	0	0	0	0	0	0	o	151
172	camp	pittsburg isd	0.13	0.08	0.04	0	0.04	0.04	g	2421
173	carson	groom isd	2.19	2.24	1.47	2.16	1.44	4.83	h	148
174	carson	panhandle isd	0.78	0.8	1.3	1.1	1.47	1.58	h	705
175	carson	spring creek isd	0.93	1.01	2.83	2.94	3.88	3.92	h	95
176	carson	white deer isd	0.27	0.77	0.57	0.86	0.85	0.86	h	366
177	cass	atlanta isd	0.5	0.6	0.34	0.74	0.65	1.09	e	1693
178	cass	avinger isd	0.85	1.31	1.34	2.19	0.76	1.59	h	132
179	cass	hughes springs isd	0	0	0	0.08	0.34	0.17	g	1261
180	cass	linden-kildare cisd	0	0	0	0.14	0	0	h	708
181	cass	mcleod isd	0	0	0	0	0	0.28	h	369
182	castro	dimmitt isd	0	0	0.08	0	0.17	0.18	d	1246
183	castro	nazareth isd	0	1.32	0	0	1.79	2.02	h	233
184	chambers	anahuac isd	0.34	0.34	0.58	0.56	1.14	0.6	d	1314
185	chambers	barbers hill isd	0.52	0.53	0.65	1.01	1.26	1.46	d	5266
186	cherokee	alto isd	0.15	0	0	0	0.78	0.93	h	643
187	cherokee	jacksonville isd	0.26	0.15	0.21	0.36	0.34	0.41	e	4953
188	cherokee	new summerfield isd	0	0	0	0	0	0	h	544
189	cherokee	rusk isd	0.05	0.27	0.57	0.39	0.39	0.43	g	2154
190	cherokee	wells isd	2.2	2.22	1	1.52	1.12	2.23	h	284
191	childress	childress isd	0.09	0	0.09	0.09	0.18	0.19	g	1135
192	clay	bellevue isd	1.23	0.7	0	1.38	0	0	h	139
193	clay	henrietta isd	0.34	0.44	0.32	0.33	0.23	0.66	d	931
194	cochran	whiteface cisd	0.9	0.88	0.88	0.63	0.64	0.7	h	330
195	coke	bronte isd	0	0	0	0	0	0.44	h	256
196	coke	robert lee isd	0.9	2.61	2.79	2.16	3.62	4.82	h	296
197	coleman	coleman isd	0	0	0.23	0.6	1.49	0.61	g	887
198	coleman	santa anna isd	0	0	0	0	0.74	0.79	h	285
199	collin	allen isd	1.32	1.56	1.68	1.59	2.02	1.95	d	20939
200	collin	blue ridge isd	0.96	1.74	1.02	1.04	0.97	0.31	h	759
201	collin	celina isd	1.92	2.32	2.78	2.92	3.23	3.6	g	2429
202	collin	community isd	1.06	1.28	1.23	1.55	1.28	1.47	g	2087
203	collin	coram deo academy of collin county	9.91	9.57	10.45	12.19	11.32	12.5	o	370
204	collin	farmersville isd	1.1	0.33	1.44	1.04	1.34	0.99	g	1596
205	collin	frisco isd	1.52	1.69	1.9	2.05	2.17	2.2	c	55923
206	collin	great lakes academy	7.46	9.59	5	8.33	11.58	9.41	o	105
207	collin	john paul ii high school plano	0.3	0.14	0	0	0	0	o	735
208	collin	leadership prep school	3.14	2.35	3.65	4.54	4.8	6.47	i	520
209	collin	legacy christian academy	3.86	2.86	4.92	5.51	7.08	7.48	o	912
210	collin	lovejoy isd	1.85	0	0.58	0.56	0.81	0.79	f	4070
211	collin	mckinney isd	1.46	1.52	1.61	1.8	1.89	2.09	d	24851
212	collin	melissa isd	2.83	2.58	3.15	2.53	2.32	3.08	f	2630
213	collin	plano isd	1.13	1.46	1.64	1.76	1.91	1.98	b	54173
214	collin	princeton isd	0.17	0.88	0.45	0.45	0.48	0.48	f	4160
215	collin	prosper isd	2.35	3.09	2.43	3.12	3.03	3.14	d	9998
216	collin	spring creek academy	3.38	3.51	1.65	2.4	3.77	2.86	o	200
217	collin	st mark catholic sch	0	0	0	0	0	0	o	556
218	collin	wylie isd	0.79	1.08	1.08	1.31	1.45	1.48	d	15021
219	collin	wylie preparatory school	6.58	3.98	4.87	4.14	0.99	7.99	o	300
220	collingsworth	wellington isd	2.02	2.31	2.89	1.16	1.32	1.99	h	607
221	colorado	columbus isd	0.38	0.38	0.38	0.33	0.07	0.34	g	1573
222	colorado	weimar isd	0.19	0.18	0.34	0.68	0.16	0.65	h	647
223	comal	bracken christian school	4.87	5.93	7.57	11	9.32	9.13	o	243
224	comal	comal isd	1.04	1.52	1.3	1.44	1.48	1.88	b	22240
225	comal	new braunfels isd	1.16	1.54	1.46	1.58	1.69	1.74	c	8610
226	comal	sts peter & paul catholic sch	0	0	0	0	0	0	o	350
227	comanche	comanche isd	0.6	1.03	1.03	1	0.81	0.99	g	1370
228	comanche	de leon isd	0.83	2.14	1.65	0.59	1.78	0.72	h	708
229	comanche	gustine isd	0	0	0	0	0	2.21	h	161
230	comanche	sidney isd	0	1.49	0	0	0	0	h	140
231	concho	paint rock isd	0	0	0.51	0	1.4	1.29	h	230
232	cooke	callisburg isd	0.82	0.44	0.87	1.25	1.41	1.62	g	1148
233	cooke	era isd	2.22	1.78	1.91	1.46	2.58	2.74	h	468
234	cooke	gainesville isd	0.27	0.43	0.42	0.28	0.36	0.35	e	2945
235	cooke	lindsay isd	0.77	1.02	1.18	1.22	0.61	0.61	h	490
236	cooke	muenster isd	1.58	1.55	1.69	1.27	1.65	2.49	h	518
237	cooke	sacred heart school	0	0	0	0	0	0	o	237
238	cooke	st mary's catholic school	0	0	0	0	0	0	o	162
239	cooke	valley view isd	1.76	0.98	1.53	1.74	2.37	1.55	h	786
240	cooke	valley view isd	1.76	0.98	1.53	1.74	2.37	1.55	d	786
241	coryell	copperas cove isd	0.5	1.54	1.11	0.74	0.22	0.94	d	8099
242	coryell	evant isd	0.49	0.43	2.05	1.34	1.31	1.27	e	240
243	coryell	gatesville isd	0.21	0.33	0.44	0.54	0.77	1.06	d	2815
244	coryell	jonesboro isd	0	0	0	0.5	1.52	1.68	h	287
245	coryell	oglesby isd	0	1.84	1.71	3.75	4.08	1.85	h	158
246	crane	crane isd	0.09	0.35	0.52	0.44	0.29	0.37	d	1116
247	crockett	crockett county consolidated csd	0.4	0.65	1.25	0.52	0.54	0.42	h	791
248	crosby	crosbyton cisd	0.54	0.59	0.88	1.13	0.82	1.45	h	389
249	crosby	lorenzo isd	1.84	1.14	1.13	0.65	0.77	1.22	h	277
250	crosby	ralls isd	0.2	0	1.16	0.99	0.61	0.62	h	549
251	dallam	dalhart isd	0.24	0.5	0.62	1.19	0.89	1.26	g	1774
252	dallam	st anthony's sch	0	0	0	0	0	0	o	123
253	dallas	a+ academy	0.32	0.21	0.22	0.19	0	0	i	1069
254	dallas	aw brown-fellowship charter school	0.39	0.2	0.65	0.51	0.77	0.32	o	872
255	dallas	bishop dunne catholic high sch	0	0	0	0	0	0	o	558
256	dallas	brighter horizons academy	2.04	1.77	2.1	1.22	1.27	1.18	o	835
257	dallas	calvary lutheran	0	0	3.74	2.08	2.33	4.35	o	95
258	dallas	carrollton-farmers branch isd	0.63	0.74	0.76	0.74	0.91	0.97	b	25276
259	dallas	cedar hill isd	0.62	0.67	0.78	0.16	0.13	1.33	b	7866
260	dallas	cistercian catholic preparatory school	0	0.28	0	0	0	0	o	351
261	dallas	coppell isd	1.15	1.3	1.43	1.63	1.65	1.72	b	12391
262	dallas	dallas isd	0.23	0.26	0.29	0.34	0.36	0.39	a	157886
263	dallas	desoto isd	0.16	0.07	0.24	0.19	0.41	0.26	b	9747
264	dallas	duncanville isd	0.34	0.34	0.37	0.42	0.45	0.55	b	12824
265	dallas	education center international academy	0	2.51	3.24	1.77	0.85	4.76	o	473
266	dallas	fellowship christian academy dallas	1.45	1.57	0.41	0.46	1.65	2.58	o	258
267	dallas	garland christian academy	0.97	1.38	3.55	1.24	5.66	3.72	o	302
268	dallas	garland isd	0.3	0.33	0.43	0.48	0.65	0.67	b	57133
269	dallas	good shepherd episcopal school	0.38	0.57	1.19	0.83	1.25	1.11	o	601
270	dallas	grace academy of dallas	0.96	3.09	12.08	1.79	3.76	4.07	o	194
271	dallas	grand prairie isd	0.4	0.36	0.45	0.51	0.53	0.76	b	29344
272	dallas	greenhill school	0.8	1.39	1.35	1.59	1.78	1.57	o	1289
273	dallas	highland park isd	1.38	1.31	1.36	1.53	1.31	1.44	b	7044
274	dallas	highland park isd	1.38	1.31	1.36	1.53	1.31	1.44	g	7044
275	dallas	irving isd	0.27	0.29	0.33	0.39	0.47	0.52	b	34792
276	dallas	jesuit college preparatory school	0.09	0.18	0.18	0.18	0	0	o	1095
277	dallas	la academia de estrellas	0	0.5	0	0	0	0.18	i	1083
278	dallas	lancaster isd	0.25	0.3	0.23	0.44	0.3	0.41	b	7640
279	dallas	legacy preparatory	0.73	2.45	1.52	1.52	1.61	0.5	i	1362
280	dallas	manara academy	3.71	2.41	2.16	0.69	0.88	1.03	i	917
281	dallas	mary immaculate sch	0	0	0	0	0	0	o	514
282	dallas	mesquite isd	0.2	0.2	0.22	0.27	0.25	0.42	b	41038
283	dallas	mount st. michael catholic sch	0	0	0	0	0	0	o	161
284	dallas	notre dame of dallas sp sch/voc ctr	1.33	1.32	0	0	0	0	o	152
285	dallas	our lady of perp help	0	0	0	0	0	0	o	153
286	dallas	pegasus school of liberal arts and scien	0	0.14	0.15	0	1.5	2.3	o	726
287	dallas	prince of peace christian school carroll	1.96	2.12	2.49	3.12	4.05	4.43	o	876
288	dallas	providence christian school of texas	5.13	4.11	5.8	8.73	5.07	4.9	o	456
289	dallas	richardson isd	0.62	0.68	0.82	0.85	1.04	1.23	b	39268
290	dallas	shelton school	1.96	1.62	1.58	2.24	2.75	2.43	o	877
291	dallas	st elizabeth of hungry catholic sch	0	0	0	0	0	0	o	264
292	dallas	st joseph catholic school	0	0	0	0	0	0	o	363
293	dallas	st mark s school of texas	0.47	0.35	0.35	0.35	0	0	o	854
294	dallas	st monica catholic sch	0	0	0	0	0	0	o	811
295	dallas	st patrick sch	0	0	0	0	0	0	o	521
296	dallas	st paul the apostle sch	0.35	0	0	0	0	0	o	363
297	dallas	st pius x catholic sch	0.29	0	0	0	0	0	o	346
298	dallas	st rita catholic sch	0	0	0	0	0	0	o	671
299	dallas	st. anthony ' s school	0	0	0	0	0	0	o	84
300	dallas	st. john's episcopal school	0.61	1	1.99	1.89	2.46	3.16	o	465
301	dallas	sunnyvale isd	1.34	0.96	0.33	0.94	1.63	0.55	f	1738
302	dallas	the cambridge school of dallas	3.74	4.17	8.26	4.81	5.94	5.88	o	118
303	dallas	the fairhill school	1.6	2.59	3.4	4.19	3.83	3.66	o	172
304	dallas	the hockaday school	0.75	0.86	1.05	0.64	0.95	0.76	o	1098
305	dallas	the lamplighter school	1.12	0.99	1.99	2.42	2.23	2.43	o	446
306	dallas	trinity basin preparatory	0	0	0	0.08	0	0.08	i	2778
307	dallas	trinity christian acad	1.83	2.54	3.25	3.59	4.08	4.64	o	563
308	dallas	ume preparatory academy	11.34	7.51	4.84	5.21	5.38	6.05	i	627
309	dallas	ursuline academy of dallas	0	0	0	0	0	0	o	818
310	dallas	vangauard preparatory school	8.59	4.46	6.6	7.45	1.03	10.2	o	120
311	dallas	wesley prep	3.89	3.21	1.95	4.1	4.74	5.15	o	449
312	dallas	winfree academy charter schools	0	0.2	0.32	1.01	1.26	0.77	i	1429
313	dallas	zion lutheran school dallas	2.94	2.82	2.72	1.6	1.19	1.2	o	271
314	dawson	dawson isd	0	0	0	0	0.6	0.77	h	170
315	dawson	klondike isd	0.44	0	0	0	0	0	h	259
316	dawson	lamesa isd	0.26	0.29	0.57	0.16	0.59	0.33	g	2014
317	dawson	sands cisd	0.48	0.5	2.27	3.73	1.83	2.58	h	235
318	deaf smith	hereford isd	0.07	0.02	0.05	0	0.13	0.19	d	4244
319	delta	cooper isd	0.97	0.81	1.06	1.61	1.68	1.17	h	830
320	denton	argyle isd	2.15	2.48	3.11	2.78	3.63	3.8	d	2445
321	denton	aubrey isd	2.46	2.64	3.5	3.66	3.94	4.63	d	2401
322	denton	coram deo academy	10.94	12.44	13.15	13.67	14.87	14.41	o	637
323	denton	denton isd	10.13	12.43	1.69	1.84	2.04	1.08	c	28628
324	denton	immaculate conception sch	0	0	0	0	0	0	o	255
325	denton	krum isd	1.87	2.49	2.84	2.3	2.37	2.33	d	2093
326	denton	lake dallas isd	1.22	1.37	1.3	1.41	1.75	2.04	d	3963
327	denton	lakeland christian academy	1.19	2.47	4.71	3.67	2.86	5.18	o	587
328	denton	lewisville isd	1.02	1.18	1.53	1.5	1.54	1.73	b	53257
329	denton	liberty christian h s	5.28	5.63	6.38	7.63	6.9	7.55	o	1380
330	denton	little elm isd	0.98	1.03	1.32	1.25	1.68	1.87	d	7375
331	denton	pilot point isd	0.34	0.66	1.11	1.35	0.93	1.05	d	1362
332	denton	ponder isd	1.34	1.65	2.08	2.51	2.54	2.48	d	1330
333	denton	sanger isd	1.31	1.62	2	0.96	1.87	2.5	d	2686
334	denton	temple christian academy	9.88	9.15	10.83	12.84	13.73	9.57	o	112
335	dewitt	cuero isd	0.15	0.3	0.34	0.37	0.4	0.25	g	2045
336	dewitt	meyersville isd	1.63	0	0	3.16	1.77	1.59	h	110
337	dewitt	yorktown isd	0	0.19	0.41	0.61	1.03	1.33	h	515
338	dickens	spur isd	0	0	0.69	0.74	0	0	h	280
339	dimmit	carrizo springs cisd	0.04	0.04	0	0	0	0	d	2213
340	donley	clarendon isd	0.93	0.71	1.67	0.67	0.67	1.83	h	481
341	donley	hedley isd	0	0.94	0	0	0	0	h	116
342	duval	benavides isd	0	0	0	0	0	0	h	363
343	duval	freer isd	0	0.13	0.14	0.13	0.4	0.27	h	811
344	duval	san diego isd	0	0	0	0	0	0	g	1377
345	eastland	cisco isd	2.23	3.29	3.33	3.67	3.76	2.94	g	887
346	eastland	gorman isd	0	0.34	0	0.33	2.11	1.68	h	334
347	eastland	ranger isd	0.93	0.88	1.42	0.25	0.28	0.88	h	386
348	eastland	rising star isd	1.57	4.44	1.92	3.75	2.84	0.71	h	141
349	ector	compass academy charter school	1.89	3	1.75	2.81	2.31	2.53	i	778
350	ector	ector county isd	0.32	0.4	0.39	0.42	0.52	0.53	c	31481
351	ector	st mary's central catholic sch	0	0.39	0.35	0.43	0.42	0.43	o	321
352	ector	st. john's episcopal school	1.87	3.09	2.24	1.75	1.64	1.06	o	205
353	edwards	nueces canyon cisd	0	0	0	0	0	0.73	h	283
354	edwards	rocksprings isd	0.38	0.39	0.41	0	0.75	0	h	287
355	el paso	anthony isd	0	0	0	0	0	0	g	870
356	el paso	burnham wood charter school district	0	0.88	0.52	0.49	0.49	0.76	o	434
357	el paso	canutillo isd	0.07	0.15	0.02	0.02	0.07	0.1	b	6042
358	el paso	clint isd	0.08	0.06	0.08	0.05	0.17	0.16	b	9993
359	el paso	el paso isd	0.3	0.22	0.31	0.35	0.3	0.37	a	59772
360	el paso	fabens isd	0.04	0	0	0	0	0.05	g	2364
361	el paso	immanuel christian school	0.54	1.11	1.62	2.02	1.41	1.35	o	468
362	el paso	jesus chapel school	0.63	1.54	0.93	1	0.99	0.97	o	171
363	el paso	loretto academy	0	0	0	0	0	0.16	o	523
364	el paso	san elizario isd	0	0.03	0.05	0.03	0.03	0.12	b	3955
365	el paso	socorro isd	0.03	0.11	0.21	0.04	0.23	0.23	a	45126
366	el paso	st joseph sch	0.61	0.68	0.47	0.54	0	0	o	459
367	el paso	st matthew catholic school	0.42	0.37	0.39	0	0.32	0	o	270
368	el paso	st pius x catholic sch	0	0	0	0	0.4	0.39	o	383
369	el paso	st. clement's parish school	0	0.82	0	0.94	0.33	0.68	o	314
370	el paso	vista del futuro charter school	0	0.78	0.59	0.55	1.42	1.19	i	339
371	ellis	avalon isd	0	0	0	0	0	0.55	f	403
372	ellis	ennis isd	0.24	0.35	0.42	0.55	0.53	0.66	c	5857
373	ellis	italy isd	0.73	0.83	0.75	0.75	0	1.37	h	585
374	ellis	life school	1.4	1.7	1.63	0.26	1.76	1.91	i	1949
375	ellis	maypearl isd	0.92	1.2	1.36	0.77	1.2	1.65	d	1099
376	ellis	midlothian isd	0.78	0.84	1.27	1.41	1.24	1.61	c	8441
377	ellis	milford isd	0.93	0.88	0.87	2.51	0.81	3.42	h	258
378	ellis	palmer isd	0.47	0.45	0.54	0.98	1.14	1.71	d	1187
379	ellis	st joseph catholic sch	0	0.64	0	0	0	0	o	182
380	ellis	waxahachie isd	0.16	0.1	0.88	1.22	1.24	1.53	c	8408
381	erath	bluff dale isd	1.71	0.99	1.03	2	1.09	5.14	h	104
382	erath	dublin isd	0.26	0.27	0.36	0.36	0.18	0.36	g	1177
383	erath	erath excels academy inc	0	0	0	0	0	0	i	136
384	erath	huckabay isd	0.63	1.22	2.13	2.93	1.45	2.24	h	208
385	erath	lingleville isd	0	0	0.92	1.69	1.16	0.38	h	271
386	erath	morgan mill isd	0	1.75	0.85	3.28	6.14	7.02	h	114
387	erath	stephenville	0.48	0.48	0.75	0.76	0.93	0.94	e	3635
388	falls	chilton isd	0.21	0	0.22	0.22	0	0.21	f	512
389	falls	marlin isd	0.11	0	0	0	0	0	g	870
390	falls	rosebud-lott isd	0	0	0.16	0.31	1	0.33	h	646
391	falls	westphalia isd	0	0	0.63	1.29	1.92	0	h	156
392	fannin	bonham isd	0.67	0.62	0.87	1.01	1.13	0.85	e	1869
393	fannin	fannindel isd	1.22	1.69	0.65	1.31	0.63	2.58	h	180
394	fannin	honey grove isd	2.22	2.33	2.57	1.97	1.39	1.45	h	603
395	fannin	leonard isd	0.95	0.23	0.24	0.35	0.65	0.65	g	918
396	fannin	savoy isd	1.2	0.4	0.37	0	2.22	1.56	h	289
397	fannin	trenton isd	0.76	0.96	0.82	0.81	0.78	2.03	h	529
398	fayette	flatonia isd	0.88	0.88	0.7	0.52	0.75	0.37	h	576
399	fayette	round top-carmine isd	1.98	3.62	3.65	1.05	1.92	1.41	h	281
400	fayette	sacred heart sch	0	0	0	0	0	0	o	111
401	fayette	schulenburg isd	0.61	0.89	1.04	0.89	0.55	0.56	h	766
402	fayette	st. rose of lima school	1.09	1.4	0.65	0.65	0	0	o	175
403	floyd	lockney isd	0	0	0	0	0.23	0.23	h	464
404	fort bend	cornerstone christian school sugarland	2.52	3.39	3.6	2.69	2.77	2.42	o	420
405	fort bend	everest academy	1.67	2.29	0.71	2.42	0.77	3.06	o	220
406	fort bend	fort bend isd	0.4	0.5	0.52	0.53	0.6	0.68	b	72910
407	fort bend	holy rosary catholic sch	0	0	0	0	0	0	o	165
408	fort bend	lamar cisd	0.36	0.41	0.33	0.02	0.08	0.12	c	29631
409	fort bend	needville isd	0.65	0.85	0.56	0.17	0.67	0.5	d	3191
410	fort bend	st laurence catholic sch	0.14	0.14	0.42	0	0	0	o	718
411	fort bend	stafford msd	0.38	0.59	0.59	0.43	0.39	0.5	b	3500
412	franklin	mount vernon isd	0.26	0.38	0.5	0.75	0.83	0.64	g	1618
413	freestone	fairfield isd	1.12	1.4	1.57	1.37	1.33	1.66	g	1863
414	freestone	teague isd	0	0.08	0.23	0.24	0.24	0.08	g	1254
415	freestone	wortham isd	0	0	0.41	0	0.61	0.82	h	515
416	frio	dilley isd	0.22	0.21	0.4	0	0	0.22	g	993
417	frio	pearsall isd	0	0.05	0.09	0.09	0.05	0.14	g	2247
418	gaines	loop isd	0.88	0	2.63	0.95	4.8	9.55	h	134
419	gaines	seagraves isd	0	0	0	0	0	0.58	h	570
420	gaines	seminole isd	4.72	5.32	5.27	5.9	7.55	10.27	g	2825
421	galveston	ambassadors preparatory academy	0.61	0.78	2.46	0.44	2.18	2.62	i	294
422	galveston	bay area christian sch	4.37	4.4	5.06	5.68	6.4	4.56	o	784
423	galveston	clear creek isd	1.13	1.22	1.4	1.29	1.43	1.7	b	41819
424	galveston	dickinson isd	0.06	0.36	0.63	0.13	0.7	0	c	11018
425	galveston	friendswood isd	0.93	1.07	1.33	1.29	1.55	1.66	d	6087
426	galveston	galveston catholic school	0	0	0	0	0.97	0	o	116
427	galveston	galveston isd	0.15	0.28	0.49	0.74	0.6	0.74	c	6894
428	galveston	hitchcock isd	0.18	0.24	0.22	0.07	0.27	0.44	d	1721
429	galveston	o'connell college preparatory school	0.94	0.93	0	0	0	0	o	110
430	galveston	santa fe isd	0.19	0.39	0.51	1.13	1.45	1.54	d	4774
431	galveston	st mary catholic sch	0.97	0	0.52	0.6	0	0	o	147
432	galveston	texas city isd	0.08	0.02	0.1	0.25	0.27	0.37	d	8945
433	galveston	trinity episcopal school	2	1.9	1.3	1.79	2.96	3.49	o	249
434	galveston	true cross sch	0.63	0.6	1.65	0	0	0	o	170
435	garza	post isd	0.66	0.69	0.24	0.59	0.6	0.36	h	872
436	gillespie	fredericksburg isd	1.62	1.6	1.7	1.63	1.96	2.19	e	3228
437	gillespie	st mary's elementary sch	0	0	0	0	0	0	o	279
438	glasscock	glasscock county isd	0	0	0.34	0	0	1.68	h	308
439	goliad	goliad isd	0.23	0.38	0.49	0.46	0.71	0.45	g	1337
440	gonzales	gonzales isd	0.15	0.27	0.19	0.21	0.15	0.19	g	2891
441	gonzales	nixon-smiley cisd	0.22	0.31	0.3	0.31	0.2	0.31	g	1069
442	gonzales	waelder isd	0	0	0	0	0	0	f	311
443	gray	lefors isd	0	0	0	0	0	0	h	164
444	gray	mclean isd	1.94	1.47	0.97	0.45	0	0.8	h	245
445	gray	pampa isd	0.12	0.23	0.25	0.11	0.33	0.15	g	3642
446	grayson	bells isd	0.75	0.8	0.8	0.52	0.39	0.78	h	776
447	grayson	collinsville isd	1.35	0.2	0.97	0.97	2.63	1.19	h	525
448	grayson	howe isd	0.2	0.47	1.1	0.68	1.06	1.51	d	1066
449	grayson	s and s cisd	0.87	1.52	1.58	1.81	2.45	3.06	d	880
450	grayson	sherman isd	0.47	0.76	0.77	0.82	0.88	0.92	c	7380
451	grayson	texoma christian school	3.27	4.98	5.69	8.81	6.69	8.93	o	366
452	grayson	tioga isd	3.77	1.36	2.97	1.89	3.12	2.73	h	528
453	grayson	tom bean isd	0.27	0.29	0.9	1.22	0.61	1.25	h	685
454	grayson	van alstyne isd	0.63	0.91	1.01	1.52	1.28	1.62	d	1589
455	grayson	whitesboro isd	1.87	1.07	0.59	0.98	0.58	0.52	d	1599
456	grayson	whitewright isd	0.8	0.91	1.75	1.49	2.04	2.94	h	812
457	gregg	east texas charter schools	0	2.33	4.55	5.52	3.42	2.14	i	148
458	gregg	gladewater isd	6.45	1.43	0.51	0.51	0.87	1	d	1814
459	gregg	kilgore isd	0.08	0.4	0.54	0.69	0.62	0.62	d	4090
460	gregg	longview isd	0.34	0.32	0.43	0.66	0.58	0.72	c	8705
461	gregg	pine tree isd	0.36	0.28	0.32	0.68	0.66	0.71	d	4659
462	gregg	sabine isd	0.6	0.52	0.64	0.65	0.55	1.33	d	1457
463	gregg	spring hill isd	4.97	0.92	1.06	0.79	1.19	1.59	d	1935
464	gregg	st mary's catholic school	0	0	0	0	0	0	o	230
465	gregg	trinity school of texas	2.98	3.29	2.45	2.24	0.82	5.58	o	300
466	gregg	union grove isd	0.68	0.53	1.2	0.96	1.21	2.35	h	726
467	gregg	white oak isd	1.05	1.37	1.68	1.56	1.7	1.68	d	1503
468	grimes	anderson-shiro cisd	0.41	0.77	1.07	1.1	1.2	2.18	e	857
469	grimes	iola isd	1.8	2.51	2.98	2.27	2.25	1.46	h	464
470	grimes	navasota isd	0.07	0.13	0.07	0.25	0.59	0.59	d	3047
471	grimes	richards isd	0	0	0	0	0	0	h	157
472	guadalupe	lifegate christian school	2.96	4.22	5.66	4.85	8.05	7.75	o	152
473	guadalupe	marion isd	0.08	0.91	2	0.73	0.73	0.86	d	1443
474	guadalupe	navarro isd	0.88	0.91	1.12	1.52	1.3	1.28	d	1812
475	guadalupe	schertz-cibolo-u city isd	0.72	0.9	0.86	0.79	0.92	1.06	c	15497
476	guadalupe	seguin isd	0.29	0.27	0.4	0.46	0.52	0.61	d	7425
477	guadalupe	st james catholic sch	0	0	0	0	0	0	o	170
478	hale	abernathy isd	0.41	0.68	0.54	0.54	0.66	0.96	h	796
479	hale	cotton center isd	0.8	0	0	0	0	0	h	91
480	hale	hale center isd	1.04	1.18	0.84	0.65	0.48	0.35	h	622
481	hale	petersburg isd	0.74	0.72	0.82	0.8	0.77	1.1	h	259
482	hale	plainview christian acad	0.86	1.03	2.06	1.45	3.19	4.07	o	201
483	hale	plainview isd	0	0.09	0.09	0	0.25	0.24	e	5603
484	hall	memphis isd	0	0	0.21	0.22	0.85	0.45	h	523
485	hamilton	hico isd	1.79	2.07	1.87	1.71	1.45	1.46	h	584
486	hansford	gruver isd	1.01	1.02	0.94	0.7	0.95	0	h	436
487	hansford	pringle-morse cisd	3.25	1.72	3.2	6.25	6.25	5.51	h	128
488	hansford	spearman isd	0.72	0.84	1.03	0.92	0.38	0.85	g	855
489	hardin	hardin-jefferson isd	0.65	0.44	0.7	0.55	0.67	0.55	d	2257
490	hardin	kountze isd	0.23	0.25	0.25	0.52	0.62	0.62	g	1173
491	hardin	silsbee isd	0.49	0.6	0.52	0.67	0.77	0.9	e	2844
492	hardin	west hardin county cisd	0	0	0	0.18	0.19	0.68	h	562
493	harris	academy of accelerated learning inc	0	0	0	0	0	0	o	761
494	harris	accelerated intermediate academy	0	0	0	0	0	0	i	283
495	harris	aldine isd	0.05	0	0.09	0.1	0.22	0.52	b	69768
496	harris	alief isd	0.07	0.1	0.08	0.11	0.16	0.26	b	46376
497	harris	alief montessori community school	0	0	1.52	1.35	4.49	2.34	i	272
498	harris	amigos por vida-friends for life pub cht	0.39	0.42	0.4	0	0	0.59	o	500
499	harris	aristoi classical academy	10.31	9.66	9.28	10.09	9.76	10.16	i	779
500	harris	beth yeshurun day school	0	0	0	0	0	0	o	315
501	harris	channelview isd	0.07	0.04	0.05	0.12	0.19	0.06	b	9529
502	harris	clear lake christian school	2.22	2.17	2.67	3.45	1.21	1.77	o	311
503	harris	crosby isd	0.38	0.42	0.31	0.49	0.7	0.78	b	5992
504	harris	cypress-fairbanks isd	0.62	0.76	0.8	0.83	0.88	1.04	b	114868
505	harris	cypress christian school	3.04	3.77	3.95	3.33	3.91	3.46	o	664
506	harris	deer park isd	0.6	0.68	0.18	0.13	0.89	1.11	b	13185
507	harris	draw academy	0.34	0.28	0.27	0	0	0	i	660
508	harris	duchesne academy of the sacred heart	0	0	0	0	0	0	o	670
509	harris	faith west academy	1.68	5.41	4.84	4.3	7.98	8	o	641
510	harris	family christian academy	1.33	0	0.8	0.33	1.09	1.5	o	60
511	harris	first baptist christian academy	4.09	4.3	3.19	3.75	4.65	5.71	o	477
512	harris	galena park isd	0.09	0.05	0.09	0.12	0.07	0.2	b	22784
513	harris	goose creek cisd	0.11	0.3	0.34	0.43	0.49	0.55	b	23926
514	harris	harmony school of excellence	2.28	2.04	2.95	1.53	1.4	1.13	i	4417
515	harris	harmony science academy	0	0.1	0.91	0.74	0.74	0.55	i	3424
516	harris	holy ghost catholic sch	0	0	0	0	0	0	o	151
517	harris	holy spirit episcopal school	2.27	2.44	1.72	5.26	2.88	4.55	o	280
518	harris	holy trinity episcopal school	5	6.12	0	1.55	5.08	6.14	o	114
519	harris	houston christian h s	1.24	1.37	1.2	1.43	2.29	1.7	o	490
520	harris	houston gateway academy inc	0.08	0	0.05	0.05	0.09	0.16	i	2218
521	harris	houston isd	0.28	0.32	0.38	0.42	0.45	0.51	a	216106
522	harris	huffman isd	0.4	0.36	1.79	0.95	1.92	2.36	g	3443
523	harris	humble isd	0.79	0.44	1.07	1.25	1.4	1.58	b	41224
524	harris	ilm academy	0	1.06	1.01	3.13	1.61	0.76	o	77
525	harris	iman academy southwest	0	1.2	0.86	0.29	0	0	o	294
526	harris	john paul ii catholic school houston	0	0	0	0	0	0	o	717
527	harris	katy isd	0.91	1.01	1.12	1.22	1.36	1.38	b	75428
528	harris	klein isd	0.77	0.93	1.05	1.11	1.3	1.37	b	51810
529	harris	la porte isd	0.23	0.81	0.87	0.78	0.87	0.78	b	7713
530	harris	memorial lutheran houston	0	0	0	0	2.15	3.75	o	220
531	harris	our lady of guadalupe sch	0	0	0	0	1.04	0	o	227
532	harris	our lady of mt carmel sch	0	0	0	0	0	0	o	189
533	harris	our savior lutheran school houston	1.54	3.24	5.03	7.58	8.96	9.5	o	224
534	harris	pasadena isd	0.35	0.43	0.41	0.16	0.24	0.28	b	56282
535	harris	promise community school	0	0	0.14	0	0	0.13	i	1940
536	harris	resurrection catholic sch	0	0	0	0	0	0	o	204
537	harris	robert m beren academy	4.67	7.05	8.15	3.72	0	0	o	298
538	harris	rosehill christian school	3.37	3.98	3.43	2.83	2.33	2.46	o	380
539	harris	sacred heart sch	0	0.56	0.49	0	0	0	o	177
540	harris	school of the woods	4.35	2.45	2.24	1.77	3.97	8.11	o	360
541	harris	second baptist school	2.16	1.34	2.38	2.22	1.74	1.92	o	1114
542	harris	sheldon isd	0.17	0.21	0.18	0.21	0.26	0.41	b	8884
543	harris	southwest school	0.16	0.17	0	0	0	0	i	1839
544	harris	spring branch isd	0.37	0.61	0.63	0.73	0.76	0.81	b	35079
545	harris	spring isd	0.13	2	0.41	0.45	0.55	0.63	b	36698
546	harris	st ambrose sch	0	0	0	0	0	0	o	337
547	harris	st anne catholic sch	0	0	0.2	0.12	0	0	o	499
548	harris	st anne catholic sch	0	0	0.2	0.12	0	0	o	499
549	harris	st cecelia catholic sch	0	0	0	0	0	0	o	605
550	harris	st christopher catholic sch	0	0	0	0.62	0	0	o	211
551	harris	st edward catholic sch	0	0	0	0	0	0	o	339
552	harris	st francis of assisi sch	0	0	0	0	0	0	o	83
553	harris	st jerome catholic sch	2.06	0	0	0.8	0	0	o	238
554	harris	st john s school	0.39	0.39	0.38	0.83	0.74	0.65	o	1356
555	harris	st martha catholic sch	0	0	0	0	0	0	o	460
556	harris	st mary magdalene school	0	0	0	0	0	0	o	287
557	harris	st pius x high sch inc	0.31	0.45	0.74	1.33	1.07	0	o	671
558	harris	st rose of lima catholic sch	0	0.92	0.4	0	0	0	o	217
559	harris	st theresa catholic sch	0	0	0	0	0	0	o	246
560	harris	st thomas more catholic sch	0	0	0.23	0	0	0	o	510
561	harris	st vincent de paul sch	0	0	0	0	0	0	o	510
562	harris	st. agnes academy	0.11	0.22	0.33	0.76	0.33	0.22	o	899
563	harris	st. clare of assisi catholic school	0	0	0	0	0	0	o	233
564	harris	st. elizabeth ann seton catholic school	0	0	0	0	0	0.66	o	485
565	harris	st. francis episcopal day school	0.76	1.79	2	1.62	1.35	2.54	o	854
566	harris	st. mark's episcopal school	0.25	0.7	0.7	0.85	1.07	1.03	o	445
567	harris	st. mark lutheran school houston	2.5	3.33	3.16	5.03	3.06	1.56	o	380
568	harris	st. thomas' episcopal school	2.96	2.87	2.59	2.71	2.62	2.55	o	650
569	harris	the awty international school	3.77	4.69	2.94	2.38	3.26	2.49	o	1588
570	harris	the banff school	0	0	0	2.27	0.79	2.36	o	200
571	harris	the branch school	3.16	3.4	4.8	9.23	12.39	10.89	o	157
572	harris	the briarwood sch	0.98	3.07	3.77	2.52	2.58	2.68	o	343
573	harris	the emery/weiner school	0	0	0	0.21	0.58	0	o	479
574	harris	the joy school	0	4.65	0	0	0	0	o	129
575	harris	the kinkaid school	0.29	0.78	0.29	0.63	0.43	0.34	o	1409
576	harris	the parish school	5.63	7.14	7.25	7.63	8.43	6.1	o	140
577	harris	the regis school	0	0	0	0	0	0	o	234
578	harris	the rhodes school	0	0	0	0.22	0.4	0.3	i	1186
579	harris	the varnett public school	0.08	0	0	0	0	0	i	1607
580	harris	the westview school	8.51	6.47	5.22	6.82	12.96	14.02	o	150
581	harris	tomball isd	0.95	1.17	1.2	1.46	1.76	1.79	b	14932
582	harris	trafton academy	0	0.45	1.11	1.94	1.72	1.82	o	320
583	harris	trinity klein lutheran school spring	3.29	1.53	2.2	3.66	1.7	2.63	o	724
584	harris	two dimensions preparatory academy	2.19	4.89	2.13	1.23	5.42	4.65	i	534
585	harris	village school	0.09	0.24	1.21	1.95	3.49	2.03	o	1336
586	harris	yellowstone academy	0	0	0	0	0	0	o	100
587	harrison	elysian fields isd	1.14	1.81	1.95	1.48	1.25	1.39	g	911
588	harrison	hallsville isd	0.74	0.65	0.89	0.67	0.9	1.05	d	4974
589	harrison	harleton isd	0.41	0.42	0.54	0.13	0.38	0.56	h	782
590	harrison	karnack isd	0	0	0	0	1.69	0.78	h	138
591	harrison	marshall isd	0.04	0.1	0.23	0.15	0.21	0.33	e	5492
592	harrison	trinity episcopal school	1.26	1.26	1.5	4.67	3.38	2.4	o	221
593	hartley	channing isd	1.73	3.91	2.84	4.79	7.39	5.95	h	190
594	hartley	hartley isd	1.19	0	0	0.47	1.38	0.41	h	232
595	haskell	paint creek isd	0	0	0	0	0.73	0	h	142
596	haskell	rule isd	0	0	0	0.85	1.5	1.47	h	139
597	hays	dripping springs isd	3.33	4.07	3.68	4.15	3.57	4.31	b	6008
598	hays	hays cisd	1.15	1.4	1.68	1.65	1.92	1.79	b	19215
599	hays	san marcos baptist academy	1.75	2.08	1.91	1.11	0.8	5.59	o	269
600	hays	san marcos cisd	0.31	0.23	0.2	0.44	1.08	0.56	c	8090
601	hays	texas preparatory school	0	0.99	1.82	1.99	1.75	2.83	i	287
602	hemphill	canadian isd	1	0.62	0.86	1.03	0.63	1.35	f	997
603	henderson	athens isd	0.28	0.56	0.61	0.7	1.08	0.84	e	3151
604	henderson	brownsboro isd	0.7	1.08	1.05	0.77	0.83	1.03	d	2721
605	henderson	eustace isd	0.07	0.34	0.46	0.57	1.44	1.55	g	1554
606	henderson	lapoynor isd	0.21	0	0.2	0.2	0.21	0.93	h	465
607	henderson	mabank isd	0.71	0.74	0.78	1.17	1.34	1.55	d	3386
608	henderson	malakoff isd	0.16	0.33	0.33	0.48	0.77	1.13	g	1357
609	henderson	murchison isd	1.12	1.47	2.83	3.87	3.13	2.7	h	177
610	henderson	trinidad isd	0	0	0	0	0	1.83	h	162
611	hidalgo	donna isd	0	0.01	0	0.01	0.02	0.01	d	15072
612	hidalgo	edcouch-elsa isd	0	0.02	0	0.02	0.02	0	d	5320
613	hidalgo	edinburg cisd	0.07	0.11	0.05	0.07	0.15	0.16	c	34680
614	hidalgo	hidalgo isd	0.04	0	0.03	0.03	0.03	0	d	3252
615	hidalgo	idea public schools	0.1	0.07	0.04	0.21	0.26	0.38	i	29335
616	hidalgo	la villa isd	0	0	0	0	0	0	h	596
617	hidalgo	mcallen isd	0.11	0.16	0.17	0.22	0.24	0.31	c	23826
618	hidalgo	mercedes isd	0.09	0.05	0.07	0	0.02	0.11	d	5538
619	hidalgo	mission cisd	0.05	0.26	0.03	0.08	0.11	0.1	d	15882
620	hidalgo	monte alto isd	0	0	0	0	0	0	d	1075
621	hidalgo	our lady of sorrows school	0.22	0	0	0	0	0	o	519
622	hidalgo	pharr-san juan-alamo isd	0.04	0.03	0.06	0.06	0.08	0.13	c	32203
623	hidalgo	pharr oratory of st philip neri school s	0.47	0.52	0	0	0	0	o	449
624	hidalgo	progreso isd	0	0	0	0	0	0.13	g	1859
625	hidalgo	sharyland isd	0.08	0.09	0.05	0.12	0.13	0.19	d	10054
626	hidalgo	south texas christian academy	0	0	0	0.33	1.66	3.03	o	322
627	hidalgo	south texas isd	0.09	0.12	0.09	0.33	0.43	0.45	f	3589
628	hidalgo	st. paul lutheran school mcallen	1.33	0	0	0.75	0	0	o	227
629	hidalgo	valley view isd	0	0	0	0	0	0	h	4534
630	hidalgo	vanguard academy	0.32	0.05	0.17	0.05	0.04	0.27	i	2883
631	hidalgo	weslaco isd	0.03	0.06	0.07	0.05	0.12	0.13	d	17413
632	hill	abbott isd	0	0	0.4	0.37	0.35	0.69	h	284
633	hill	aquilla isd	0	1.5	0	0	0.74	1.29	h	279
634	hill	blum isd	1.96	1.5	1.42	1.5	1.09	0.9	h	396
635	hill	bynum isd	1.9	1.56	1.02	0.49	0.59	0.56	h	179
636	hill	covington isd	0.83	1.21	1.84	1.68	1.84	0.37	h	286
637	hill	hillsboro isd	0.25	0.1	0.1	0.2	0.33	0.25	e	2105
638	hill	malone isd	0	0	0	0	0	0	h	138
639	hill	mount calm isd	0	0	0.71	0.61	0.91	0.61	h	185
640	hill	penelope isd	0	0	0	0.59	0.5	0.47	h	225
641	hill	whitney isd	1.1	0.68	0.62	0.56	0.97	1.59	e	1506
642	hockley	anton isd	0	0	0	0	0.44	0	h	243
643	hockley	levelland isd	0.1	0.19	0.25	0.32	0.33	0.23	g	3011
644	hockley	ropes isd	0	0	0	0.93	1.44	1.78	h	376
645	hockley	sundown isd	1.97	1.16	1.31	1.52	2.15	0.64	h	668
646	hockley	whitharral isd	3.11	2.87	2.2	1.64	3.41	2.72	h	176
647	hood	granbury isd	1.36	0.39	0.99	1.67	1.87	1.82	d	7048
648	hood	lipan isd	0.31	0.3	0.62	0.84	0.28	0.27	h	379
649	hood	tolar isd	1.31	1.87	2.11	2.82	2.99	3.61	e	791
650	hopkins	como-pickton cisd	0.42	0.28	0.14	0.14	0	0	h	759
651	hopkins	miller grove isd	2.38	3.98	2.4	1.98	3.19	2.33	h	316
652	hopkins	north hopkins isd	0.23	0.21	0.38	0.4	0.42	0.62	h	516
653	hopkins	saltillo isd	2.1	0.84	0.78	0.82	0.44	1.27	h	248
654	hopkins	sulphur springs isd	0.4	0.49	0.53	0.74	1.02	1.13	e	4411
655	houston	crockett isd	0	0	0.08	0.23	0.16	0.4	g	1388
656	houston	grapeland isd	0.22	0.43	0.22	1.11	1.72	1.46	h	505
657	houston	kennard isd	0.36	0.35	0	0	0	0	h	257
658	houston	latexo isd	0.22	0.21	0.37	0.21	0.63	1.77	h	500
659	houston	lovelady isd	0.41	0.2	0.19	1.56	1.85	2.15	h	534
660	howard	big spring isd	0.29	0.42	0.39	0.42	0.52	0.47	e	3917
661	howard	coahoma isd	0.36	0.93	1.6	1	1.11	1.13	g	925
662	howard	forsan isd	0.89	1.15	1.78	1.93	2.57	2.48	h	757
663	hudspeth	ft hancock isd	0	0	0	0	0	0	h	410
664	hunt	bland isd	1.02	1.74	1.77	1.36	1.8	1.53	h	666
665	hunt	boles isd	0	0.4	1.05	0.81	0.4	0.79	h	531
666	hunt	caddo mills isd	0.6	0.99	1.1	1.22	1.26	1.31	g	1698
667	hunt	campbell isd	1.46	1.82	1.12	1.44	0.3	0	h	334
668	hunt	celeste isd	0.87	0.46	0.69	0.43	0.62	0.21	h	510
669	hunt	commerce isd	1.07	1.12	1.08	1.04	1.17	1.18	g	1606
670	hunt	greenville christian school	1.02	1.06	1.88	2.3	0.93	3.56	o	203
671	hunt	greenville isd	0.24	0.37	0.38	0.43	0.58	0.82	e	5360
672	hunt	lone oak isd	0.53	0.32	0.21	0.1	0.48	1.15	g	1032
673	hunt	quinlan isd	0.51	0.7	0.8	1.04	0.94	0.94	d	2627
674	hunt	wolfe city isd	0.33	0	0	0.31	0.47	0.47	h	661
675	hutchinson	borger isd	0.35	0.53	0.87	0.78	0.77	0.96	g	2791
676	irion	irion county isd	1.33	1.24	1.8	0.62	0.77	1.08	h	260
677	jack	jacksboro isd	0.74	0.31	0.21	0.43	0.51	0.29	g	1007
678	jack	perrin-whitt cisd	0.27	0.31	1.22	1.69	2.51	3.02	h	359
679	jackson	edna isd	0.32	0	0.13	0.13	0.07	0.06	g	1556
680	jackson	ganado isd	0.44	0.56	0.65	0.67	0.8	0.54	h	783
681	jackson	industrial isd	0.78	0.85	0.93	1.01	1.61	1.39	g	1212
682	jasper	buna isd	0.39	0.68	1.2	0.42	1.24	2.37	g	1459
683	jasper	evadale isd	0	0.22	0	0.85	0	0	h	495
684	jasper	jasper isd	0	0.12	0	0.04	0.17	0.28	e	2464
685	jasper	kirbyville cisd	1.73	0.97	0.86	1.74	2.48	2.63	g	1537
686	jeff davis	ft davis isd	2.1	3.46	2.43	0	0	3.69	h	228
687	jefferson	beaumont isd	0.16	0.27	0.3	0.4	0.34	0.47	c	19204
688	jefferson	hamshire-fannett isd	0.95	1.21	1.02	1.41	1.51	2.13	d	1838
689	jefferson	legacy christian academy beaumont	0.86	1.09	1.02	0.79	1.73	1.89	o	296
690	jefferson	nederland isd	0.52	0.52	0.6	0.46	0.57	0.9	d	5254
691	jefferson	port arthur isd	0	0	0	0.01	0.01	0.05	d	8898
692	jefferson	port neches-groves isd	0.84	0.99	1.2	1.65	1.44	1.57	d	5025
693	jefferson	sabine pass isd	0.31	0.28	0.26	0	0.83	0	f	380
694	jefferson	st anne catholic sch	0	0	0.2	0.2	0.2	0.39	o	557
695	jefferson	st catherine of siena sch	0.61	0	0	0	0	0	o	189
696	jim hogg	jim hogg county isd	0.28	0.29	0.18	0.09	0	0.09	g	1156
697	jim wells	alice isd	0.02	0.02	0.1	0.16	0.1	0.25	e	5135
698	jim wells	ben bolt-palito blanco isd	0	0	0.17	0.18	0.2	0.2	h	579
699	jim wells	orange grove isd	0.28	0.28	0.16	0.16	0.49	0.17	g	1948
700	jim wells	premont isd	0	0	0.2	0.2	0.21	0	h	483
701	jim wells	st. elizabeth school	0	0	0	0	0	0	o	154
702	johnson	alvarado isd	0.12	0.11	0.14	0.19	0.13	0.99	d	3724
703	johnson	burleson adventist sch	8.6	2.02	7.92	4.27	3.64	3.74	o	115
704	johnson	burleson isd	1.06	1.31	1.35	1.44	1.75	1.72	c	11896
705	johnson	chisholm trail acad	4.86	6.02	5.45	12.12	7.24	12.75	o	171
706	johnson	cleburne isd	0.39	0.71	0.5	0.63	0.83	0.84	d	6774
707	johnson	godley isd	0.31	0.52	0.91	1.24	0.95	2.18	b	1894
708	johnson	grandview isd	1.49	0.91	1.14	2.49	1.95	2.17	g	1175
709	johnson	joshua isd	0.74	0.53	0.64	1.09	1.55	1.85	d	5307
710	johnson	keene isd	1.63	2.9	2.99	3.08	2.84	3.63	g	1058
711	johnson	rio vista isd	0.38	0.36	0.14	0.14	0	0.71	h	741
712	jones	anson isd	0.15	0.14	0	0.15	0.14	0	h	753
713	jones	hamlin isd	0	0	0.23	0.52	0.53	0.8	h	413
714	jones	hawley isd	0.14	0.43	0.92	0.96	1.61	1.27	h	745
715	jones	lueders-avoca isd	0	0	1.89	2.59	2.04	1.05	h	108
716	jones	stamford isd	0.89	0.31	0	0	0	0	h	659
717	karnes	falls city isd	2.51	2.25	2.79	1.68	1.11	1.97	h	364
718	karnes	karnes city isd	0.2	0.28	0.39	0.3	0.39	0.37	g	1073
719	karnes	kenedy isd	0	0	0	0	0.14	0.13	h	795
720	karnes	runge isd	0	0	0	0	0.73	0	h	291
721	kaufman	crandall isd	0.2	0.59	0.45	0.69	0.69	0.98	b	3753
722	kaufman	forney isd	0.79	0.84	0.91	0.98	0.88	1.27	b	9705
723	kaufman	kaufman isd	0.21	0.18	0.21	0.49	0.75	0.69	d	3848
724	kaufman	kemp isd	0.51	0.29	0.43	0.83	1.3	1.95	d	1542
725	kaufman	scurry-rosser isd	0.6	0.52	0.6	0.3	0.69	0.58	d	1014
726	kendall	comfort isd	0.9	1.25	0.8	1.51	1.85	1.74	e	1133
727	kendall	geneva school of boerne	6.54	6.68	5.87	3.87	5.69	3.77	o	525
728	kerr	center point isd	0.78	0.86	0.84	0.75	0.53	0.74	h	594
729	kerr	hunt isd	5.58	5.14	3.13	3.36	5.99	10.67	h	167
730	kerr	kerrville isd	1.27	1.33	1.46	1.79	1.74	1.84	e	4991
731	kerr	notre dame catholic sch	0	0	1.69	0	0	0	o	118
732	kerr	our lady of the hills regional catholic	0	0	0.92	0	0	0	o	108
733	kimble	junction isd	0.63	0.16	0.48	0	0	0.87	h	633
734	kinney	brackett isd	0.68	0	0.62	0	0	0	h	620
735	kleberg	kingsville isd	0.48	0.61	0.67	0.29	0.4	0.53	e	3422
736	kleberg	ricardo isd	1.13	1.09	1.28	1.63	0.78	1.27	h	710
737	kleberg	riviera isd	0.23	0.24	0.24	0.71	1.04	0.95	h	401
738	kleberg	santa gertrudis isd	0.2	0.39	0.37	0.15	0.34	0.57	f	736
739	knox	benjamin isd	0	0	0	0	0	0.91	h	100
740	knox	knox city-o'brien cisd	0.68	0.66	0	0	0	0	h	313
741	knox	munday cisd	0	0.53	0.5	0.49	0.58	0.27	h	394
742	lamar	paris isd	0.03	0	0.28	0.15	0.06	0.26	e	3642
743	lamar	prairiland isd	0.66	0.75	1.03	1.04	1.32	1.73	g	1128
744	lamar	roxton isd	0	0.62	0	2.08	2.52	3.36	h	180
745	lamb	amherst isd	0.67	0	0	0	0	0	h	161
746	lamb	littlefield isd	0	0	0.07	0	0.31	0.08	g	1394
747	lamb	olton isd	0	0	0	0	0	0.98	h	609
748	lampasas	lampasas isd	0.84	5.41	1.19	1.51	1.8	2.08	d	3370
749	lampasas	lometa isd	0.73	0.96	1.12	0.97	1.09	1.21	h	275
750	lavaca	moulton isd	0	1.02	0	0.33	0	0	h	294
751	lavaca	sacred heart	0	0	0	0	0	0	o	309
752	lavaca	st joseph elementary sch	0	0	0	0	0	0	o	144
753	lavaca	sweet home isd	1.39	1.37	1.95	1.33	2.84	0.7	h	154
754	lavaca	vysehrad isd	0	0	0	1.05	1.98	1.68	h	113
755	lavaca	yoakum isd	0	0.07	0.06	0.13	0.33	0.33	g	1621
756	lee	dime box isd	0	0	0	0	0	0	h	171
757	lee	giddings isd	0.16	0.49	0.43	0.65	0.71	0.42	g	1929
758	lee	immanuel lutheran school giddings	5.3	4.03	2.16	2.5	1.88	2.7	o	204
759	lee	lexington isd	0.45	0.42	1.06	0.94	0.5	2.15	g	986
760	lee	st. paul serbin lutheran school giddings	0	0	0	0	0	0	o	115
761	leon	buffalo isd	0	0	0	0	0.45	0.91	g	950
762	leon	centerville isd	0.9	0.73	0.59	0.45	0.91	0.56	h	650
763	leon	leon isd	0.14	0.14	0.27	0.13	0.91	0.67	h	772
764	leon	normangee isd	0.41	0.61	0	0.36	0.75	1.15	h	569
765	liberty	cleveland isd	0.22	0.21	0.18	0.12	0.33	0.45	d	4728
766	liberty	dayton isd	0.35	0.22	0.44	0.57	0.66	0.81	e	5403
767	liberty	hardin isd	0.66	0.23	0.3	0.82	0.54	0.5	g	1484
768	liberty	hull-daisetta isd	0	0.42	0.44	0.22	0.64	0.42	h	467
769	liberty	liberty isd	0.19	0.38	0.24	0.23	0.19	0.52	g	2143
770	liberty	tarkington isd	0.11	1.33	0.59	1.17	1.22	1.73	g	1852
771	limestone	coolidge isd	0	0	0	0	0	0	h	318
772	limestone	groesbeck isd	0.29	0.27	0.33	0.27	0.42	0.81	g	1889
773	lipscomb	booker isd	0	0	0	0	0	0.27	h	397
774	lipscomb	higgins isd	0	0.76	0	0.72	0.81	1.72	h	137
775	live oak	george west isd	0.63	0.35	0.35	0.09	0.19	0.55	g	1082
776	live oak	three rivers isd	0.32	0.49	0.72	0.74	0.76	0.76	h	699
777	llano	llano isd	1.21	1.19	1.39	1.38	1.35	1.28	g	1859
778	lubbock	all saints episcopal school lubbock	0.85	1.04	1.78	1.78	1.72	1.95	o	325
779	lubbock	christ the king cathedral sch	0	0	0	0	0	0	o	335
780	lubbock	frenship isd	0.28	0.56	0.95	0.97	1.36	1.33	d	9422
781	lubbock	idalou isd	0.32	0.61	0.96	0.31	1.01	1.45	d	1026
782	lubbock	lubbock-cooper isd	1.28	1.34	1.55	1.91	2.05	1.72	d	5969
783	lubbock	lubbock isd	0.53	0.63	0.62	0.69	0.73	0.82	c	28515
784	lubbock	new deal isd	0.28	0	0	0.58	1.57	1.39	h	803
785	lubbock	roosevelt isd	0.99	0.89	1.09	0.87	0.99	1.35	d	1064
786	lubbock	shallowater isd	0.77	0.73	0.89	0.78	1.2	1.29	d	1675
787	lubbock	trinity christian schools	5.39	4.81	3.98	5.13	7.05	7.15	o	320
788	lynn	new home isd	1.24	1.85	2.78	1.15	1.54	1.91	h	423
789	lynn	o'donnell isd	0.69	0.36	0.33	0.65	0.71	0.98	h	293
790	lynn	tahoka isd	1.25	0.34	0.68	1	0.68	1.75	h	589
791	lynn	wilson isd	0	2.38	0	0	0	0	h	120
792	madison	madisonville cisd	0.4	0.46	0.51	0.46	0.46	0.78	g	2319
793	marion	jefferson isd	0	0.18	0.17	0	0.84	1.08	g	1262
794	martin	grady isd	1.28	2.18	3.23	4.33	3.69	3.39	h	264
795	mason	mason isd	0.92	1.36	1.9	1.89	1.35	2.17	h	707
796	matagorda	bay city isd	0.44	0.73	0.56	0.89	0.72	0.7	e	3726
797	matagorda	matagorda isd	1.26	0	0	0	0	2.05	h	173
798	matagorda	palacios isd	0.64	0.7	0.87	0.81	0.94	1.26	g	1446
799	matagorda	tidehaven isd	0	0	0	0	0.36	0.55	h	873
800	matagorda	van vleck isd	0.55	0.55	0.33	0.41	0.68	1.35	g	1046
801	maverick	eagle pass isd	0.03	0.06	0.03	0.03	0.07	0.05	d	14831
802	maverick	our lady of refuge school	0	0	0	0	0	0	o	319
803	mcculloch	brady isd	0.59	0.4	0.68	0.41	0.35	0.82	g	1213
804	mcculloch	lohn isd	0	0	0	0	0	0	h	96
805	mcculloch	rochelle isd	0	0	0	0.99	0.57	0	h	189
806	mclennan	axtell isd	0	0	0	0	0.27	0.58	h	790
807	mclennan	bosqueville isd	0.34	0.17	0	0.33	0.32	1.2	f	681
808	mclennan	bruceville-eddy isd	0.38	0.39	0.38	0.39	0.56	0.44	h	724
809	mclennan	china spring isd	0.56	1.12	1.2	0.71	1.02	1.38	d	2696
810	mclennan	connally isd	0.05	0.09	0.15	0.12	0.04	0.04	d	2363
811	mclennan	crawford isd	0.52	0.35	0.35	0	0.18	0.92	h	549
812	mclennan	la vega isd	0	0	0.14	0.16	0.23	0.06	d	3116
813	mclennan	lorena isd	1.06	1	0.93	0.97	1.77	1.58	g	1696
814	mclennan	mart isd	0.38	0	0	0	0	0	h	527
815	mclennan	mcgregor isd	0.08	0.21	0.22	0.38	0.48	0.36	g	1461
816	mclennan	midway isd	0.45	0.3	0.59	0.5	0.67	0.89	h	7898
817	mclennan	moody isd	0	0	0	0	0	1.31	h	669
818	mclennan	rapoport academy public school	0	0	0.38	0	0	0	i	818
819	mclennan	riesel isd	0	0.35	0.52	0.52	0.34	0.48	h	617
820	mclennan	robinson isd	0.22	0.45	0.3	0.52	0.66	0.46	d	2302
821	mclennan	st louis catholic sch	0	0.36	0	0	0	0	o	312
822	mclennan	st mary's school	0	0	0	0	0	0	o	138
823	mclennan	st. paul's episcopal day school waco	4.35	5.13	2.53	2.33	0	0	o	150
824	mclennan	waco baptist academy	4.9	7.55	4.85	4	3.23	0	o	141
825	mclennan	waco charter school	0	0	0	0	0	0	i	205
826	mclennan	waco isd	0.05	0.1	0.05	0.14	0.21	0.23	c	15081
827	mclennan	west isd	0.22	0.29	0.32	0.25	0.55	1.1	g	1332
828	mcmullen	mcmullen county isd	0.88	0	0.4	0.81	1.21	0.41	h	265
829	medina	d'hanis isd	0.31	0.31	0.3	0	1.11	1.09	h	380
830	medina	devine isd	0.26	0.32	0.27	0.42	0.21	0.47	g	1983
831	medina	hondo isd	0.14	0.24	0.63	0.25	0.2	0.15	e	2046
832	medina	medina valley isd	0.48	0.51	0.49	0.44	0.35	0.59	b	4705
833	medina	natalia isd	0.1	0	0	0.1	0.2	0	g	1085
834	menard	menard isd	0	0	0	0.71	0.36	0	h	294
835	midland	greenwood isd	0.33	0.45	0.61	0.42	0.97	0.92	d	2519
836	midland	midland academy charter school	0.45	0.22	0.76	0.52	1.26	0.52	i	428
837	midland	midland isd	0.31	0.49	0.32	0.51	0.68	0.66	c	24692
838	midland	st ann's el sch	0	0	0	0	0	0	o	390
839	midland	trinity school of midland	0.69	1.32	1.08	5.58	3.1	2.47	o	575
840	milam	buckholts isd	0	0	0	0	0	1.38	h	137
841	milam	milano isd	1.03	0.47	0.93	0.97	1.01	0.23	h	412
842	milam	rockdale isd	0.53	0.4	0.49	0.68	0.41	0.96	e	1540
843	milam	st paul lutheran	1.11	4.17	4.59	4.95	3.81	6.1	o	96
844	milam	thorndale isd	0.36	0.67	1.49	1.57	1.43	0.73	h	578
845	mills	goldthwaite isd	1.23	1.18	1.19	2.05	2.19	1.98	h	560
846	mills	priddy isd	0	0	0	0	0	0	h	107
847	mitchell	colorado isd	0	0.11	0.29	0	0.1	0.11	g	999
848	mitchell	westbrook isd	2.96	2.89	1.77	1.13	0.8	0	h	272
849	montague	bowie isd	0.71	0.57	0.59	0.75	1.66	2.8	g	1691
850	montague	gold burg isd	13.5	0	0	0.7	1.56	0	h	120
851	montague	nocona isd	0.36	0.23	0.37	0.64	0.88	1.41	h	796
852	montague	saint jo isd	1.14	1.14	0	0	0.79	1.14	h	270
853	montgomery	conroe isd	1.14	0.15	1.93	1.88	1.72	1.89	c	59764
854	montgomery	covenant christian school	7.61	7.24	5.85	4.97	5.93	9.47	o	321
855	montgomery	montgomery isd	1.82	2.19	2.45	2.35	2.53	2.83	d	8296
856	montgomery	new caney isd	0.6	0.79	0.78	0.71	0.9	1.11	d	14677
857	montgomery	sacred heart catholic sch	0	0	0	0	0.34	0	o	297
858	montgomery	splendora isd	0.84	0.81	0.89	0.85	1.24	1.54	d	3886
859	montgomery	st. anthony of padua school	0	0	0	0	0	0	o	506
860	montgomery	the john cooper school	1.21	1.99	1.82	1.82	1.52	1.35	o	1201
861	montgomery	the woodlands christian academy	4.34	4.18	0	3.77	5.14	5.21	o	520
862	montgomery	willis isd	1.16	1.38	1.24	1.18	1.38	1.92	d	7311
863	moore	dumas isd	0.14	0.21	0.18	0.21	0.14	0.17	g	4536
864	moore	sunray isd	0.4	0	0	0	0	0	h	548
865	morris	daingerfield-lone star isd	0.09	0.09	0	0.1	0.1	0.1	g	1038
866	morris	pewitt cisd	0	0	0.22	0.11	0.23	0.47	g	937
867	nacogdoches	chireno isd	0.29	0	0	0.57	0.53	1.35	f	403
868	nacogdoches	cushing isd	0	0.59	0.57	0.6	0.89	0.19	h	560
869	nacogdoches	douglass isd	0.76	0.94	0.89	1.08	1.72	1.67	h	466
870	nacogdoches	garrison isd	0.66	0.54	1.33	1.05	1.13	0.45	h	706
871	nacogdoches	martinsville isd	2.23	1.12	0.86	0.88	1.66	1.33	h	385
872	nacogdoches	nacogdoches isd	0.19	0.2	0.27	0.34	0.57	0.45	e	6382
873	nacogdoches	stephen f austin state university charte	3.57	4.78	2.8	3.72	0.39	2.75	o	221
874	nacogdoches	woden isd	1.21	1.11	0.82	0.7	1.1	0.43	h	783
875	navarro	blooming grove isd	0.13	0.36	0.48	0.36	0.11	0.11	d	934
876	navarro	corsicana isd	0.21	0.21	0.27	0.28	0.29	0.32	d	5794
877	navarro	frost isd	1.41	0.94	0.72	0.47	0	0	h	456
878	navarro	kerens isd	0.32	1.07	0.51	0.54	0.35	0.17	h	609
879	navarro	mildred isd	0.14	0.28	0.15	0.14	0	0.14	e	727
880	navarro	rice isd	0.23	0.55	0.83	0.84	0.57	0.58	d	927
881	newton	burkeville isd	0	0.36	0.71	1.44	1.82	0.39	h	286
882	newton	deweyville isd	0	0	0	0.47	0	0	h	590
883	nolan	blackwell cisd	1.41	2.31	4.2	2.24	2.13	2.05	h	150
884	nolan	highland isd	2.59	1.35	0.49	0.46	0.94	1.37	h	226
885	nolan	roscoe isd	1	0.41	0.19	0.71	0.94	0.37	o	345
886	nolan	sweetwater isd	0.05	0.25	0.1	0.39	0.15	0.49	g	2231
887	nueces	agua dulce isd	0	0	0	0	0.83	0.83	h	358
888	nueces	annapolis christian academy	5.69	3.96	8.66	7.85	5.28	7.23	o	232
889	nueces	bishop cisd	0.08	0.32	0.62	0.38	0.08	0.35	g	1386
890	nueces	bishop garriga middle sch	0	0	0	0	0	0	o	184
891	nueces	calallen isd	0.38	0.43	0.5	0.38	0.45	0.88	g	4058
892	nueces	corpus christi isd	0.28	0.31	0.35	0.41	0.49	0.59	c	38327
893	nueces	driscoll isd	1.38	0.95	0	0	1.07	2.11	h	313
894	nueces	flour bluff isd	0.72	0.19	0.92	1.23	1.45	1.5	d	5745
895	nueces	incarnate word academy elemenatry level	0.49	0	0	0	0	0	o	283
896	nueces	john paul ii high school corpus christi	0	0.57	0.56	0	0	0	o	348
897	nueces	london isd	2.41	2.39	2.39	1.62	1.38	1.28	f	959
898	nueces	most precious blood sch	0	0	0	0	0	0	o	214
899	nueces	our lady of perp help	0	0	0	0	0	0	o	206
900	nueces	robstown isd	0.03	0.03	0	0.08	0.04	0	g	2797
901	nueces	seashore charter schools	3.68	4.13	4.25	4.62	3.68	4.1	i	489
902	nueces	st patrick school	0	0	0	0	0	0	o	275
903	nueces	st pius x school	0.73	0	0	0	0	0	o	180
904	nueces	tuloso-midway isd	0.05	0.32	0.29	0.34	0.39	0.46	d	3850
905	ochiltree	perryton isd	0.35	0.43	0.21	0.13	0.26	0.42	g	2330
906	oldham	adrian isd	0	1	1.79	0	0	0	h	138
907	oldham	boys ranch isd	1.26	0.96	0.36	0	0.74	0.33	h	270
908	oldham	vega isd	1.46	0.88	1.16	2.31	1.66	2.28	f	375
909	oldham	wildorado isd	3.96	1.01	5.75	2.97	1.72	1.46	h	118
910	orange	little cypress-mauriceville cisd	1.08	0.12	1.28	1.17	1.46	1.55	e	3355
911	orange	orangefield isd	0.24	0.35	0.4	0.35	0.4	0.74	d	1759
912	orange	vidor isd	0.3	0.46	0.55	0.21	0.91	0.44	d	4818
913	orange	west orange-cove cisd	0.3	0.05	0	0.05	0.14	0.19	g	2449
914	palo pinto	community christian school	1.04	1.75	0.42	2.63	6.49	6.12	o	81
915	palo pinto	graford isd	1.32	0.63	0.3	0	0.28	0.3	h	349
916	palo pinto	mineral wells isd	0.55	0.69	0.74	0.68	0.74	1.05	e	3230
917	palo pinto	palo pinto isd	2.5	2.63	2.44	2.13	4.27	5.41	h	108
918	palo pinto	santo isd	2.05	2.48	2.64	2.59	2.04	2.55	h	485
919	palo pinto	strawn isd	1.01	1.03	1.84	2.5	3.51	2.42	h	165
920	panola	beckville isd	0.16	0.3	0.3	0.3	0.63	0.64	h	674
921	panola	carthage isd	0.35	0.27	0.15	0.39	0.46	0.66	g	2730
922	panola	panola charter school	2.37	1.37	1.94	4.76	5.93	3.4	i	118
923	parker	aledo isd	1.07	1.2	1.6	1.49	1.92	2.25	b	5443
924	parker	brock isd	1.76	2.08	1.75	1.82	2.15	2.17	d	1337
925	parker	peaster isd	0.68	2.19	2.47	1.55	2.01	2.34	d	1119
926	parker	springtown isd	0.46	0.75	0.75	0.87	1.12	1.05	d	3477
927	parker	trinity christian academy willow park	3.08	5.05	4.09	3.1	3.64	4.44	o	430
928	parker	weatherford isd	0.55	0.95	1.27	1.24	1.46	1.37	c	8021
929	parmer	farwell isd	1.38	1.69	0.72	1.09	1.12	1.3	h	539
930	parmer	friona isd	0.45	0.19	0.37	0.37	0.29	0.1	g	1141
931	parmer	lazbuddie isd	0.55	1.09	2.06	4.74	4.23	3.47	h	189
932	pecos	fort stockton isd	0.09	0.3	0.16	0.12	0.21	0.25	g	2464
933	polk	big sandy isd	1.07	0.82	0.82	0.97	0.4	1.04	h	529
934	polk	corrigan-camden isd	0.21	0.58	0.65	0.21	0.22	0.24	g	918
935	polk	goodrich isd	1.89	2.7	2.93	2.58	2.86	2.46	h	227
936	polk	leggett isd	2.14	2.94	0	0	0	0.55	h	163
937	polk	livingston isd	0.15	0.23	0.38	0.46	0.31	0.93	e	4069
938	polk	onalaska isd	0.11	0.22	0.47	0.64	1.02	0.1	g	1027
939	potter	amarillo isd	0.69	0.77	0.81	0.82	1.06	1	c	33537
940	potter	ascension academy	4.6	1.86	0.92	0.46	0.51	1.72	o	151
941	potter	bushland isd	2.21	2.24	2.33	1.34	2.95	3.16	d	1520
942	potter	highland park isd	0.24	1.07	1.31	0.37	1.36	1.65	b	926
943	potter	river road isd	0.55	0.56	0.38	1.3	1.4	0.47	d	1289
944	potter	st joseph elementary sch	0.61	0	0	1.18	0	0	o	119
945	potter	st mary's school	3.47	2.86	0.64	0	0	0	o	215
946	potter	st. andrew's episcopal school amarillo	4.15	6.36	4.33	5.43	4.59	5.29	o	300
947	presidio	marfa isd	0	0	0.62	0.93	0.61	1.02	h	357
948	presidio	presidio isd	0.07	0.07	0	0	0	0.16	g	1344
949	randall	canyon isd	1.3	1.47	1.67	1.66	1.75	1.85	c	9862
950	reagan	reagan county isd	0	0.12	0	0	0	0	d	851
951	real	big springs charter school	0.58	0	0	0	0	1.71	i	204
952	real	leakey isd	1.14	1.85	2.12	2.87	2.19	0	h	302
953	red river	avery isd	1.08	0.86	0.86	1.43	0.3	0.89	h	361
954	red river	clarksville isd	0	0	0.16	0	0.39	0.21	h	528
955	red river	detroit isd	0	0	0	0.19	0	0.19	h	532
956	red river	rivercrest isd	2.63	3.18	3.18	2.83	3.02	1.81	h	656
957	reeves	balmorhea isd	1.27	1.26	0	0	0	0	h	162
958	reeves	pecos-barstow-toyah isd	0.28	0.31	0.38	0.33	0.41	0.39	g	2486
959	refugio	austwell-tivoli isd	0	1.88	1.85	1.99	1.36	1.59	h	148
960	refugio	refugio isd	0.72	0.68	0.54	0.56	0.57	0.3	h	740
961	roberts	miami isd	1.46	0	0	0	0	0	h	195
962	robertson	calvert isd	0	73.37	0	0	0	0	h	167
963	robertson	franklin isd	0.5	0.18	0.19	0.36	0.53	0.48	d	1213
964	robertson	hearne isd	0	0	0	0.12	0.12	0	d	879
965	robertson	mumford isd	0.19	0.19	0.19	0.19	0.36	0.36	h	627
966	rockwall	heritage christian academy rockwall	3.78	3.45	3.11	3.17	4.68	4.52	o	374
967	rockwall	rockwall isd	1.27	1.39	1.32	1.45	1.75	2.06	d	15822
968	rockwall	royse city isd	1.35	1.47	1.58	1.5	1.65	1.62	d	5464
969	runnels	ballinger isd	1.34	1.43	1.21	1.34	1.24	0.93	g	937
970	runnels	miles isd	0.7	0.71	0.95	1	0.91	0.7	h	455
971	runnels	winters isd	0.7	0.35	0.36	0.76	0.74	0.79	h	575
972	rusk	carlisle isd	0	0	0	0.34	0.5	1.02	h	648
973	rusk	henderson isd	0.06	0	0.09	0.18	0.3	0.46	e	3417
974	rusk	laneville isd	0	0	0	0.55	0	0	h	187
975	rusk	leveretts chapel isd	0	0	0.72	0	0	0	h	260
976	rusk	mount enterprise isd	1.06	1.09	0.73	0.72	1.9	0.96	h	423
977	rusk	overton isd	0	0.18	0	0	0	0	h	521
978	rusk	tatum isd	0.18	0.35	0.41	0.24	0.37	0.25	d	1678
979	rusk	west rusk isd	0.21	0.19	0.19	0.18	0.46	0.67	o	1112
980	sabine	brookeland isd	0.52	0	0.74	1.45	2.13	4.09	h	417
981	sabine	hemphill isd	0.12	0.48	0.12	0.34	0.34	0.58	g	916
982	sabine	west sabine isd	0.49	0.29	0.31	0.61	0.63	0.63	h	672
983	san augustine	broaddus isd	1.14	1.9	1.19	1.3	1.58	1.03	h	408
984	san augustine	san augustine isd	0	0	0	0	0	0	g	741
985	san jacinto	coldspring-oakhurst cisd	1.05	0.47	0.65	0.48	0.8	0.69	e	1492
986	san jacinto	shepherd isd	0.06	0.22	0.38	0.66	0.47	0.48	e	1917
987	san patricio	gregory-portland isd	1.37	1.59	0.91	1.04	0.97	0.98	d	4587
988	san patricio	ingleside isd	0.27	0.35	0.23	0.31	0.45	0.37	d	2274
989	san patricio	mathis isd	0.19	0	0	0	0.19	0.26	g	1684
990	san patricio	odem-edroy isd	0	0	0	0.29	0.11	0	g	1014
991	san patricio	sinton isd	0.1	0.14	0.14	0.23	0.24	0.24	e	2164
992	san patricio	taft isd	0.39	0.29	0.45	0.28	0.18	0	d	1119
993	san saba	cherokee isd	4.92	2.33	0.88	0.91	3.36	3.51	h	110
994	san saba	richland springs isd	0	0	0	0	0	3.15	h	120
995	san saba	san saba isd	0.76	0.76	0.76	0.74	0.89	1.32	h	732
996	scurry	hermleigh isd	0	0	0.9	0.87	0.88	1.27	h	245
997	scurry	ira isd	0	0	0.77	0.72	0.37	0.78	h	268
998	scurry	snyder isd	0	0.15	0.11	0.15	0.19	0.22	g	2833
999	shackelford	albany isd	1.07	0.65	0.87	1.22	2.07	2.37	h	518
1000	shelby	center isd	0.08	0	0.08	0.08	0.08	0.29	e	2772
1001	shelby	excelsior isd	0	1.15	1.15	1.08	1.19	1.11	h	93
1002	shelby	joaquin isd	0.28	0.57	0.72	0.57	0.87	1.76	h	691
1003	shelby	shelbyville isd	0	0.12	0	0.12	0.13	0.13	g	778
1004	shelby	tenaha isd	0	0	0	0.19	0	0	f	579
1005	shelby	timpson isd	0	0	0	0	0	0	h	628
1006	sherman	stratford isd	1.09	1.39	0.36	0.36	0.19	0.36	h	580
1007	sherman	texhoma isd	0	0	0	0.7	0.6	0.57	f	188
1008	smith	all saints episcopal school of tyler	1.21	0.57	0.29	0.62	0.71	1.11	o	642
1009	smith	bullard isd	1.04	1.26	1.31	0.79	1.94	2.24	d	2549
1010	smith	chapel hill isd	0.26	0.14	0.39	0.08	0.11	0.11	d	3652
1011	smith	chapel hill isd	0.26	0.14	0.39	0.08	0.11	0.11	g	3652
1012	smith	grace community school	1.45	1.34	0.62	1.89	1.86	2.74	o	905
1013	smith	lindale isd	1.09	1.19	1.75	1.95	2.27	2.41	d	4046
1014	smith	the brook hill school	2.14	2.05	2.16	0.16	2.09	1.74	o	650
1015	smith	troup isd	0.84	0.77	0.78	1.15	0.92	1.05	g	1085
1016	smith	tyler isd	0.32	0.38	0.52	0.63	0.65	0.87	c	18130
1017	smith	ut tyler innovation academy	2.53	6.21	6.42	7.48	8.49	7	i	636
1018	smith	whitehouse isd	1	1.29	1.19	1.25	1.25	1.75	d	4731
1019	smith	winona isd	0.61	0.82	0.87	0	0.1	0	d	1037
1020	somervell	glen rose isd	0.93	1.08	1.62	1.9	1.99	2.77	g	1759
1021	starr	rio grande city cisd	0	0	0	0.02	0.03	0.04	d	10812
1022	starr	roma isd	0	0	0	0	0	0	e	6551
1023	starr	san isidro isd	0	0	0	0	0	0	h	244
1024	stephens	breckenridge isd	0.27	0.35	0.29	0.35	0.43	1.19	g	1493
1025	sterling	sterling city isd	0	0.33	0.31	0	0	1.69	h	294
1026	stonewall	aspermont isd	0.43	0	1.87	0	0	0.44	h	249
1027	sutton	sonora isd	0	0	0	0	0.13	0.52	g	834
1028	swisher	happy isd	0	0	0	0	1.18	3.98	h	252
1029	swisher	kress isd	0.42	0.53	0.49	0	0	0	h	261
1030	swisher	tulia isd	0.45	0.72	0.65	0.1	0.19	0.19	g	1122
1031	tarrant	all saints episcopal school fort worth	0.25	0.84	1.8	1.01	1.06	1.36	o	1004
1032	tarrant	arlington classics academy	0.85	1.88	1.87	2.01	2.29	2.54	i	1486
1033	tarrant	arlington isd	0.45	0.61	0.7	0.87	0.94	1.05	a	62181
1034	tarrant	azle isd	0.78	0.72	1.23	1.25	1.26	1.12	b	6345
1035	tarrant	bethesda christian school	3.5	4.88	5.63	7.56	7.57	8.33	o	400
1036	tarrant	birdville isd	0.95	0.82	2.28	0.99	1.14	1.37	b	23857
1037	tarrant	burton adventist acad	0.31	0	3.79	3.03	3.86	4.42	o	300
1038	tarrant	calvary christian academy	3.67	5.16	5.67	6.38	7.64	8.88	o	394
1039	tarrant	carroll isd	1.35	1.41	1.62	1.76	1.81	2.09	b	8208
1040	tarrant	cassata high school	0	0	0	0	0	0	o	139
1041	tarrant	castleberry isd	0.83	0.03	0	0.05	0.05	0.33	b	4003
1042	tarrant	chapel hill academy	0.22	1.07	1.47	0.79	0.62	0.42	i	518
1043	tarrant	children's university school	0	1.35	0	1.96	2.73	1	o	362
1044	tarrant	covenant christian academy	4.16	4.78	4.02	5.18	5.99	5.92	o	735
1045	tarrant	crowley isd	0.43	0.55	0.86	0.65	1.03	1	b	15215
1046	tarrant	crown of life lutheran school	3.96	4.44	2.25	1.37	8.49	13.83	o	150
1047	tarrant	eagle mt-saginaw isd	1.04	1.12	0.93	1.3	1.19	1.29	b	19653
1048	tarrant	east fort worth montessori academy	2.9	2.66	3.4	1.02	3.39	1.63	i	520
1049	tarrant	everman isd	0.02	0.21	0.08	0.17	0.11	0.16	b	5889
1050	tarrant	faith christian school	6.26	6.19	7.4	7.12	7.55	8.61	o	724
1051	tarrant	fellowship academy	3.86	3.41	3.38	2.64	3.09	2.67	o	390
1052	tarrant	fort worth academy	25.35	0	2.09	2.09	2.04	1.96	o	230
1053	tarrant	fort worth christian school	1.66	1.41	1.85	2.07	2.2	1.95	o	870
1054	tarrant	fort worth country day	0.18	0.27	0.18	0	0	0	o	1116
1055	tarrant	fort worth isd	0.27	0.16	0.18	0.24	0.26	0.47	a	87428
1056	tarrant	grapevine-colleyville isd	1.6	0.03	1.97	1.84	2.07	2.24	b	13857
1057	tarrant	harvest christian academy	2.78	1.68	3.11	2.97	4	9.18	o	442
1058	tarrant	hill school of ft worth	0	0.57	0	0	0	2.72	o	167
1059	tarrant	holy family catholic sch	0	0	0	0	0	0	o	213
1060	tarrant	holy rosary catholic school	0	0	0	0	0	0	o	441
1061	tarrant	holy trinity catholic sch	0	0	0	0	0	0	o	337
1062	tarrant	hurst-euless-bedford isd	0.88	0.98	1.14	1.19	1.35	1.52	b	23120
1063	tarrant	jean massieu academy	0	0	0	0.56	0.56	0	i	193
1064	tarrant	keller isd	1.12	1.18	2.06	1.98	2.05	2.45	b	34660
1065	tarrant	kennedale isd	0.52	0.54	0.88	1.07	1.28	1.54	b	3140
1066	tarrant	lake country christian school	1.06	1.01	1.94	3.85	5.2	7.89	o	414
1067	tarrant	lake worth isd	0.61	0.39	0.6	0.69	0.71	0.87	b	3507
1068	tarrant	mansfield isd	0.85	0.85	0.92	0.98	1.2	1.25	b	34309
1069	tarrant	newman international academy of arlingto	3.03	1.54	2.86	2.02	1.81	2.42	o	875
1070	tarrant	nolan catholic h s	0	0	0	0	0	0	o	940
1071	tarrant	northwest isd	1.69	1.98	2.07	2.36	2.7	2.84	d	20900
1072	tarrant	our lady of victory sch	0	0	0	0	0	0	o	87
1073	tarrant	pantego christian academy	3.19	2.82	1.7	3.4	3.73	2.29	o	750
1074	tarrant	southwest christian el	1.28	0.95	1.32	0.82	1.27	2.16	o	900
1075	tarrant	st andrew catholic sch	0	0	0	0	0	0	o	696
1076	tarrant	st elizabeth ann seton school	0	0	0	0	0	0	o	485
1077	tarrant	st george catholic sch	0	0	0	0	0	0	o	143
1078	tarrant	st john the apostle catholic sch	0	0	0	0	0	0	o	262
1079	tarrant	st maria goretti catholic sch	0	0	0	0	0	0	o	407
1080	tarrant	st paul lutheran school ft worth	1.4	1.75	3.07	2.34	1.67	2.6	o	205
1081	tarrant	st peter the apostle catholic sch	0	0	0	0	0	0	o	72
1082	tarrant	st rita catholic sch	0	0	0	0	0	0	o	172
1083	tarrant	the oakridge school	1	1.1	1.53	0.9	1.2	1.22	o	837
1084	tarrant	treetops school international	6.4	8.45	7.16	8.93	9.64	7.94	i	415
1085	tarrant	trinity valley school	1.03	1.05	1.77	1.75	1.96	1.94	o	964
1086	tarrant	westlake academy charter school	2.24	3.59	3.66	3.37	3.44	2.46	i	843
1087	tarrant	white settlement isd	0.65	0.76	0.96	1.18	1.35	1.53	b	6797
1088	taylor	abilene christian school	1.45	1.78	3.79	3.64	4.36	3.9	o	341
1089	taylor	abilene isd	0.15	0.48	0.48	0.41	0.55	0.71	c	17030
1090	taylor	jim ned cisd	1.2	1.82	2.15	1.86	1.92	1.83	g	1166
1091	taylor	merkel isd	0.45	0.68	0.84	0.58	0.67	0.74	d	1105
1092	taylor	st. john's episcopal school	2.69	5.19	4.26	0.96	0.99	0.92	o	263
1093	taylor	trent isd	1.24	0	0.51	0.96	0	0.64	h	196
1094	taylor	wylie isd	0.68	0.89	0.92	0.78	0.96	1.28	d	4253
1095	terrell	terrell county isd	0	1.67	1.54	1.33	0	0	h	146
1096	terry	brownfield isd	0	0	0	0	0.36	0.12	g	1840
1097	terry	wellman-union cisd	0	0	0	0	1.08	2.77	h	280
1098	throckmorton	throckmorton isd	1.06	1.03	0	0.61	0	0	h	155
1099	throckmorton	woodson isd	0	2.2	0	0.72	0.67	3.13	h	153
1100	titus	chapel hill isd	1.12	1.24	1.45	1.69	1.07	1.78	d	1025
1101	titus	harts bluff isd	1.06	1.01	0.74	0.92	0.54	0.34	h	578
1102	titus	mount pleasant isd	0	0.06	0.12	0.26	0.17	0.08	e	5329
1103	titus	winfield isd	0	0	0	0	0	0	h	168
1104	tom green	angelo catholic sch	0	0	1.87	2.53	2.41	1.94	o	99
1105	tom green	grape creek isd	0	0.2	0.19	0.19	0.19	0.18	d	1126
1106	tom green	san angelo christian academy	0	1.25	0	0	1.08	1.14	o	80
1107	tom green	san angelo isd	0.2	0.35	0.37	0.51	0.46	0.58	c	14629
1108	tom green	veribest isd	1.27	1.54	1.12	0.41	0.39	1.49	h	261
1109	tom green	wall isd	0.29	0.18	0.46	0.73	0.63	0.8	d	1102
1110	tom green	water valley isd	0	0	0	0.61	1.27	3.5	h	321
1111	travis	ace academy	12.82	10.97	8.05	2.08	4.81	4.17	o	140
1112	travis	austin discovery school	25.81	34.49	26.73	30.06	31.65	32.18	i	557
1113	travis	austin isd	1.42	1.6	1.75	2.02	2.17	2.25	a	83067
1114	travis	austin peace academy	1.44	0	0	4.19	0	0	o	337
1115	travis	austin waldorf school	47.84	48.21	47.79	40.51	48.98	49.01	o	385
1116	travis	cedars international academy	0.65	0.57	0.52	1.56	1.51	2.59	i	455
1117	travis	del valle isd	0.15	0.31	0	0.36	0.34	0.52	b	11278
1118	travis	eanes isd	3.25	0.96	3.8	3.64	3.97	4.01	b	8134
1119	travis	hill country christian school of austin	8.78	8.42	8.33	9.06	11.84	10.77	o	619
1120	travis	kirby hall school	1.06	1.23	2.3	0	5.49	27.38	o	86
1121	travis	lake travis isd	2.66	2.69	0.27	3.27	3.32	3.91	b	9825
1122	travis	manor isd	0.98	1.05	3.53	1.26	1.29	1.17	b	8870
1123	travis	nyos charter school	2.34	5.24	5.42	5.39	5.21	10.12	i	958
1124	travis	pflugerville isd	1.1	1.29	1.43	1.4	1.38	1.63	b	24591
1125	travis	rawson saunders school	12.63	10.43	14.07	15.69	11.43	9.42	o	175
1126	travis	redeemer lutheran school	6.5	5.14	5.04	5.13	4.93	1.97	o	503
1127	travis	regents school of austin	6.69	4.8	7.4	8.52	7.63	8.18	o	997
1128	travis	san juan diego catholic high school	0	0	0.63	0	0	0	o	170
1129	travis	st ignatius martyr sch	0	0	0	0	0	0	o	236
1130	travis	st stephens episcopal school	0.3	1.6	1.6	1.46	1.18	1.9	o	688
1131	travis	st. andrew's episcopal school	0.34	0.61	1.23	0.34	1.07	1.16	o	890
1132	travis	st. austin school	0	0	0	0	0	0	o	217
1133	travis	st. francis school	6.99	5.54	6.15	3.99	6.21	4.7	o	392
1134	travis	st. louis school	0	0	0	0	0	0	o	228
1135	travis	texas empowerment academy	5.83	3.72	3.37	2.82	2.7	3.67	i	294
1136	travis	the girls' school of austin	6.72	5.71	6.21	8	7.33	4.64	o	151
1137	travis	trinity episcopal school	3.37	3.17	3.41	0.77	3.39	2.81	o	513
1138	travis	veritas academy	14.7	12.31	18.15	8.51	14.96	21.3	o	500
1139	travis	wayside schools	5.21	4.08	3.8	3.81	8.08	8.44	o	1991
1140	trinity	apple springs isd	1.54	2.22	0.54	1.61	0	2.23	h	187
1141	trinity	centerville isd	0	0	0	0	0	0	h	115
1142	trinity	groveton isd	0.14	0	0	0	0	0.68	h	766
1143	trinity	trinity isd	0.42	0.78	0.77	0.57	0.75	0.93	g	1252
1144	tyler	chester isd	0	1.12	0	0	0	0	h	194
1145	tyler	colmesneil isd	1.43	1.21	1.58	2.21	2.95	3.36	h	475
1146	tyler	spurger isd	0	0	0.26	0.83	0.54	1.28	h	401
1147	tyler	warren isd	1.19	1.01	1.02	0.33	0.58	0.81	g	1273
1148	tyler	woodville isd	0.48	0.63	0.4	0.45	0.96	0.56	g	1305
1149	upshur	big sandy isd	5.46	4.87	4.51	3.72	4.15	4.7	h	721
1150	upshur	gilmer isd	2.84	0.85	1.29	0.82	1.03	1.28	d	2418
1151	upshur	harmony isd	1.13	1.29	0.87	1.22	0.84	0.86	e	1101
1152	upshur	new diana isd	0	0.1	0.41	0.5	0.67	0.75	d	1080
1153	upshur	ore city isd	0	0	0	0.47	0.48	1.13	g	880
1154	upshur	union hill isd	0.77	1.02	0.68	0.35	2.23	3.16	h	383
1155	upton	mccamey isd	0	0	0	0	0	0	h	542
1156	upton	rankin isd	0	1.92	1.46	1.14	1.58	1.36	h	277
1157	uvalde	sabinal isd	0.2	0	0	0	0.82	0	h	503
1158	uvalde	utopia isd	2.01	3.76	2.91	5	7.25	9.29	h	218
1159	uvalde	uvalde cisd	0.14	0.12	0.22	0.23	0.23	0.25	e	4750
1160	val verde	san felipe-del rio cisd	0.07	0.12	0.13	0.17	0.21	0.17	e	10509
1161	val verde	st. james episcopal school	0	0	0	0	3.95	1.47	o	130
1162	van zandt	canton isd	1.43	1.53	1.58	1.79	2.26	2.4	e	2118
1163	van zandt	edgewood isd	0.55	1.08	1.33	1.62	2.35	2.63	b	931
1164	van zandt	fruitvale isd	0.57	1.16	0.28	0.9	1.9	0.97	h	373
1165	van zandt	grand saline isd	0.49	0.49	0.37	0.45	0.74	0.63	g	1102
1166	van zandt	martins mill isd	1.32	1.26	2.14	2.95	3.3	6.62	h	512
1167	van zandt	van isd	1.32	1.29	3.18	1.59	1.48	1.2	d	2401
1168	van zandt	wills point isd	0.7	0.73	0.82	0.22	0.83	0.96	d	2411
1169	victoria	bloomington isd	0.24	0.12	0	0	0	0.11	g	900
1170	victoria	faith academy victoria	0	0	0.73	0.76	0.85	2.14	o	363
1171	victoria	nazareth academy school	0	0	0	0	0	0	o	297
1172	victoria	nursery isd	0	0	0	0	0.95	0.86	h	108
1173	victoria	our lady of victory sch	0.21	0.24	0	0	0.25	0	o	485
1174	victoria	trinity episcopal school	1.01	1.24	1.15	0.7	0	0	o	280
1175	walker	alpha omega academy	0	1.42	1.92	3.11	3.89	5.41	o	388
1176	walker	huntsville isd	0.15	0.37	0.32	0.18	0.35	0.31	e	7260
1177	waller	hempstead isd	0.46	0.32	0.07	0.18	0.31	0.25	g	1633
1178	waller	royal isd	0.16	0.2	0.45	0.47	0.18	0.45	d	2365
1179	waller	waller isd	0.35	0.73	1.38	0.93	1.04	1.03	e	6874
1180	ward	grandfalls-royalty isd	0	0	0	0	0	0	h	143
1181	ward	monahans-wickett-pyote isd	0.23	0.36	0.18	0.18	0.34	0.47	d	2327
1182	washington	brenham isd	0.19	0.18	0.5	0.54	0.32	0.63	e	4965
1183	washington	burton isd	0.28	0.29	1.33	1.81	0.93	0.91	f	446
1184	webb	laredo isd	0.02	0.03	0.04	0.05	0.07	0.11	d	24237
1185	webb	mary help of chrisitans school	0.19	0	0	0	0	0	o	472
1186	webb	our lady of guadalupe school	0	0	0.61	0.74	0.75	0	o	153
1187	webb	united isd	0.06	0.08	0.04	0.08	0.12	0.13	c	43660
1188	wharton	boling isd	0.58	0.47	0.28	0.19	0.27	0.18	d	1129
1189	wharton	east bernard isd	0.11	0	0.21	0.2	0.2	0.21	d	1009
1190	wharton	louise isd	0.21	0.2	0	0.2	0.21	0.19	h	482
1191	wharton	wharton isd	0.19	0.25	0.48	0.24	0.36	0.28	g	2212
1192	wheeler	fort elliott cisd	1.47	3.4	5.06	5.16	5.37	4.72	h	161
1193	wheeler	kelton isd	3.82	4.07	7.41	3.85	2	0	h	104
1194	wheeler	wheeler isd	0	0	0.22	0.67	0.97	1.61	f	448
1195	wichita	burkburnett isd	0.47	0.29	0.51	0.27	0.97	0.62	d	3337
1196	wichita	city view isd	0	0	0	0.3	0.5	0	d	1004
1197	wichita	iowa park cisd	0.5	0.41	0.67	0.77	0.74	1.09	d	1847
1198	wichita	notre dame catholic sch	0	0	0	0	0	0	o	239
1199	wichita	wichita christian school	1.54	2.59	4.35	6.21	6.32	5.76	o	287
1200	willacy	lasara isd	0	0	0	0	0	0	f	445
1201	willacy	lyford cisd	0.32	0.06	0.19	0.06	0	0.13	g	1569
1202	willacy	raymondville isd	0	0.23	0.24	0	0.05	0	d	2067
1203	williamson	florence isd	0.22	0.97	1.21	0.88	1.72	3.27	g	1025
1204	williamson	georgetown isd	1.21	1.43	1.44	1.56	1.77	2.1	c	11425
1205	williamson	granger isd	0	0.5	0.47	0	0.74	0.23	h	430
1206	williamson	hutto isd	1.3	1.54	1.62	1.64	1.81	1.75	d	6945
1207	williamson	jarrell isd	1.29	1.49	1.28	1.26	1.21	1.49	f	1491
1208	williamson	leander isd	2.4	2.59	3.01	1.34	3.23	3.35	b	38226
1209	williamson	liberty hill isd	1.44	1.85	2.11	2.51	2.11	2.5	d	3677
1210	williamson	meridian world school llc	4.2	6.05	5.31	1.04	5.42	5.46	i	1421
1211	williamson	orenda charter school	4.5	4.81	5.75	5.86	5.01	5	i	819
1212	williamson	round rock christian academy	2.68	4.16	6.25	8.26	8.06	8.1	o	512
1213	williamson	round rock isd	1.56	1.81	1.5	2.12	2.31	1.95	b	48321
1214	williamson	st. helen school georgetown	0	0	2.14	0	0	0	o	175
1215	williamson	st. mary's catholic school	0	0	0	0	0	0	o	124
1216	williamson	summit christian academy of cedar park	6.02	7.53	9.87	8.28	10.65	11.37	o	259
1217	williamson	taylor isd	0.47	0.69	0.53	0.7	0.56	1.15	d	3203
1218	williamson	thrall isd	0.49	0.64	0.47	0.48	0.31	1.66	h	666
1219	williamson	zion walburg lutheran school georgetown	5.62	5.65	7.56	3.65	4.02	4.05	o	205
1220	wilson	floresville isd	0.32	0.3	0.32	0.52	0.92	1.31	e	3948
1221	wilson	la vernia isd	0.79	0.78	1.18	1.3	1.34	1.59	e	3288
1222	wilson	poth isd	0.24	0.35	0.61	0.85	0.98	0.85	h	836
1223	wilson	stockdale isd	0.26	0.39	0.36	0.26	0.66	0.63	g	794
1224	winkler	kermit isd	0.08	0.3	0.07	0.07	0.08	0.15	d	1404
1225	wise	alvord isd	1.88	1.31	2.24	1	0.99	2.03	h	722
1226	wise	boyd isd	1.1	0.92	1.09	1.17	0.84	1.34	g	1245
1227	wise	bridgeport isd	0.05	0.15	0.48	0.29	0.24	0.66	e	2088
1228	wise	chico isd	0.54	1.22	0.33	0.33	0.33	0.81	h	603
1229	wise	decatur isd	0.85	1.06	1.33	1.33	1.53	2.05	e	3135
1230	wise	slidell isd	1.27	0	0.85	0	2.07	3.6	h	253
1231	wood	alba-golden isd	1.25	1.65	1.82	1.42	1.55	1.78	g	882
1232	wood	hawkins isd	1.17	1.21	1.22	1.54	1.29	1.8	h	721
1233	wood	mineola isd	0.38	0.46	1.32	1.24	0.98	0.98	e	1625
1234	wood	quitman isd	0.53	0.55	0.75	0.54	0.47	1.07	e	1116
1235	wood	winnsboro isd	1.61	0.21	1.02	1.06	0.98	0.2	e	1494
1236	wood	yantis isd	0.27	0.58	0.59	0.29	0.58	0.27	h	380
1237	yoakum	denver city isd	0.12	0.41	0.34	0.56	0.64	0.83	g	1727
1238	yoakum	plains isd	1.41	2	1.83	2.88	0.48	0	h	459
1239	young	graham isd	0.47	0.55	0.64	0.86	1.06	0.75	g	2486
1240	young	olney isd	0	0	0.44	0.45	0.45	0.93	h	708
1241	zapata	zapata county isd	0	0	0	0	0	0	d	3561
1242	zavala	crystal city isd	0	0	0	0.11	0.22	0.22	g	1936
1243	zavala	la pryor isd	0.22	0	0	0	0	0	h	482
