# Supplementary material for: Conscientious vaccination exemptions in kindergarten to eighth-grade children across Texas schools from 2012 to 2018: A regression analysis
Source: PLoS Med. 2020 Mar 10;17(3):e1003049. doi: 10.1371/journal.pmed.1003049 (PMC7064178; doi:10.1371/journal.pmed.1003049)
Supplement: S1 Source Code — (ZIP) [file pmed.1003049.s004.zip › city_df_metros.csv]

	lon	lat	city_names
1	-96.80667	32.78306	Dallas
2	-97.32085	32.72541	Fort Worth
3	-98.49363	29.42412	San Antonio
4	-97.74306	30.26715	Austin
5	-106.48693	31.75872	El Paso
6	-97.39638	27.80058	Corpus Christi
7	-97.49748	25.90175	Brownsville
8	-97.7278	31.11712	Killeen
9	-95.36327	29.76328	Houston
10	-98.23001	26.20341	McAllen
