# Supplementary material for: Conscientious vaccination exemptions in kindergarten to eighth-grade children across Texas schools from 2012 to 2018: A regression analysis
Source: PLoS Med. 2020 Mar 10;17(3):e1003049. doi: 10.1371/journal.pmed.1003049 (PMC7064178; doi:10.1371/journal.pmed.1003049)
Supplement: S1 Source Code — (ZIP) [file pmed.1003049.s004.zip › make_functions.R]

fitmodel01 <- function(dataset, dependent_variable, removecols) {
  # input: - dataset: a dataset of variables
  #        - dependent_variable: the dependent variable we are predicting
  #        - removecols: vector of columns to remove (includes county names and other years, eg. c(1:12))
  # Example output: "Final Model is: `5` ~ `ESL` + `MedIncome` + `GINI` + `PercWhite` + `adherence`"
  
  # FIRST ITERATION:  
  
  # STEP 1: write out model formulas
  names <- colnames(dataset)[-removecols] # get names of all predictors and remove the county names and other dependent variables
  model_list_all <- c() # create a list that will hold our models 
  for(i in names){ #adds all the formulas of interest to the list
    model_list_all <- append(model_list_all, 
                             paste0(dependent_variable,' ~ ',"`", i, "`"))}
  
  # STEP 2: Use function to fit all formulas and save AIC in a variable 
  summary1 <- c()
  for(model in model_list_all){summary1 <- c(summary1, glance(lm(model, data=dataset))$AIC)}
  
  # STEP 3: dplyr::select which variable has the lowest AIC
  formula_alt <- model_list_all[[which.min(summary1)]]
  model_alt <- lm(formula_alt , data=dataset)
  names <- names[-which.min(summary1)]
  model_list <- model_list_all[-which.min(summary1)]
  
  
  # SUBSEQUENT ITERATIONS:
  
  iter_bool=TRUE #initializes variable, switches to FALSE when a model is no longer significant
  removecols <- c(1:3,which.min(summary1)) #list of variables we no longer need
  sig.variables=c() #initializes vector to track significant variables
  
  while(iter_bool){
    # Step 0: null is the last good model, alt is the next best one, which we will test
    formula_null <- formula_alt
    model_null <- model_alt
    
    # STEP 1: write out new, updated model formulas
    model_list_test <- c() # create a list that will hold our models 
    for(i in names){ #adds all the formulas of interest to the list
      model_list_test <- append(model_list_test, 
                                paste0(formula_null,' + ',"`", i, "`"))}
    
    # STEP 2: Use function to fit all formulas and save AIC in a variable 
    summary <- c()
    for(model in model_list_test){summary <- c(summary, glance(lm(model, data=dataset))$AIC)}
    
    # STEP 3: dplyr::select which variable has the lowest AIC
    formula_alt <- model_list_test[[which.min(summary)]]
    model_alt <- lm(formula_alt , data=dataset)
    names <- names[-which.min(summary)]
    model_list <- model_list_test[-which.min(summary)]
    
    # STEP 4: Compare Null and Alt models
    anova.test = anova(model_null, model_alt)
    
    if (anova.test$`Pr(>F)`[2] >=0.01) { 
      # Stick with null model 
      return(formula_null)
      iter_bool = FALSE
    } 
  }
}

fitmodel05 <- function(dataset, dependent_variable, removecols) {
  # input: - dataset: a dataset of variables
  #        - dependent_variable: the dependent variable we are predicting
  #        - removecols: vector of columns to remove (includes county names and other years, eg. c(1:12))
  # Example output: "Final Model is: `5` ~ `ESL` + `MedIncome` + `GINI` + `PercWhite` + `adherence`"
  
  # FIRST ITERATION:  
  
  # STEP 1: write out model formulas
  names <- colnames(dataset)[-removecols] # get names of all predictors and remove the county names and other dependent variables
  model_list_all <- c() # create a list that will hold our models 
  for(i in names){ #adds all the formulas of interest to the list
    model_list_all <- append(model_list_all, 
                             paste0(dependent_variable,' ~ ',"`", i, "`"))}
  
  # STEP 2: Use function to fit all formulas and save AIC in a variable 
  summary1 <- c()
  for(model in model_list_all){summary1 <- c(summary1, glance(lm(model, data=dataset))$AIC)}
  
  # STEP 3: dplyr::select which variable has the lowest AIC
  formula_alt <- model_list_all[[which.min(summary1)]]
  model_alt <- lm(formula_alt , data=dataset)
  names <- names[-which.min(summary1)]
  model_list <- model_list_all[-which.min(summary1)]
  
  
  # SUBSEQUENT ITERATIONS:
  
  iter_bool=TRUE #initializes variable, switches to FALSE when a model is no longer significant
  removecols <- c(1:3,which.min(summary1)) #list of variables we no longer need
  sig.variables=c() #initializes vector to track significant variables
  
  while(iter_bool){
    # Step 0: null is the last good model, alt is the next best one, which we will test
    formula_null <- formula_alt
    model_null <- model_alt
    
    # STEP 1: write out new, updated model formulas
    model_list_test <- c() # create a list that will hold our models 
    for(i in names){ #adds all the formulas of interest to the list
      model_list_test <- append(model_list_test, 
                                paste0(formula_null,' + ',"`", i, "`"))}
    
    # STEP 2: Use function to fit all formulas and save AIC in a variable 
    summary <- c()
    for(model in model_list_test){summary <- c(summary, glance(lm(model, data=dataset))$AIC)}
    
    # STEP 3: dplyr::select which variable has the lowest AIC
    formula_alt <- model_list_test[[which.min(summary)]]
    model_alt <- lm(formula_alt , data=dataset)
    names <- names[-which.min(summary)]
    model_list <- model_list_test[-which.min(summary)]
    
    # STEP 4: Compare Null and Alt models
    anova.test = anova(model_null, model_alt)
    
    if (anova.test$`Pr(>F)`[2] >=0.05) { 
      # Stick with null model 
      return(formula_null)
      iter_bool = FALSE
    } 
  }
}

fitlasso <- function(data, lambda.type = lambda.1se, seed) {
  set.seed(seed)
  training.samples <-
    data %>% dplyr::select(target) %>% unlist(use.names = FALSE) %>%
    caret::createDataPartition(p = 0.8, list = FALSE)
  
  train <- data[training.samples, ]
  test <- data[-training.samples, ]
  
  x = model.matrix(target ~ ., data = train)
  y <- train$target
  
  cv.lasso <- glmnet::cv.glmnet(x, y, alpha = 1, standardize = FALSE)
  
  # Fit the final model on the training data usin lambda.1se
  model.1se <- glmnet::glmnet(x,
                              y,
                              alpha = 1,
                              lambda = cv.lasso[[lambda.type]],
                              standardize = FALSE)
  
  coefs <-
    coef(model.1se)[unname(which(coef(model.1se)[, 1] > 0)), ] %>% sort(decreasing = TRUE)
  # Test
  x.test <- model.matrix(target ~ ., test)
  predictions.1se <-
    model.1se %>% predict(s = cv.lasso$lambda.1se, newx = x.test)
  # Model accuracy
  observations <-
    test %>% dplyr::select(target) %>% unlist(use.names = FALSE)
  MSE <- mean((predictions.1se - observations) ^ 2)
  r2 <-
    1 - mean((predictions.1se - observations) ^ 2) / mean((observations - mean(observations)) ^
                                                            2)
  p <- length(names(which(coef(model.1se)[, 1] > 0))) - 1
  n <- length(observations)
  adj.r2 <- 1 - (1 - r2) * (n - 1) / (n - p - 1)
  return(list(
    model = model.1se,
    coefs = coefs,
    adj.r2 = adj.r2,
    lambda.type = lambda.type
  ))
}
fitbetamodel <- function(dataset,dependent_variable,linkfunction) {
  # input: - dataset: a dataset of variables
  #        - dependent_variable: the dependent variable we are predicting
  # Example output: "Final Model is: `5` ~ `ESL` + `MedIncome` + `GINI` + `PercWhite` + `adherence`"
  
  # FIRST ITERATION:
  # STEP 1: write out model formulas
  names <-
    colnames(dataset) # get names of all predictors and remove the county names and other dependent variables
  
  model_list_all <- c() # create a list that will hold our models
  
  for (i in names[-length(names)]) {
    #adds all the formulas of interest to the list
    model_list_all <- append(model_list_all,
                             paste0(dependent_variable, ' ~ ', "`", i, "`"))
  }
  
  # STEP 2: Use function to fit all formulas and save AIC in a variable
  summary1 <- c()
  # dataset %>%
  #   rename(Prop.risk.original = !!dependent_variable) %>%
  #   mutate(dependent_variable = (Prop.risk.original * (n() - 1) + 0.5) /
  #            (n())) -> dataset
  # colnames(dataset)[ncol(dataset)] = eval(dependent_variable)
  
  for (model in model_list_all) {
    model.fit <- betareg(model, data = dataset, link = linkfunction)
    summary1 <- c(summary1, AIC(model.fit))
    # summary1 <- c(summary1,
    #               glance(betareg(
    #                 model, data = dataset,
    #                 link = linkfunction
    #               ))$AIC)
    
  }
  
  # STEP 3: dplyr::select which variable has the lowest AIC
  formula_alt <- model_list_all[[which.min(summary1)]]
  model_alt <-
    betareg(formula_alt , data = dataset, link = linkfunction)
  names <- names[-which.min(summary1)]
  model_list <- model_list_all[-which.min(summary1)]
  
  # SUBSEQUENT ITERATIONS:
  iter_bool = TRUE #initializes variable, switches to FALSE when a model is no longer significant
  while (iter_bool) {
    # Step 0: null is the last good model, alt is the next best one, which we will test
    formula_null <- formula_alt
    model_null <- model_alt
    
    # STEP 1: write out new, updated model formulas
    model_list_test <- c() # create a list that will hold our models
    for (i in names[-length(names)]) {
      #adds all the formulas of interest to the list
      model_list_test <- append(model_list_test,
                                paste0(formula_null, ' + ', "`", i, "`"))
    }
    
    # STEP 2: Use function to fit all formulas and save AIC in a variable
    summary <- c()
    for (model in model_list_test) {
      model.fit <- betareg(model, data = dataset, link = linkfunction)
      summary <- c(summary, AIC(model.fit))
      # summary <-
        # c(summary, glance(betareg(
        #   model, data = dataset, link = linkfunction
        # ))$AIC)
    }
    
    # STEP 3: dplyr::select which variable has the lowest AIC
    formula_alt <- model_list_test[[which.min(summary)]]
    model_alt <-
      betareg(formula_alt , data = dataset, link = linkfunction)
    names <- names[-which.min(summary)]
    model_list <- model_list_test[-which.min(summary)]
    
    # STEP 4: Compare Null and Alt models
    lrt.test = lrtest(model_null, model_alt)
    
    if (lrt.test$`Pr(>Chisq)`[2] >= 0.05) {
      # Stick with null model
      # extract coefficients from null model 
      #coeff =  names(model_null$coefficients$mean[-1])
      #return(coeff)
      return(formula_null)
      iter_bool = FALSE
    }
  }
}


colldiag <- function(mod,scale=TRUE,center=FALSE,add.intercept=TRUE) {
  # Taken from source code from package "perturb"
  result <- NULL
  if (center) add.intercept<-FALSE
  if (is.matrix(mod)||is.data.frame(mod)) {
    X<-as.matrix(mod)
    nms<-colnames(mod)
  }
  else if (!is.null(mod$call$formula)) {
    X<-mod$model[,-1] # delete the dependent variable
  }
  X<-na.omit(X) # delete missing cases
  if (add.intercept) {
    X<-cbind(1,X) # add the intercept
    colnames(X)[1]<-"intercept"
  }
  X<-scale(X,scale=scale,center=center)
  
  svdX<-svd(X)
  svdX$d
  condindx<-svdX$d[1]/svdX$d
  
  Phi=svdX$v%*%diag(1/svdX$d)
  Phi<-t(Phi^2)
  pi<-prop.table(Phi,2)
  
  dim(condindx)<-c(length(condindx),1)
  colnames(condindx)<-"cond.index"
  rownames(condindx)<-1:nrow(condindx)
  colnames(pi)<-colnames(X)
  result$condindx<-condindx
  result$pi<-pi
  class(result)<-"colldiag"
  result
}
print.colldiag <- function(x,dec.places=3,fuzz=NULL,fuzzchar=".",...){
  stopifnot(fuzz>0 & fuzz<1)
  stopifnot(is.character(fuzzchar))
  stopifnot(nchar(fuzzchar)==1)
  fuzzchar<-paste(" ",fuzzchar,sep="")
  width<-dec.places+2
  pi<-formatC(x$pi,format="f",width=width,digits=dec.places)
  if (!is.null(fuzz )) {
    pi[pi < fuzz] <- fuzzchar
  }
  width<-max(nchar(trunc(max(x$condindx))))+dec.places+2
  condindx<-formatC(x$condindx,format="f",width=width,digits=dec.places)
  colnames(condindx)<-NULL
  cat("Condition\nIndex\tVariance Decomposition Proportions\n")
  print(noquote(cbind(condindx,pi)))
}


adjust_zeros <- function(target, n) {
  new.value = (target * (n - 1) + 0.5) / n
  return(new.value)
}

###### Older Functions
# fitlasso <- function(data, dependent_variable, seed){
#   # data is a dataframe containing the dependent_variable and all predictors
#   # dependent_variable is the variable we are predicting
#   # seed is the seed for the training/test sample division
#   set.seed(seed) 
#   training.samples <- data %>% dplyr::select(dependent_variable) %>% unlist(use.names = FALSE) %>% 
#     caret::createDataPartition(p = 0.8, list = FALSE)
#   train <- data[training.samples,]
#   test <- data[-training.samples,]
#   
#   # Dummy code categorical predictor variables
#   x <- model.matrix(get(dependent_variable)~., train)[,-c(1:2)]
#   
#   # Convert the outcome (class) to a numerical variable
#   y <- train %>% dplyr::select(dependent_variable) %>% unlist(use.names=FALSE)
#   
#   # Find the best lambda using cross-validation (based on the training data)
#   set.seed(123) 
#   cv.lasso <- glmnet::cv.glmnet(x, y, alpha = 1, standardize=FALSE)
#   
#   # Fit the final model on the training data usin lambda.1se
#   model.1se <- glmnet::glmnet(x, y, alpha = 1,
#                               lambda = cv.lasso$lambda.1se, 
#                               standardize=FALSE)
#   
#   coefs <- coef(model.1se)[unname(which(coef(model.1se)[,1]>0)),] %>% sort(decreasing = TRUE)
#   
#   x.test <- model.matrix(get(dependent_variable) ~., test)[,-c(1:2)]
#   # x.test <- x.test[,colnames(x.test) %in% colnames(x)]
#   
#   predictions.1se <- model.1se %>% predict(s=cv.lasso$lambda.1se, newx = x.test)
#   
#   # Model accuracy
#   observations <- test %>% dplyr::select(dependent_variable) %>% unlist(use.names=FALSE)
#   
#   # Check MSE
#   MSE <- mean((predictions.1se-observations)^2)
#   
#   # Check adjusted R^2
#   r2 <- 1-mean((predictions.1se-observations)^2)/mean((observations-mean(observations))^2)
#   p <- length(names(which(coef(model.1se)[,1]>0))) - 1
#   n <- length(observations)
#   adj.r2 <- 1-(1-r2)*(n-1)/(n-p-1)
#   adj.r2
#   return(list(model = model.1se, MSE=MSE, r2=r2, adj.r2=adj.r2, predictions=predictions.1se, observations=observations, coefficients = coefs))
# }
