# Supplementary material for: Conscientious vaccination exemptions in kindergarten to eighth-grade children across Texas schools from 2012 to 2018: A regression analysis
Source: PLoS Med. 2020 Mar 10;17(3):e1003049. doi: 10.1371/journal.pmed.1003049 (PMC7064178; doi:10.1371/journal.pmed.1003049)
Supplement: S1 Source Code — (ZIP) [file pmed.1003049.s004.zip › texas_map_A.csv]

	X	id	long	lat	order	hole	piece	group	STATEFP	COUNTYFP	COUNTYNS	GEOID	NAME	NAMELSAD	LSAD	CLASSFP	MTFCC	CSAFP	CBSAFP	METDIVFP	FUNCSTAT	ALAND	AWATER	INTPTLAT	INTPTLON	County	med12.13	med13.14	med14.15	med15.16	med16.17	med16.17.med12.13
1	1	1029	-103.043286	34.651771	1	FALSE	1	1029.1	48	369	1383970	48369	parmer	Parmer County	6	H1	G4020	NA	NA	NA	A	2281312151	11355762	34.5321628	-102.7848533	parmer	0.5	0.66	0.545	0.75	0.965	0.465
2	2	1029	-103.043286	34.651839	2	FALSE	1	1029.1	48	369	1383970	48369	parmer	Parmer County	6	H1	G4020	NA	NA	NA	A	2281312151	11355762	34.5321628	-102.7848533	parmer	0.5	0.66	0.545	0.75	0.965	0.465
3	3	1029	-103.043293	34.653098	3	FALSE	1	1029.1	48	369	1383970	48369	parmer	Parmer County	6	H1	G4020	NA	NA	NA	A	2281312151	11355762	34.5321628	-102.7848533	parmer	0.5	0.66	0.545	0.75	0.965	0.465
4	4	1029	-103.043204	34.656487	4	FALSE	1	1029.1	48	369	1383970	48369	parmer	Parmer County	6	H1	G4020	NA	NA	NA	A	2281312151	11355762	34.5321628	-102.7848533	parmer	0.5	0.66	0.545	0.75	0.965	0.465
5	5	1029	-103.043204	34.656525	5	FALSE	1	1029.1	48	369	1383970	48369	parmer	Parmer County	6	H1	G4020	NA	NA	NA	A	2281312151	11355762	34.5321628	-102.7848533	parmer	0.5	0.66	0.545	0.75	0.965	0.465
6	6	1029	-103.043203	34.65671	6	FALSE	1	1029.1	48	369	1383970	48369	parmer	Parmer County	6	H1	G4020	NA	NA	NA	A	2281312151	11355762	34.5321628	-102.7848533	parmer	0.5	0.66	0.545	0.75	0.965	0.465
7	7	1029	-103.043203	34.656879	7	FALSE	1	1029.1	48	369	1383970	48369	parmer	Parmer County	6	H1	G4020	NA	NA	NA	A	2281312151	11355762	34.5321628	-102.7848533	parmer	0.5	0.66	0.545	0.75	0.965	0.465
8	8	1029	-103.043202	34.657208	8	FALSE	1	1029.1	48	369	1383970	48369	parmer	Parmer County	6	H1	G4020	NA	NA	NA	A	2281312151	11355762	34.5321628	-102.7848533	parmer	0.5	0.66	0.545	0.75	0.965	0.465
9	9	1029	-103.0432	34.657543	9	FALSE	1	1029.1	48	369	1383970	48369	parmer	Parmer County	6	H1	G4020	NA	NA	NA	A	2281312151	11355762	34.5321628	-102.7848533	parmer	0.5	0.66	0.545	0.75	0.965	0.465
10	10	1029	-103.043198	34.658117	10	FALSE	1	1029.1	48	369	1383970	48369	parmer	Parmer County	6	H1	G4020	NA	NA	NA	A	2281312151	11355762	34.5321628	-102.7848533	parmer	0.5	0.66	0.545	0.75	0.965	0.465
11	11	1029	-103.043196	34.658795	11	FALSE	1	1029.1	48	369	1383970	48369	parmer	Parmer County	6	H1	G4020	NA	NA	NA	A	2281312151	11355762	34.5321628	-102.7848533	parmer	0.5	0.66	0.545	0.75	0.965	0.465
12	12	1029	-103.043194	34.659516	12	FALSE	1	1029.1	48	369	1383970	48369	parmer	Parmer County	6	H1	G4020	NA	NA	NA	A	2281312151	11355762	34.5321628	-102.7848533	parmer	0.5	0.66	0.545	0.75	0.965	0.465
13	13	1029	-103.043191	34.660159	13	FALSE	1	1029.1	48	369	1383970	48369	parmer	Parmer County	6	H1	G4020	NA	NA	NA	A	2281312151	11355762	34.5321628	-102.7848533	parmer	0.5	0.66	0.545	0.75	0.965	0.465
14	14	1029	-103.043188	34.661031	14	FALSE	1	1029.1	48	369	1383970	48369	parmer	Parmer County	6	H1	G4020	NA	NA	NA	A	2281312151	11355762	34.5321628	-102.7848533	parmer	0.5	0.66	0.545	0.75	0.965	0.465
15	15	1029	-103.043186	34.661781	15	FALSE	1	1029.1	48	369	1383970	48369	parmer	Parmer County	6	H1	G4020	NA	NA	NA	A	2281312151	11355762	34.5321628	-102.7848533	parmer	0.5	0.66	0.545	0.75	0.965	0.465
16	16	1029	-103.043158	34.67009	16	FALSE	1	1029.1	48	369	1383970	48369	parmer	Parmer County	6	H1	G4020	NA	NA	NA	A	2281312151	11355762	34.5321628	-102.7848533	parmer	0.5	0.66	0.545	0.75	0.965	0.465
17	17	1029	-103.043152	34.671826	17	FALSE	1	1029.1	48	369	1383970	48369	parmer	Parmer County	6	H1	G4020	NA	NA	NA	A	2281312151	11355762	34.5321628	-102.7848533	parmer	0.5	0.66	0.545	0.75	0.965	0.465
18	18	1029	-103.043123	34.672589	18	FALSE	1	1029.1	48	369	1383970	48369	parmer	Parmer County	6	H1	G4020	NA	NA	NA	A	2281312151	11355762	34.5321628	-102.7848533	parmer	0.5	0.66	0.545	0.75	0.965	0.465
19	19	1029	-103.043142	34.674948	19	FALSE	1	1029.1	48	369	1383970	48369	parmer	Parmer County	6	H1	G4020	NA	NA	NA	A	2281312151	11355762	34.5321628	-102.7848533	parmer	0.5	0.66	0.545	0.75	0.965	0.465
20	20	1029	-103.043139	34.675966	20	FALSE	1	1029.1	48	369	1383970	48369	parmer	Parmer County	6	H1	G4020	NA	NA	NA	A	2281312151	11355762	34.5321628	-102.7848533	parmer	0.5	0.66	0.545	0.75	0.965	0.465
21	21	1029	-103.043137	34.676229	21	FALSE	1	1029.1	48	369	1383970	48369	parmer	Parmer County	6	H1	G4020	NA	NA	NA	A	2281312151	11355762	34.5321628	-102.7848533	parmer	0.5	0.66	0.545	0.75	0.965	0.465
22	22	1029	-103.043131	34.678497	22	FALSE	1	1029.1	48	369	1383970	48369	parmer	Parmer County	6	H1	G4020	NA	NA	NA	A	2281312151	11355762	34.5321628	-102.7848533	parmer	0.5	0.66	0.545	0.75	0.965	0.465
23	23	1029	-103.043122	34.682002	23	FALSE	1	1029.1	48	369	1383970	48369	parmer	Parmer County	6	H1	G4020	NA	NA	NA	A	2281312151	11355762	34.5321628	-102.7848533	parmer	0.5	0.66	0.545	0.75	0.965	0.465
24	24	1029	-103.043111	34.685682	24	FALSE	1	1029.1	48	369	1383970	48369	parmer	Parmer County	6	H1	G4020	NA	NA	NA	A	2281312151	11355762	34.5321628	-102.7848533	parmer	0.5	0.66	0.545	0.75	0.965	0.465
25	25	1029	-103.043101	34.689415	25	FALSE	1	1029.1	48	369	1383970	48369	parmer	Parmer County	6	H1	G4020	NA	NA	NA	A	2281312151	11355762	34.5321628	-102.7848533	parmer	0.5	0.66	0.545	0.75	0.965	0.465
26	26	1029	-103.043093	34.69062	26	FALSE	1	1029.1	48	369	1383970	48369	parmer	Parmer County	6	H1	G4020	NA	NA	NA	A	2281312151	11355762	34.5321628	-102.7848533	parmer	0.5	0.66	0.545	0.75	0.965	0.465
27	27	1029	-103.043093	34.692773	27	FALSE	1	1029.1	48	369	1383970	48369	parmer	Parmer County	6	H1	G4020	NA	NA	NA	A	2281312151	11355762	34.5321628	-102.7848533	parmer	0.5	0.66	0.545	0.75	0.965	0.465
28	28	1029	-103.043089	34.695048	28	FALSE	1	1029.1	48	369	1383970	48369	parmer	Parmer County	6	H1	G4020	NA	NA	NA	A	2281312151	11355762	34.5321628	-102.7848533	parmer	0.5	0.66	0.545	0.75	0.965	0.465
29	29	1029	-103.043086	34.697903	29	FALSE	1	1029.1	48	369	1383970	48369	parmer	Parmer County	6	H1	G4020	NA	NA	NA	A	2281312151	11355762	34.5321628	-102.7848533	parmer	0.5	0.66	0.545	0.75	0.965	0.465
30	30	1029	-103.043072	34.703531	30	FALSE	1	1029.1	48	369	1383970	48369	parmer	Parmer County	6	H1	G4020	NA	NA	NA	A	2281312151	11355762	34.5321628	-102.7848533	parmer	0.5	0.66	0.545	0.75	0.965	0.465
31	31	1029	-103.043069	34.705107	31	FALSE	1	1029.1	48	369	1383970	48369	parmer	Parmer County	6	H1	G4020	NA	NA	NA	A	2281312151	11355762	34.5321628	-102.7848533	parmer	0.5	0.66	0.545	0.75	0.965	0.465
32	32	1029	-103.043069	34.706336	32	FALSE	1	1029.1	48	369	1383970	48369	parmer	Parmer County	6	H1	G4020	NA	NA	NA	A	2281312151	11355762	34.5321628	-102.7848533	parmer	0.5	0.66	0.545	0.75	0.965	0.465
33	33	1029	-103.043046	34.712462	33	FALSE	1	1029.1	48	369	1383970	48369	parmer	Parmer County	6	H1	G4020	NA	NA	NA	A	2281312151	11355762	34.5321628	-102.7848533	parmer	0.5	0.66	0.545	0.75	0.965	0.465
34	34	1029	-103.043047	34.716043	34	FALSE	1	1029.1	48	369	1383970	48369	parmer	Parmer County	6	H1	G4020	NA	NA	NA	A	2281312151	11355762	34.5321628	-102.7848533	parmer	0.5	0.66	0.545	0.75	0.965	0.465
35	35	1029	-103.043037	34.725502	35	FALSE	1	1029.1	48	369	1383970	48369	parmer	Parmer County	6	H1	G4020	NA	NA	NA	A	2281312151	11355762	34.5321628	-102.7848533	parmer	0.5	0.66	0.545	0.75	0.965	0.465
36	36	1029	-103.043001	34.737931	36	FALSE	1	1029.1	48	369	1383970	48369	parmer	Parmer County	6	H1	G4020	NA	NA	NA	A	2281312151	11355762	34.5321628	-102.7848533	parmer	0.5	0.66	0.545	0.75	0.965	0.465
37	37	1029	-103.042997	34.740007	37	FALSE	1	1029.1	48	369	1383970	48369	parmer	Parmer County	6	H1	G4020	NA	NA	NA	A	2281312151	11355762	34.5321628	-102.7848533	parmer	0.5	0.66	0.545	0.75	0.965	0.465
38	38	1029	-103.042994	34.741364	38	FALSE	1	1029.1	48	369	1383970	48369	parmer	Parmer County	6	H1	G4020	NA	NA	NA	A	2281312151	11355762	34.5321628	-102.7848533	parmer	0.5	0.66	0.545	0.75	0.965	0.465
39	39	1029	-103.042986	34.745293	39	FALSE	1	1029.1	48	369	1383970	48369	parmer	Parmer County	6	H1	G4020	NA	NA	NA	A	2281312151	11355762	34.5321628	-102.7848533	parmer	0.5	0.66	0.545	0.75	0.965	0.465
40	40	1029	-103.042982	34.747361	40	FALSE	1	1029.1	48	369	1383970	48369	parmer	Parmer County	6	H1	G4020	NA	NA	NA	A	2281312151	11355762	34.5321628	-102.7848533	parmer	0.5	0.66	0.545	0.75	0.965	0.465
41	41	1029	-103.033902	34.74737	41	FALSE	1	1029.1	48	369	1383970	48369	parmer	Parmer County	6	H1	G4020	NA	NA	NA	A	2281312151	11355762	34.5321628	-102.7848533	parmer	0.5	0.66	0.545	0.75	0.965	0.465
42	42	1029	-103.02787	34.747376	42	FALSE	1	1029.1	48	369	1383970	48369	parmer	Parmer County	6	H1	G4020	NA	NA	NA	A	2281312151	11355762	34.5321628	-102.7848533	parmer	0.5	0.66	0.545	0.75	0.965	0.465
43	43	1029	-103.024325	34.747412	43	FALSE	1	1029.1	48	369	1383970	48369	parmer	Parmer County	6	H1	G4020	NA	NA	NA	A	2281312151	11355762	34.5321628	-102.7848533	parmer	0.5	0.66	0.545	0.75	0.965	0.465
44	44	1029	-103.020404	34.747457	44	FALSE	1	1029.1	48	369	1383970	48369	parmer	Parmer County	6	H1	G4020	NA	NA	NA	A	2281312151	11355762	34.5321628	-102.7848533	parmer	0.5	0.66	0.545	0.75	0.965	0.465
45	45	1029	-103.015624	34.747494	45	FALSE	1	1029.1	48	369	1383970	48369	parmer	Parmer County	6	H1	G4020	NA	NA	NA	A	2281312151	11355762	34.5321628	-102.7848533	parmer	0.5	0.66	0.545	0.75	0.965	0.465
46	46	1029	-103.010725	34.747531	46	FALSE	1	1029.1	48	369	1383970	48369	parmer	Parmer County	6	H1	G4020	NA	NA	NA	A	2281312151	11355762	34.5321628	-102.7848533	parmer	0.5	0.66	0.545	0.75	0.965	0.465
47	47	1029	-103.006761	34.747566	47	FALSE	1	1029.1	48	369	1383970	48369	parmer	Parmer County	6	H1	G4020	NA	NA	NA	A	2281312151	11355762	34.5321628	-102.7848533	parmer	0.5	0.66	0.545	0.75	0.965	0.465
48	48	1029	-102.997999	34.747692	48	FALSE	1	1029.1	48	369	1383970	48369	parmer	Parmer County	6	H1	G4020	NA	NA	NA	A	2281312151	11355762	34.5321628	-102.7848533	parmer	0.5	0.66	0.545	0.75	0.965	0.465
49	49	1029	-102.992675	34.747675	49	FALSE	1	1029.1	48	369	1383970	48369	parmer	Parmer County	6	H1	G4020	NA	NA	NA	A	2281312151	11355762	34.5321628	-102.7848533	parmer	0.5	0.66	0.545	0.75	0.965	0.465
50	50	1029	-102.989185	34.747658	50	FALSE	1	1029.1	48	369	1383970	48369	parmer	Parmer County	6	H1	G4020	NA	NA	NA	A	2281312151	11355762	34.5321628	-102.7848533	parmer	0.5	0.66	0.545	0.75	0.965	0.465
51	51	1029	-102.971682	34.747648	51	FALSE	1	1029.1	48	369	1383970	48369	parmer	Parmer County	6	H1	G4020	NA	NA	NA	A	2281312151	11355762	34.5321628	-102.7848533	parmer	0.5	0.66	0.545	0.75	0.965	0.465
52	52	1029	-102.971639	34.747648	52	FALSE	1	1029.1	48	369	1383970	48369	parmer	Parmer County	6	H1	G4020	NA	NA	NA	A	2281312151	11355762	34.5321628	-102.7848533	parmer	0.5	0.66	0.545	0.75	0.965	0.465
53	53	1029	-102.885441	34.747599	53	FALSE	1	1029.1	48	369	1383970	48369	parmer	Parmer County	6	H1	G4020	NA	NA	NA	A	2281312151	11355762	34.5321628	-102.7848533	parmer	0.5	0.66	0.545	0.75	0.965	0.465
54	54	1029	-102.885337	34.747599	54	FALSE	1	1029.1	48	369	1383970	48369	parmer	Parmer County	6	H1	G4020	NA	NA	NA	A	2281312151	11355762	34.5321628	-102.7848533	parmer	0.5	0.66	0.545	0.75	0.965	0.465
55	55	1029	-102.883976	34.747599	55	FALSE	1	1029.1	48	369	1383970	48369	parmer	Parmer County	6	H1	G4020	NA	NA	NA	A	2281312151	11355762	34.5321628	-102.7848533	parmer	0.5	0.66	0.545	0.75	0.965	0.465
56	56	1029	-102.88374	34.747599	56	FALSE	1	1029.1	48	369	1383970	48369	parmer	Parmer County	6	H1	G4020	NA	NA	NA	A	2281312151	11355762	34.5321628	-102.7848533	parmer	0.5	0.66	0.545	0.75	0.965	0.465
57	57	1029	-102.883072	34.747599	57	FALSE	1	1029.1	48	369	1383970	48369	parmer	Parmer County	6	H1	G4020	NA	NA	NA	A	2281312151	11355762	34.5321628	-102.7848533	parmer	0.5	0.66	0.545	0.75	0.965	0.465
58	58	1029	-102.88266	34.747599	58	FALSE	1	1029.1	48	369	1383970	48369	parmer	Parmer County	6	H1	G4020	NA	NA	NA	A	2281312151	11355762	34.5321628	-102.7848533	parmer	0.5	0.66	0.545	0.75	0.965	0.465
59	59	1029	-102.88202	34.747598	59	FALSE	1	1029.1	48	369	1383970	48369	parmer	Parmer County	6	H1	G4020	NA	NA	NA	A	2281312151	11355762	34.5321628	-102.7848533	parmer	0.5	0.66	0.545	0.75	0.965	0.465
60	60	1029	-102.875497	34.747584	60	FALSE	1	1029.1	48	369	1383970	48369	parmer	Parmer County	6	H1	G4020	NA	NA	NA	A	2281312151	11355762	34.5321628	-102.7848533	parmer	0.5	0.66	0.545	0.75	0.965	0.465
61	61	1029	-102.874844	34.747498	61	FALSE	1	1029.1	48	369	1383970	48369	parmer	Parmer County	6	H1	G4020	NA	NA	NA	A	2281312151	11355762	34.5321628	-102.7848533	parmer	0.5	0.66	0.545	0.75	0.965	0.465
62	62	1029	-102.866125	34.747528	62	FALSE	1	1029.1	48	369	1383970	48369	parmer	Parmer County	6	H1	G4020	NA	NA	NA	A	2281312151	11355762	34.5321628	-102.7848533	parmer	0.5	0.66	0.545	0.75	0.965	0.465
63	63	1029	-102.864351	34.747535	63	FALSE	1	1029.1	48	369	1383970	48369	parmer	Parmer County	6	H1	G4020	NA	NA	NA	A	2281312151	11355762	34.5321628	-102.7848533	parmer	0.5	0.66	0.545	0.75	0.965	0.465
64	64	1029	-102.864278	34.747535	64	FALSE	1	1029.1	48	369	1383970	48369	parmer	Parmer County	6	H1	G4020	NA	NA	NA	A	2281312151	11355762	34.5321628	-102.7848533	parmer	0.5	0.66	0.545	0.75	0.965	0.465
65	65	1029	-102.848798	34.7475	65	FALSE	1	1029.1	48	369	1383970	48369	parmer	Parmer County	6	H1	G4020	NA	NA	NA	A	2281312151	11355762	34.5321628	-102.7848533	parmer	0.5	0.66	0.545	0.75	0.965	0.465
66	66	1029	-102.848567	34.7475	66	FALSE	1	1029.1	48	369	1383970	48369	parmer	Parmer County	6	H1	G4020	NA	NA	NA	A	2281312151	11355762	34.5321628	-102.7848533	parmer	0.5	0.66	0.545	0.75	0.965	0.465
67	67	1029	-102.831223	34.747504	67	FALSE	1	1029.1	48	369	1383970	48369	parmer	Parmer County	6	H1	G4020	NA	NA	NA	A	2281312151	11355762	34.5321628	-102.7848533	parmer	0.5	0.66	0.545	0.75	0.965	0.465
68	68	1029	-102.81354	34.747508	68	FALSE	1	1029.1	48	369	1383970	48369	parmer	Parmer County	6	H1	G4020	NA	NA	NA	A	2281312151	11355762	34.5321628	-102.7848533	parmer	0.5	0.66	0.545	0.75	0.965	0.465
69	69	1029	-102.813447	34.747508	69	FALSE	1	1029.1	48	369	1383970	48369	parmer	Parmer County	6	H1	G4020	NA	NA	NA	A	2281312151	11355762	34.5321628	-102.7848533	parmer	0.5	0.66	0.545	0.75	0.965	0.465
70	70	1029	-102.796062	34.747512	70	FALSE	1	1029.1	48	369	1383970	48369	parmer	Parmer County	6	H1	G4020	NA	NA	NA	A	2281312151	11355762	34.5321628	-102.7848533	parmer	0.5	0.66	0.545	0.75	0.965	0.465
71	71	1029	-102.795825	34.747512	71	FALSE	1	1029.1	48	369	1383970	48369	parmer	Parmer County	6	H1	G4020	NA	NA	NA	A	2281312151	11355762	34.5321628	-102.7848533	parmer	0.5	0.66	0.545	0.75	0.965	0.465
72	72	1029	-102.77	34.747518	72	FALSE	1	1029.1	48	369	1383970	48369	parmer	Parmer County	6	H1	G4020	NA	NA	NA	A	2281312151	11355762	34.5321628	-102.7848533	parmer	0.5	0.66	0.545	0.75	0.965	0.465
73	73	1029	-102.763618	34.74752	73	FALSE	1	1029.1	48	369	1383970	48369	parmer	Parmer County	6	H1	G4020	NA	NA	NA	A	2281312151	11355762	34.5321628	-102.7848533	parmer	0.5	0.66	0.545	0.75	0.965	0.465
74	74	1029	-102.760844	34.747521	74	FALSE	1	1029.1	48	369	1383970	48369	parmer	Parmer County	6	H1	G4020	NA	NA	NA	A	2281312151	11355762	34.5321628	-102.7848533	parmer	0.5	0.66	0.545	0.75	0.965	0.465
75	75	1029	-102.760707	34.747521	75	FALSE	1	1029.1	48	369	1383970	48369	parmer	Parmer County	6	H1	G4020	NA	NA	NA	A	2281312151	11355762	34.5321628	-102.7848533	parmer	0.5	0.66	0.545	0.75	0.965	0.465
76	76	1029	-102.750494	34.747524	76	FALSE	1	1029.1	48	369	1383970	48369	parmer	Parmer County	6	H1	G4020	NA	NA	NA	A	2281312151	11355762	34.5321628	-102.7848533	parmer	0.5	0.66	0.545	0.75	0.965	0.465
77	77	1029	-102.743092	34.747413	77	FALSE	1	1029.1	48	369	1383970	48369	parmer	Parmer County	6	H1	G4020	NA	NA	NA	A	2281312151	11355762	34.5321628	-102.7848533	parmer	0.5	0.66	0.545	0.75	0.965	0.465
78	78	1029	-102.73413	34.747405	78	FALSE	1	1029.1	48	369	1383970	48369	parmer	Parmer County	6	H1	G4020	NA	NA	NA	A	2281312151	11355762	34.5321628	-102.7848533	parmer	0.5	0.66	0.545	0.75	0.965	0.465
79	79	1029	-102.725563	34.747397	79	FALSE	1	1029.1	48	369	1383970	48369	parmer	Parmer County	6	H1	G4020	NA	NA	NA	A	2281312151	11355762	34.5321628	-102.7848533	parmer	0.5	0.66	0.545	0.75	0.965	0.465
80	80	1029	-102.725469	34.747397	80	FALSE	1	1029.1	48	369	1383970	48369	parmer	Parmer County	6	H1	G4020	NA	NA	NA	A	2281312151	11355762	34.5321628	-102.7848533	parmer	0.5	0.66	0.545	0.75	0.965	0.465
81	81	1029	-102.707981	34.74738	81	FALSE	1	1029.1	48	369	1383970	48369	parmer	Parmer County	6	H1	G4020	NA	NA	NA	A	2281312151	11355762	34.5321628	-102.7848533	parmer	0.5	0.66	0.545	0.75	0.965	0.465
82	82	1029	-102.707871	34.74738	82	FALSE	1	1029.1	48	369	1383970	48369	parmer	Parmer County	6	H1	G4020	NA	NA	NA	A	2281312151	11355762	34.5321628	-102.7848533	parmer	0.5	0.66	0.545	0.75	0.965	0.465
83	83	1029	-102.696212	34.74737	83	FALSE	1	1029.1	48	369	1383970	48369	parmer	Parmer County	6	H1	G4020	NA	NA	NA	A	2281312151	11355762	34.5321628	-102.7848533	parmer	0.5	0.66	0.545	0.75	0.965	0.465
84	84	1029	-102.690382	34.747365	84	FALSE	1	1029.1	48	369	1383970	48369	parmer	Parmer County	6	H1	G4020	NA	NA	NA	A	2281312151	11355762	34.5321628	-102.7848533	parmer	0.5	0.66	0.545	0.75	0.965	0.465
85	85	1029	-102.681517	34.747357	85	FALSE	1	1029.1	48	369	1383970	48369	parmer	Parmer County	6	H1	G4020	NA	NA	NA	A	2281312151	11355762	34.5321628	-102.7848533	parmer	0.5	0.66	0.545	0.75	0.965	0.465
86	86	1029	-102.672865	34.747349	86	FALSE	1	1029.1	48	369	1383970	48369	parmer	Parmer County	6	H1	G4020	NA	NA	NA	A	2281312151	11355762	34.5321628	-102.7848533	parmer	0.5	0.66	0.545	0.75	0.965	0.465
87	87	1029	-102.672758	34.747349	87	FALSE	1	1029.1	48	369	1383970	48369	parmer	Parmer County	6	H1	G4020	NA	NA	NA	A	2281312151	11355762	34.5321628	-102.7848533	parmer	0.5	0.66	0.545	0.75	0.965	0.465
88	88	1029	-102.655221	34.747334	88	FALSE	1	1029.1	48	369	1383970	48369	parmer	Parmer County	6	H1	G4020	NA	NA	NA	A	2281312151	11355762	34.5321628	-102.7848533	parmer	0.5	0.66	0.545	0.75	0.965	0.465
89	89	1029	-102.637186	34.747319	89	FALSE	1	1029.1	48	369	1383970	48369	parmer	Parmer County	6	H1	G4020	NA	NA	NA	A	2281312151	11355762	34.5321628	-102.7848533	parmer	0.5	0.66	0.545	0.75	0.965	0.465
90	90	1029	-102.626221	34.74731	90	FALSE	1	1029.1	48	369	1383970	48369	parmer	Parmer County	6	H1	G4020	NA	NA	NA	A	2281312151	11355762	34.5321628	-102.7848533	parmer	0.5	0.66	0.545	0.75	0.965	0.465
91	91	1029	-102.626134	34.74731	91	FALSE	1	1029.1	48	369	1383970	48369	parmer	Parmer County	6	H1	G4020	NA	NA	NA	A	2281312151	11355762	34.5321628	-102.7848533	parmer	0.5	0.66	0.545	0.75	0.965	0.465
92	92	1029	-102.62549	34.74731	92	FALSE	1	1029.1	48	369	1383970	48369	parmer	Parmer County	6	H1	G4020	NA	NA	NA	A	2281312151	11355762	34.5321628	-102.7848533	parmer	0.5	0.66	0.545	0.75	0.965	0.465
93	93	1029	-102.612077	34.747185	93	FALSE	1	1029.1	48	369	1383970	48369	parmer	Parmer County	6	H1	G4020	NA	NA	NA	A	2281312151	11355762	34.5321628	-102.7848533	parmer	0.5	0.66	0.545	0.75	0.965	0.465
94	94	1029	-102.611934	34.747184	94	FALSE	1	1029.1	48	369	1383970	48369	parmer	Parmer County	6	H1	G4020	NA	NA	NA	A	2281312151	11355762	34.5321628	-102.7848533	parmer	0.5	0.66	0.545	0.75	0.965	0.465
95	95	1029	-102.607019	34.747168	95	FALSE	1	1029.1	48	369	1383970	48369	parmer	Parmer County	6	H1	G4020	NA	NA	NA	A	2281312151	11355762	34.5321628	-102.7848533	parmer	0.5	0.66	0.545	0.75	0.965	0.465
96	96	1029	-102.60097	34.747148	96	FALSE	1	1029.1	48	369	1383970	48369	parmer	Parmer County	6	H1	G4020	NA	NA	NA	A	2281312151	11355762	34.5321628	-102.7848533	parmer	0.5	0.66	0.545	0.75	0.965	0.465
97	97	1029	-102.600734	34.747147	97	FALSE	1	1029.1	48	369	1383970	48369	parmer	Parmer County	6	H1	G4020	NA	NA	NA	A	2281312151	11355762	34.5321628	-102.7848533	parmer	0.5	0.66	0.545	0.75	0.965	0.465
98	98	1029	-102.589125	34.747145	98	FALSE	1	1029.1	48	369	1383970	48369	parmer	Parmer County	6	H1	G4020	NA	NA	NA	A	2281312151	11355762	34.5321628	-102.7848533	parmer	0.5	0.66	0.545	0.75	0.965	0.465
99	99	1029	-102.583328	34.747188	99	FALSE	1	1029.1	48	369	1383970	48369	parmer	Parmer County	6	H1	G4020	NA	NA	NA	A	2281312151	11355762	34.5321628	-102.7848533	parmer	0.5	0.66	0.545	0.75	0.965	0.465
100	100	1029	-102.565833	34.747102	100	FALSE	1	1029.1	48	369	1383970	48369	parmer	Parmer County	6	H1	G4020	NA	NA	NA	A	2281312151	11355762	34.5321628	-102.7848533	parmer	0.5	0.66	0.545	0.75	0.965	0.465
101	101	1029	-102.56571	34.747101	101	FALSE	1	1029.1	48	369	1383970	48369	parmer	Parmer County	6	H1	G4020	NA	NA	NA	A	2281312151	11355762	34.5321628	-102.7848533	parmer	0.5	0.66	0.545	0.75	0.965	0.465
102	102	1029	-102.546816	34.747007	102	FALSE	1	1029.1	48	369	1383970	48369	parmer	Parmer County	6	H1	G4020	NA	NA	NA	A	2281312151	11355762	34.5321628	-102.7848533	parmer	0.5	0.66	0.545	0.75	0.965	0.465
103	103	1029	-102.54675	34.747007	103	FALSE	1	1029.1	48	369	1383970	48369	parmer	Parmer County	6	H1	G4020	NA	NA	NA	A	2281312151	11355762	34.5321628	-102.7848533	parmer	0.5	0.66	0.545	0.75	0.965	0.465
104	104	1029	-102.53781	34.746963	104	FALSE	1	1029.1	48	369	1383970	48369	parmer	Parmer County	6	H1	G4020	NA	NA	NA	A	2281312151	11355762	34.5321628	-102.7848533	parmer	0.5	0.66	0.545	0.75	0.965	0.465
105	105	1029	-102.525184	34.746931	105	FALSE	1	1029.1	48	369	1383970	48369	parmer	Parmer County	6	H1	G4020	NA	NA	NA	A	2281312151	11355762	34.5321628	-102.7848533	parmer	0.5	0.66	0.545	0.75	0.965	0.465
106	106	1029	-102.52516	34.743324	106	FALSE	1	1029.1	48	369	1383970	48369	parmer	Parmer County	6	H1	G4020	NA	NA	NA	A	2281312151	11355762	34.5321628	-102.7848533	parmer	0.5	0.66	0.545	0.75	0.965	0.465
107	107	1029	-102.525155	34.736587	107	FALSE	1	1029.1	48	369	1383970	48369	parmer	Parmer County	6	H1	G4020	NA	NA	NA	A	2281312151	11355762	34.5321628	-102.7848533	parmer	0.5	0.66	0.545	0.75	0.965	0.465
108	108	1029	-102.525158	34.729496	108	FALSE	1	1029.1	48	369	1383970	48369	parmer	Parmer County	6	H1	G4020	NA	NA	NA	A	2281312151	11355762	34.5321628	-102.7848533	parmer	0.5	0.66	0.545	0.75	0.965	0.465
109	109	1029	-102.525145	34.729182	109	FALSE	1	1029.1	48	369	1383970	48369	parmer	Parmer County	6	H1	G4020	NA	NA	NA	A	2281312151	11355762	34.5321628	-102.7848533	parmer	0.5	0.66	0.545	0.75	0.965	0.465
110	110	1029	-102.525123	34.72864	110	FALSE	1	1029.1	48	369	1383970	48369	parmer	Parmer County	6	H1	G4020	NA	NA	NA	A	2281312151	11355762	34.5321628	-102.7848533	parmer	0.5	0.66	0.545	0.75	0.965	0.465
111	111	1029	-102.525147	34.728366	111	FALSE	1	1029.1	48	369	1383970	48369	parmer	Parmer County	6	H1	G4020	NA	NA	NA	A	2281312151	11355762	34.5321628	-102.7848533	parmer	0.5	0.66	0.545	0.75	0.965	0.465
112	112	1029	-102.525198	34.722442	112	FALSE	1	1029.1	48	369	1383970	48369	parmer	Parmer County	6	H1	G4020	NA	NA	NA	A	2281312151	11355762	34.5321628	-102.7848533	parmer	0.5	0.66	0.545	0.75	0.965	0.465
113	113	1029	-102.525195	34.721429	113	FALSE	1	1029.1	48	369	1383970	48369	parmer	Parmer County	6	H1	G4020	NA	NA	NA	A	2281312151	11355762	34.5321628	-102.7848533	parmer	0.5	0.66	0.545	0.75	0.965	0.465
114	114	1029	-102.525195	34.721353	114	FALSE	1	1029.1	48	369	1383970	48369	parmer	Parmer County	6	H1	G4020	NA	NA	NA	A	2281312151	11355762	34.5321628	-102.7848533	parmer	0.5	0.66	0.545	0.75	0.965	0.465
115	115	1029	-102.525185	34.71809	115	FALSE	1	1029.1	48	369	1383970	48369	parmer	Parmer County	6	H1	G4020	NA	NA	NA	A	2281312151	11355762	34.5321628	-102.7848533	parmer	0.5	0.66	0.545	0.75	0.965	0.465
116	116	1029	-102.525185	34.718049	116	FALSE	1	1029.1	48	369	1383970	48369	parmer	Parmer County	6	H1	G4020	NA	NA	NA	A	2281312151	11355762	34.5321628	-102.7848533	parmer	0.5	0.66	0.545	0.75	0.965	0.465
117	117	1029	-102.525171	34.712997	117	FALSE	1	1029.1	48	369	1383970	48369	parmer	Parmer County	6	H1	G4020	NA	NA	NA	A	2281312151	11355762	34.5321628	-102.7848533	parmer	0.5	0.66	0.545	0.75	0.965	0.465
118	118	1029	-102.525179	34.709209	118	FALSE	1	1029.1	48	369	1383970	48369	parmer	Parmer County	6	H1	G4020	NA	NA	NA	A	2281312151	11355762	34.5321628	-102.7848533	parmer	0.5	0.66	0.545	0.75	0.965	0.465
119	119	1029	-102.525182	34.703911	119	FALSE	1	1029.1	48	369	1383970	48369	parmer	Parmer County	6	H1	G4020	NA	NA	NA	A	2281312151	11355762	34.5321628	-102.7848533	parmer	0.5	0.66	0.545	0.75	0.965	0.465
120	120	1029	-102.525183	34.702599	120	FALSE	1	1029.1	48	369	1383970	48369	parmer	Parmer County	6	H1	G4020	NA	NA	NA	A	2281312151	11355762	34.5321628	-102.7848533	parmer	0.5	0.66	0.545	0.75	0.965	0.465
121	121	1029	-102.525187	34.684647	121	FALSE	1	1029.1	48	369	1383970	48369	parmer	Parmer County	6	H1	G4020	NA	NA	NA	A	2281312151	11355762	34.5321628	-102.7848533	parmer	0.5	0.66	0.545	0.75	0.965	0.465
122	122	1029	-102.525198	34.678098	122	FALSE	1	1029.1	48	369	1383970	48369	parmer	Parmer County	6	H1	G4020	NA	NA	NA	A	2281312151	11355762	34.5321628	-102.7848533	parmer	0.5	0.66	0.545	0.75	0.965	0.465
123	123	1029	-102.525184	34.670859	123	FALSE	1	1029.1	48	369	1383970	48369	parmer	Parmer County	6	H1	G4020	NA	NA	NA	A	2281312151	11355762	34.5321628	-102.7848533	parmer	0.5	0.66	0.545	0.75	0.965	0.465
124	124	1029	-102.525216	34.653112	124	FALSE	1	1029.1	48	369	1383970	48369	parmer	Parmer County	6	H1	G4020	NA	NA	NA	A	2281312151	11355762	34.5321628	-102.7848533	parmer	0.5	0.66	0.545	0.75	0.965	0.465
125	125	1029	-102.525168	34.646597	125	FALSE	1	1029.1	48	369	1383970	48369	parmer	Parmer County	6	H1	G4020	NA	NA	NA	A	2281312151	11355762	34.5321628	-102.7848533	parmer	0.5	0.66	0.545	0.75	0.965	0.465
126	126	1029	-102.525222	34.640098	126	FALSE	1	1029.1	48	369	1383970	48369	parmer	Parmer County	6	H1	G4020	NA	NA	NA	A	2281312151	11355762	34.5321628	-102.7848533	parmer	0.5	0.66	0.545	0.75	0.965	0.465
127	127	1029	-102.525231	34.632549	127	FALSE	1	1029.1	48	369	1383970	48369	parmer	Parmer County	6	H1	G4020	NA	NA	NA	A	2281312151	11355762	34.5321628	-102.7848533	parmer	0.5	0.66	0.545	0.75	0.965	0.465
128	128	1029	-102.525237	34.625067	128	FALSE	1	1029.1	48	369	1383970	48369	parmer	Parmer County	6	H1	G4020	NA	NA	NA	A	2281312151	11355762	34.5321628	-102.7848533	parmer	0.5	0.66	0.545	0.75	0.965	0.465
129	129	1029	-102.525161	34.623527	129	FALSE	1	1029.1	48	369	1383970	48369	parmer	Parmer County	6	H1	G4020	NA	NA	NA	A	2281312151	11355762	34.5321628	-102.7848533	parmer	0.5	0.66	0.545	0.75	0.965	0.465
130	130	1029	-102.525164	34.622266	130	FALSE	1	1029.1	48	369	1383970	48369	parmer	Parmer County	6	H1	G4020	NA	NA	NA	A	2281312151	11355762	34.5321628	-102.7848533	parmer	0.5	0.66	0.545	0.75	0.965	0.465
131	131	1029	-102.525172	34.610202	131	FALSE	1	1029.1	48	369	1383970	48369	parmer	Parmer County	6	H1	G4020	NA	NA	NA	A	2281312151	11355762	34.5321628	-102.7848533	parmer	0.5	0.66	0.545	0.75	0.965	0.465
132	132	1029	-102.525186	34.602599	132	FALSE	1	1029.1	48	369	1383970	48369	parmer	Parmer County	6	H1	G4020	NA	NA	NA	A	2281312151	11355762	34.5321628	-102.7848533	parmer	0.5	0.66	0.545	0.75	0.965	0.465
133	133	1029	-102.525186	34.595198	133	FALSE	1	1029.1	48	369	1383970	48369	parmer	Parmer County	6	H1	G4020	NA	NA	NA	A	2281312151	11355762	34.5321628	-102.7848533	parmer	0.5	0.66	0.545	0.75	0.965	0.465
134	134	1029	-102.525198	34.588118	134	FALSE	1	1029.1	48	369	1383970	48369	parmer	Parmer County	6	H1	G4020	NA	NA	NA	A	2281312151	11355762	34.5321628	-102.7848533	parmer	0.5	0.66	0.545	0.75	0.965	0.465
135	135	1029	-102.525196	34.580254	135	FALSE	1	1029.1	48	369	1383970	48369	parmer	Parmer County	6	H1	G4020	NA	NA	NA	A	2281312151	11355762	34.5321628	-102.7848533	parmer	0.5	0.66	0.545	0.75	0.965	0.465
136	136	1029	-102.525225	34.56546	136	FALSE	1	1029.1	48	369	1383970	48369	parmer	Parmer County	6	H1	G4020	NA	NA	NA	A	2281312151	11355762	34.5321628	-102.7848533	parmer	0.5	0.66	0.545	0.75	0.965	0.465
137	137	1029	-102.525234	34.558243	137	FALSE	1	1029.1	48	369	1383970	48369	parmer	Parmer County	6	H1	G4020	NA	NA	NA	A	2281312151	11355762	34.5321628	-102.7848533	parmer	0.5	0.66	0.545	0.75	0.965	0.465
138	138	1029	-102.52523	34.551263	138	FALSE	1	1029.1	48	369	1383970	48369	parmer	Parmer County	6	H1	G4020	NA	NA	NA	A	2281312151	11355762	34.5321628	-102.7848533	parmer	0.5	0.66	0.545	0.75	0.965	0.465
139	139	1029	-102.525253	34.542931	139	FALSE	1	1029.1	48	369	1383970	48369	parmer	Parmer County	6	H1	G4020	NA	NA	NA	A	2281312151	11355762	34.5321628	-102.7848533	parmer	0.5	0.66	0.545	0.75	0.965	0.465
140	140	1029	-102.525266	34.53103	140	FALSE	1	1029.1	48	369	1383970	48369	parmer	Parmer County	6	H1	G4020	NA	NA	NA	A	2281312151	11355762	34.5321628	-102.7848533	parmer	0.5	0.66	0.545	0.75	0.965	0.465
141	141	1029	-102.52527	34.524522	141	FALSE	1	1029.1	48	369	1383970	48369	parmer	Parmer County	6	H1	G4020	NA	NA	NA	A	2281312151	11355762	34.5321628	-102.7848533	parmer	0.5	0.66	0.545	0.75	0.965	0.465
142	142	1029	-102.525283	34.516148	142	FALSE	1	1029.1	48	369	1383970	48369	parmer	Parmer County	6	H1	G4020	NA	NA	NA	A	2281312151	11355762	34.5321628	-102.7848533	parmer	0.5	0.66	0.545	0.75	0.965	0.465
143	143	1029	-102.525301	34.50646	143	FALSE	1	1029.1	48	369	1383970	48369	parmer	Parmer County	6	H1	G4020	NA	NA	NA	A	2281312151	11355762	34.5321628	-102.7848533	parmer	0.5	0.66	0.545	0.75	0.965	0.465
144	144	1029	-102.525305	34.500094	144	FALSE	1	1029.1	48	369	1383970	48369	parmer	Parmer County	6	H1	G4020	NA	NA	NA	A	2281312151	11355762	34.5321628	-102.7848533	parmer	0.5	0.66	0.545	0.75	0.965	0.465
145	145	1029	-102.525833	34.499729	145	FALSE	1	1029.1	48	369	1383970	48369	parmer	Parmer County	6	H1	G4020	NA	NA	NA	A	2281312151	11355762	34.5321628	-102.7848533	parmer	0.5	0.66	0.545	0.75	0.965	0.465
146	146	1029	-102.525798	34.492486	146	FALSE	1	1029.1	48	369	1383970	48369	parmer	Parmer County	6	H1	G4020	NA	NA	NA	A	2281312151	11355762	34.5321628	-102.7848533	parmer	0.5	0.66	0.545	0.75	0.965	0.465
147	147	1029	-102.525793	34.491399	147	FALSE	1	1029.1	48	369	1383970	48369	parmer	Parmer County	6	H1	G4020	NA	NA	NA	A	2281312151	11355762	34.5321628	-102.7848533	parmer	0.5	0.66	0.545	0.75	0.965	0.465
148	148	1029	-102.525765	34.485255	148	FALSE	1	1029.1	48	369	1383970	48369	parmer	Parmer County	6	H1	G4020	NA	NA	NA	A	2281312151	11355762	34.5321628	-102.7848533	parmer	0.5	0.66	0.545	0.75	0.965	0.465
149	149	1029	-102.52574	34.480259	149	FALSE	1	1029.1	48	369	1383970	48369	parmer	Parmer County	6	H1	G4020	NA	NA	NA	A	2281312151	11355762	34.5321628	-102.7848533	parmer	0.5	0.66	0.545	0.75	0.965	0.465
150	150	1029	-102.525711	34.474091	150	FALSE	1	1029.1	48	369	1383970	48369	parmer	Parmer County	6	H1	G4020	NA	NA	NA	A	2281312151	11355762	34.5321628	-102.7848533	parmer	0.5	0.66	0.545	0.75	0.965	0.465
151	151	1029	-102.525767	34.470345	151	FALSE	1	1029.1	48	369	1383970	48369	parmer	Parmer County	6	H1	G4020	NA	NA	NA	A	2281312151	11355762	34.5321628	-102.7848533	parmer	0.5	0.66	0.545	0.75	0.965	0.465
152	152	1029	-102.525703	34.465859	152	FALSE	1	1029.1	48	369	1383970	48369	parmer	Parmer County	6	H1	G4020	NA	NA	NA	A	2281312151	11355762	34.5321628	-102.7848533	parmer	0.5	0.66	0.545	0.75	0.965	0.465
153	153	1029	-102.525803	34.465665	153	FALSE	1	1029.1	48	369	1383970	48369	parmer	Parmer County	6	H1	G4020	NA	NA	NA	A	2281312151	11355762	34.5321628	-102.7848533	parmer	0.5	0.66	0.545	0.75	0.965	0.465
154	154	1029	-102.525808	34.464961	154	FALSE	1	1029.1	48	369	1383970	48369	parmer	Parmer County	6	H1	G4020	NA	NA	NA	A	2281312151	11355762	34.5321628	-102.7848533	parmer	0.5	0.66	0.545	0.75	0.965	0.465
155	155	1029	-102.525799	34.455841	155	FALSE	1	1029.1	48	369	1383970	48369	parmer	Parmer County	6	H1	G4020	NA	NA	NA	A	2281312151	11355762	34.5321628	-102.7848533	parmer	0.5	0.66	0.545	0.75	0.965	0.465
156	156	1029	-102.525782	34.451045	156	FALSE	1	1029.1	48	369	1383970	48369	parmer	Parmer County	6	H1	G4020	NA	NA	NA	A	2281312151	11355762	34.5321628	-102.7848533	parmer	0.5	0.66	0.545	0.75	0.965	0.465
157	157	1029	-102.525785	34.441249	157	FALSE	1	1029.1	48	369	1383970	48369	parmer	Parmer County	6	H1	G4020	NA	NA	NA	A	2281312151	11355762	34.5321628	-102.7848533	parmer	0.5	0.66	0.545	0.75	0.965	0.465
158	158	1029	-102.525767	34.426826	158	FALSE	1	1029.1	48	369	1383970	48369	parmer	Parmer County	6	H1	G4020	NA	NA	NA	A	2281312151	11355762	34.5321628	-102.7848533	parmer	0.5	0.66	0.545	0.75	0.965	0.465
159	159	1029	-102.525766	34.419594	159	FALSE	1	1029.1	48	369	1383970	48369	parmer	Parmer County	6	H1	G4020	NA	NA	NA	A	2281312151	11355762	34.5321628	-102.7848533	parmer	0.5	0.66	0.545	0.75	0.965	0.465
160	160	1029	-102.525766	34.412288	160	FALSE	1	1029.1	48	369	1383970	48369	parmer	Parmer County	6	H1	G4020	NA	NA	NA	A	2281312151	11355762	34.5321628	-102.7848533	parmer	0.5	0.66	0.545	0.75	0.965	0.465
161	161	1029	-102.525719	34.403964	161	FALSE	1	1029.1	48	369	1383970	48369	parmer	Parmer County	6	H1	G4020	NA	NA	NA	A	2281312151	11355762	34.5321628	-102.7848533	parmer	0.5	0.66	0.545	0.75	0.965	0.465
162	162	1029	-102.525713	34.402644	162	FALSE	1	1029.1	48	369	1383970	48369	parmer	Parmer County	6	H1	G4020	NA	NA	NA	A	2281312151	11355762	34.5321628	-102.7848533	parmer	0.5	0.66	0.545	0.75	0.965	0.465
163	163	1029	-102.525716	34.401655	163	FALSE	1	1029.1	48	369	1383970	48369	parmer	Parmer County	6	H1	G4020	NA	NA	NA	A	2281312151	11355762	34.5321628	-102.7848533	parmer	0.5	0.66	0.545	0.75	0.965	0.465
164	164	1029	-102.525727	34.397597	164	FALSE	1	1029.1	48	369	1383970	48369	parmer	Parmer County	6	H1	G4020	NA	NA	NA	A	2281312151	11355762	34.5321628	-102.7848533	parmer	0.5	0.66	0.545	0.75	0.965	0.465
165	165	1029	-102.525727	34.397563	165	FALSE	1	1029.1	48	369	1383970	48369	parmer	Parmer County	6	H1	G4020	NA	NA	NA	A	2281312151	11355762	34.5321628	-102.7848533	parmer	0.5	0.66	0.545	0.75	0.965	0.465
166	166	1029	-102.525742	34.391974	166	FALSE	1	1029.1	48	369	1383970	48369	parmer	Parmer County	6	H1	G4020	NA	NA	NA	A	2281312151	11355762	34.5321628	-102.7848533	parmer	0.5	0.66	0.545	0.75	0.965	0.465
167	167	1029	-102.525742	34.391805	167	FALSE	1	1029.1	48	369	1383970	48369	parmer	Parmer County	6	H1	G4020	NA	NA	NA	A	2281312151	11355762	34.5321628	-102.7848533	parmer	0.5	0.66	0.545	0.75	0.965	0.465
168	168	1029	-102.525742	34.391611	168	FALSE	1	1029.1	48	369	1383970	48369	parmer	Parmer County	6	H1	G4020	NA	NA	NA	A	2281312151	11355762	34.5321628	-102.7848533	parmer	0.5	0.66	0.545	0.75	0.965	0.465
169	169	1029	-102.525738	34.383237	169	FALSE	1	1029.1	48	369	1383970	48369	parmer	Parmer County	6	H1	G4020	NA	NA	NA	A	2281312151	11355762	34.5321628	-102.7848533	parmer	0.5	0.66	0.545	0.75	0.965	0.465
170	170	1029	-102.52573	34.375024	170	FALSE	1	1029.1	48	369	1383970	48369	parmer	Parmer County	6	H1	G4020	NA	NA	NA	A	2281312151	11355762	34.5321628	-102.7848533	parmer	0.5	0.66	0.545	0.75	0.965	0.465
171	171	1029	-102.525799	34.368778	171	FALSE	1	1029.1	48	369	1383970	48369	parmer	Parmer County	6	H1	G4020	NA	NA	NA	A	2281312151	11355762	34.5321628	-102.7848533	parmer	0.5	0.66	0.545	0.75	0.965	0.465
172	172	1029	-102.525751	34.354215	172	FALSE	1	1029.1	48	369	1383970	48369	parmer	Parmer County	6	H1	G4020	NA	NA	NA	A	2281312151	11355762	34.5321628	-102.7848533	parmer	0.5	0.66	0.545	0.75	0.965	0.465
173	173	1029	-102.525719	34.34302	173	FALSE	1	1029.1	48	369	1383970	48369	parmer	Parmer County	6	H1	G4020	NA	NA	NA	A	2281312151	11355762	34.5321628	-102.7848533	parmer	0.5	0.66	0.545	0.75	0.965	0.465
174	174	1029	-102.525735	34.33971	174	FALSE	1	1029.1	48	369	1383970	48369	parmer	Parmer County	6	H1	G4020	NA	NA	NA	A	2281312151	11355762	34.5321628	-102.7848533	parmer	0.5	0.66	0.545	0.75	0.965	0.465
175	175	1029	-102.525735	34.327414	175	FALSE	1	1029.1	48	369	1383970	48369	parmer	Parmer County	6	H1	G4020	NA	NA	NA	A	2281312151	11355762	34.5321628	-102.7848533	parmer	0.5	0.66	0.545	0.75	0.965	0.465
176	176	1029	-102.52568	34.320276	176	FALSE	1	1029.1	48	369	1383970	48369	parmer	Parmer County	6	H1	G4020	NA	NA	NA	A	2281312151	11355762	34.5321628	-102.7848533	parmer	0.5	0.66	0.545	0.75	0.965	0.465
177	177	1029	-102.525704	34.318618	177	FALSE	1	1029.1	48	369	1383970	48369	parmer	Parmer County	6	H1	G4020	NA	NA	NA	A	2281312151	11355762	34.5321628	-102.7848533	parmer	0.5	0.66	0.545	0.75	0.965	0.465
178	178	1029	-102.525732	34.316913	178	FALSE	1	1029.1	48	369	1383970	48369	parmer	Parmer County	6	H1	G4020	NA	NA	NA	A	2281312151	11355762	34.5321628	-102.7848533	parmer	0.5	0.66	0.545	0.75	0.965	0.465
179	179	1029	-102.525631	34.313034	179	FALSE	1	1029.1	48	369	1383970	48369	parmer	Parmer County	6	H1	G4020	NA	NA	NA	A	2281312151	11355762	34.5321628	-102.7848533	parmer	0.5	0.66	0.545	0.75	0.965	0.465
180	180	1029	-102.525932	34.313032	180	FALSE	1	1029.1	48	369	1383970	48369	parmer	Parmer County	6	H1	G4020	NA	NA	NA	A	2281312151	11355762	34.5321628	-102.7848533	parmer	0.5	0.66	0.545	0.75	0.965	0.465
181	181	1029	-102.526346	34.313032	181	FALSE	1	1029.1	48	369	1383970	48369	parmer	Parmer County	6	H1	G4020	NA	NA	NA	A	2281312151	11355762	34.5321628	-102.7848533	parmer	0.5	0.66	0.545	0.75	0.965	0.465
182	182	1029	-102.536253	34.313013	182	FALSE	1	1029.1	48	369	1383970	48369	parmer	Parmer County	6	H1	G4020	NA	NA	NA	A	2281312151	11355762	34.5321628	-102.7848533	parmer	0.5	0.66	0.545	0.75	0.965	0.465
183	183	1029	-102.53886	34.313052	183	FALSE	1	1029.1	48	369	1383970	48369	parmer	Parmer County	6	H1	G4020	NA	NA	NA	A	2281312151	11355762	34.5321628	-102.7848533	parmer	0.5	0.66	0.545	0.75	0.965	0.465
184	184	1029	-102.541043	34.313074	184	FALSE	1	1029.1	48	369	1383970	48369	parmer	Parmer County	6	H1	G4020	NA	NA	NA	A	2281312151	11355762	34.5321628	-102.7848533	parmer	0.5	0.66	0.545	0.75	0.965	0.465
185	185	1029	-102.543326	34.313096	185	FALSE	1	1029.1	48	369	1383970	48369	parmer	Parmer County	6	H1	G4020	NA	NA	NA	A	2281312151	11355762	34.5321628	-102.7848533	parmer	0.5	0.66	0.545	0.75	0.965	0.465
186	186	1029	-102.543943	34.313102	186	FALSE	1	1029.1	48	369	1383970	48369	parmer	Parmer County	6	H1	G4020	NA	NA	NA	A	2281312151	11355762	34.5321628	-102.7848533	parmer	0.5	0.66	0.545	0.75	0.965	0.465
187	187	1029	-102.54456	34.313107	187	FALSE	1	1029.1	48	369	1383970	48369	parmer	Parmer County	6	H1	G4020	NA	NA	NA	A	2281312151	11355762	34.5321628	-102.7848533	parmer	0.5	0.66	0.545	0.75	0.965	0.465
188	188	1029	-102.548228	34.313066	188	FALSE	1	1029.1	48	369	1383970	48369	parmer	Parmer County	6	H1	G4020	NA	NA	NA	A	2281312151	11355762	34.5321628	-102.7848533	parmer	0.5	0.66	0.545	0.75	0.965	0.465
189	189	1029	-102.551895	34.313024	189	FALSE	1	1029.1	48	369	1383970	48369	parmer	Parmer County	6	H1	G4020	NA	NA	NA	A	2281312151	11355762	34.5321628	-102.7848533	parmer	0.5	0.66	0.545	0.75	0.965	0.465
190	190	1029	-102.556819	34.312971	190	FALSE	1	1029.1	48	369	1383970	48369	parmer	Parmer County	6	H1	G4020	NA	NA	NA	A	2281312151	11355762	34.5321628	-102.7848533	parmer	0.5	0.66	0.545	0.75	0.965	0.465
191	191	1029	-102.560723	34.312965	191	FALSE	1	1029.1	48	369	1383970	48369	parmer	Parmer County	6	H1	G4020	NA	NA	NA	A	2281312151	11355762	34.5321628	-102.7848533	parmer	0.5	0.66	0.545	0.75	0.965	0.465
192	192	1029	-102.560831	34.312965	192	FALSE	1	1029.1	48	369	1383970	48369	parmer	Parmer County	6	H1	G4020	NA	NA	NA	A	2281312151	11355762	34.5321628	-102.7848533	parmer	0.5	0.66	0.545	0.75	0.965	0.465
193	193	1029	-102.560859	34.312965	193	FALSE	1	1029.1	48	369	1383970	48369	parmer	Parmer County	6	H1	G4020	NA	NA	NA	A	2281312151	11355762	34.5321628	-102.7848533	parmer	0.5	0.66	0.545	0.75	0.965	0.465
194	194	1029	-102.571953	34.312949	194	FALSE	1	1029.1	48	369	1383970	48369	parmer	Parmer County	6	H1	G4020	NA	NA	NA	A	2281312151	11355762	34.5321628	-102.7848533	parmer	0.5	0.66	0.545	0.75	0.965	0.465
195	195	1029	-102.578138	34.31294	195	FALSE	1	1029.1	48	369	1383970	48369	parmer	Parmer County	6	H1	G4020	NA	NA	NA	A	2281312151	11355762	34.5321628	-102.7848533	parmer	0.5	0.66	0.545	0.75	0.965	0.465
196	196	1029	-102.578312	34.31294	196	FALSE	1	1029.1	48	369	1383970	48369	parmer	Parmer County	6	H1	G4020	NA	NA	NA	A	2281312151	11355762	34.5321628	-102.7848533	parmer	0.5	0.66	0.545	0.75	0.965	0.465
197	197	1029	-102.57834	34.31294	197	FALSE	1	1029.1	48	369	1383970	48369	parmer	Parmer County	6	H1	G4020	NA	NA	NA	A	2281312151	11355762	34.5321628	-102.7848533	parmer	0.5	0.66	0.545	0.75	0.965	0.465
198	198	1029	-102.595561	34.312916	198	FALSE	1	1029.1	48	369	1383970	48369	parmer	Parmer County	6	H1	G4020	NA	NA	NA	A	2281312151	11355762	34.5321628	-102.7848533	parmer	0.5	0.66	0.545	0.75	0.965	0.465
199	199	1029	-102.595809	34.312916	199	FALSE	1	1029.1	48	369	1383970	48369	parmer	Parmer County	6	H1	G4020	NA	NA	NA	A	2281312151	11355762	34.5321628	-102.7848533	parmer	0.5	0.66	0.545	0.75	0.965	0.465
200	200	1029	-102.595825	34.312916	200	FALSE	1	1029.1	48	369	1383970	48369	parmer	Parmer County	6	H1	G4020	NA	NA	NA	A	2281312151	11355762	34.5321628	-102.7848533	parmer	0.5	0.66	0.545	0.75	0.965	0.465
201	201	1029	-102.606453	34.312902	201	FALSE	1	1029.1	48	369	1383970	48369	parmer	Parmer County	6	H1	G4020	NA	NA	NA	A	2281312151	11355762	34.5321628	-102.7848533	parmer	0.5	0.66	0.545	0.75	0.965	0.465
202	202	1029	-102.61311	34.312894	202	FALSE	1	1029.1	48	369	1383970	48369	parmer	Parmer County	6	H1	G4020	NA	NA	NA	A	2281312151	11355762	34.5321628	-102.7848533	parmer	0.5	0.66	0.545	0.75	0.965	0.465
203	203	1029	-102.613311	34.312893	203	FALSE	1	1029.1	48	369	1383970	48369	parmer	Parmer County	6	H1	G4020	NA	NA	NA	A	2281312151	11355762	34.5321628	-102.7848533	parmer	0.5	0.66	0.545	0.75	0.965	0.465
204	204	1029	-102.613333	34.312893	204	FALSE	1	1029.1	48	369	1383970	48369	parmer	Parmer County	6	H1	G4020	NA	NA	NA	A	2281312151	11355762	34.5321628	-102.7848533	parmer	0.5	0.66	0.545	0.75	0.965	0.465
205	205	1029	-102.61515	34.312891	205	FALSE	1	1029.1	48	369	1383970	48369	parmer	Parmer County	6	H1	G4020	NA	NA	NA	A	2281312151	11355762	34.5321628	-102.7848533	parmer	0.5	0.66	0.545	0.75	0.965	0.465
206	206	1029	-102.617531	34.312919	206	FALSE	1	1029.1	48	369	1383970	48369	parmer	Parmer County	6	H1	G4020	NA	NA	NA	A	2281312151	11355762	34.5321628	-102.7848533	parmer	0.5	0.66	0.545	0.75	0.965	0.465
207	207	1029	-102.624676	34.313005	207	FALSE	1	1029.1	48	369	1383970	48369	parmer	Parmer County	6	H1	G4020	NA	NA	NA	A	2281312151	11355762	34.5321628	-102.7848533	parmer	0.5	0.66	0.545	0.75	0.965	0.465
208	208	1029	-102.625486	34.313015	208	FALSE	1	1029.1	48	369	1383970	48369	parmer	Parmer County	6	H1	G4020	NA	NA	NA	A	2281312151	11355762	34.5321628	-102.7848533	parmer	0.5	0.66	0.545	0.75	0.965	0.465
209	209	1029	-102.627058	34.313014	209	FALSE	1	1029.1	48	369	1383970	48369	parmer	Parmer County	6	H1	G4020	NA	NA	NA	A	2281312151	11355762	34.5321628	-102.7848533	parmer	0.5	0.66	0.545	0.75	0.965	0.465
210	210	1029	-102.627793	34.313013	210	FALSE	1	1029.1	48	369	1383970	48369	parmer	Parmer County	6	H1	G4020	NA	NA	NA	A	2281312151	11355762	34.5321628	-102.7848533	parmer	0.5	0.66	0.545	0.75	0.965	0.465
211	211	1029	-102.628896	34.313012	211	FALSE	1	1029.1	48	369	1383970	48369	parmer	Parmer County	6	H1	G4020	NA	NA	NA	A	2281312151	11355762	34.5321628	-102.7848533	parmer	0.5	0.66	0.545	0.75	0.965	0.465
212	212	1029	-102.629998	34.31301	212	FALSE	1	1029.1	48	369	1383970	48369	parmer	Parmer County	6	H1	G4020	NA	NA	NA	A	2281312151	11355762	34.5321628	-102.7848533	parmer	0.5	0.66	0.545	0.75	0.965	0.465
213	213	1029	-102.630733	34.31301	213	FALSE	1	1029.1	48	369	1383970	48369	parmer	Parmer County	6	H1	G4020	NA	NA	NA	A	2281312151	11355762	34.5321628	-102.7848533	parmer	0.5	0.66	0.545	0.75	0.965	0.465
214	214	1029	-102.63249	34.313008	214	FALSE	1	1029.1	48	369	1383970	48369	parmer	Parmer County	6	H1	G4020	NA	NA	NA	A	2281312151	11355762	34.5321628	-102.7848533	parmer	0.5	0.66	0.545	0.75	0.965	0.465
215	215	1029	-102.635127	34.313006	215	FALSE	1	1029.1	48	369	1383970	48369	parmer	Parmer County	6	H1	G4020	NA	NA	NA	A	2281312151	11355762	34.5321628	-102.7848533	parmer	0.5	0.66	0.545	0.75	0.965	0.465
216	216	1029	-102.637762	34.313003	216	FALSE	1	1029.1	48	369	1383970	48369	parmer	Parmer County	6	H1	G4020	NA	NA	NA	A	2281312151	11355762	34.5321628	-102.7848533	parmer	0.5	0.66	0.545	0.75	0.965	0.465
217	217	1029	-102.63952	34.313002	217	FALSE	1	1029.1	48	369	1383970	48369	parmer	Parmer County	6	H1	G4020	NA	NA	NA	A	2281312151	11355762	34.5321628	-102.7848533	parmer	0.5	0.66	0.545	0.75	0.965	0.465
218	218	1029	-102.641263	34.312999	218	FALSE	1	1029.1	48	369	1383970	48369	parmer	Parmer County	6	H1	G4020	NA	NA	NA	A	2281312151	11355762	34.5321628	-102.7848533	parmer	0.5	0.66	0.545	0.75	0.965	0.465
219	219	1029	-102.646497	34.312995	219	FALSE	1	1029.1	48	369	1383970	48369	parmer	Parmer County	6	H1	G4020	NA	NA	NA	A	2281312151	11355762	34.5321628	-102.7848533	parmer	0.5	0.66	0.545	0.75	0.965	0.465
220	220	1029	-102.648167	34.312994	220	FALSE	1	1029.1	48	369	1383970	48369	parmer	Parmer County	6	H1	G4020	NA	NA	NA	A	2281312151	11355762	34.5321628	-102.7848533	parmer	0.5	0.66	0.545	0.75	0.965	0.465
221	221	1029	-102.648242	34.312994	221	FALSE	1	1029.1	48	369	1383970	48369	parmer	Parmer County	6	H1	G4020	NA	NA	NA	A	2281312151	11355762	34.5321628	-102.7848533	parmer	0.5	0.66	0.545	0.75	0.965	0.465
222	222	1029	-102.648265	34.312994	222	FALSE	1	1029.1	48	369	1383970	48369	parmer	Parmer County	6	H1	G4020	NA	NA	NA	A	2281312151	11355762	34.5321628	-102.7848533	parmer	0.5	0.66	0.545	0.75	0.965	0.465
223	223	1029	-102.650391	34.312992	223	FALSE	1	1029.1	48	369	1383970	48369	parmer	Parmer County	6	H1	G4020	NA	NA	NA	A	2281312151	11355762	34.5321628	-102.7848533	parmer	0.5	0.66	0.545	0.75	0.965	0.465
224	224	1029	-102.656838	34.312985	224	FALSE	1	1029.1	48	369	1383970	48369	parmer	Parmer County	6	H1	G4020	NA	NA	NA	A	2281312151	11355762	34.5321628	-102.7848533	parmer	0.5	0.66	0.545	0.75	0.965	0.465
225	225	1029	-102.658989	34.312984	225	FALSE	1	1029.1	48	369	1383970	48369	parmer	Parmer County	6	H1	G4020	NA	NA	NA	A	2281312151	11355762	34.5321628	-102.7848533	parmer	0.5	0.66	0.545	0.75	0.965	0.465
226	226	1029	-102.660349	34.312982	226	FALSE	1	1029.1	48	369	1383970	48369	parmer	Parmer County	6	H1	G4020	NA	NA	NA	A	2281312151	11355762	34.5321628	-102.7848533	parmer	0.5	0.66	0.545	0.75	0.965	0.465
227	227	1029	-102.66443	34.312978	227	FALSE	1	1029.1	48	369	1383970	48369	parmer	Parmer County	6	H1	G4020	NA	NA	NA	A	2281312151	11355762	34.5321628	-102.7848533	parmer	0.5	0.66	0.545	0.75	0.965	0.465
228	228	1029	-102.665791	34.312977	228	FALSE	1	1029.1	48	369	1383970	48369	parmer	Parmer County	6	H1	G4020	NA	NA	NA	A	2281312151	11355762	34.5321628	-102.7848533	parmer	0.5	0.66	0.545	0.75	0.965	0.465
229	229	1029	-102.666601	34.312976	229	FALSE	1	1029.1	48	369	1383970	48369	parmer	Parmer County	6	H1	G4020	NA	NA	NA	A	2281312151	11355762	34.5321628	-102.7848533	parmer	0.5	0.66	0.545	0.75	0.965	0.465
230	230	1029	-102.669034	34.312974	230	FALSE	1	1029.1	48	369	1383970	48369	parmer	Parmer County	6	H1	G4020	NA	NA	NA	A	2281312151	11355762	34.5321628	-102.7848533	parmer	0.5	0.66	0.545	0.75	0.965	0.465
231	231	1029	-102.669729	34.312974	231	FALSE	1	1029.1	48	369	1383970	48369	parmer	Parmer County	6	H1	G4020	NA	NA	NA	A	2281312151	11355762	34.5321628	-102.7848533	parmer	0.5	0.66	0.545	0.75	0.965	0.465
232	232	1029	-102.669845	34.312974	232	FALSE	1	1029.1	48	369	1383970	48369	parmer	Parmer County	6	H1	G4020	NA	NA	NA	A	2281312151	11355762	34.5321628	-102.7848533	parmer	0.5	0.66	0.545	0.75	0.965	0.465
233	233	1029	-102.66987	34.312974	233	FALSE	1	1029.1	48	369	1383970	48369	parmer	Parmer County	6	H1	G4020	NA	NA	NA	A	2281312151	11355762	34.5321628	-102.7848533	parmer	0.5	0.66	0.545	0.75	0.965	0.465
234	234	1029	-102.671565	34.312971	234	FALSE	1	1029.1	48	369	1383970	48369	parmer	Parmer County	6	H1	G4020	NA	NA	NA	A	2281312151	11355762	34.5321628	-102.7848533	parmer	0.5	0.66	0.545	0.75	0.965	0.465
235	235	1029	-102.676726	34.312967	235	FALSE	1	1029.1	48	369	1383970	48369	parmer	Parmer County	6	H1	G4020	NA	NA	NA	A	2281312151	11355762	34.5321628	-102.7848533	parmer	0.5	0.66	0.545	0.75	0.965	0.465
236	236	1029	-102.678447	34.312966	236	FALSE	1	1029.1	48	369	1383970	48369	parmer	Parmer County	6	H1	G4020	NA	NA	NA	A	2281312151	11355762	34.5321628	-102.7848533	parmer	0.5	0.66	0.545	0.75	0.965	0.465
237	237	1029	-102.680194	34.312964	237	FALSE	1	1029.1	48	369	1383970	48369	parmer	Parmer County	6	H1	G4020	NA	NA	NA	A	2281312151	11355762	34.5321628	-102.7848533	parmer	0.5	0.66	0.545	0.75	0.965	0.465
238	238	1029	-102.68505	34.31296	238	FALSE	1	1029.1	48	369	1383970	48369	parmer	Parmer County	6	H1	G4020	NA	NA	NA	A	2281312151	11355762	34.5321628	-102.7848533	parmer	0.5	0.66	0.545	0.75	0.965	0.465
239	239	1029	-102.685437	34.312959	239	FALSE	1	1029.1	48	369	1383970	48369	parmer	Parmer County	6	H1	G4020	NA	NA	NA	A	2281312151	11355762	34.5321628	-102.7848533	parmer	0.5	0.66	0.545	0.75	0.965	0.465
240	240	1029	-102.687186	34.312958	240	FALSE	1	1029.1	48	369	1383970	48369	parmer	Parmer County	6	H1	G4020	NA	NA	NA	A	2281312151	11355762	34.5321628	-102.7848533	parmer	0.5	0.66	0.545	0.75	0.965	0.465
241	241	1029	-102.688938	34.312956	241	FALSE	1	1029.1	48	369	1383970	48369	parmer	Parmer County	6	H1	G4020	NA	NA	NA	A	2281312151	11355762	34.5321628	-102.7848533	parmer	0.5	0.66	0.545	0.75	0.965	0.465
242	242	1029	-102.694197	34.312951	242	FALSE	1	1029.1	48	369	1383970	48369	parmer	Parmer County	6	H1	G4020	NA	NA	NA	A	2281312151	11355762	34.5321628	-102.7848533	parmer	0.5	0.66	0.545	0.75	0.965	0.465
243	243	1029	-102.695951	34.31295	243	FALSE	1	1029.1	48	369	1383970	48369	parmer	Parmer County	6	H1	G4020	NA	NA	NA	A	2281312151	11355762	34.5321628	-102.7848533	parmer	0.5	0.66	0.545	0.75	0.965	0.465
244	244	1029	-102.697724	34.312948	244	FALSE	1	1029.1	48	369	1383970	48369	parmer	Parmer County	6	H1	G4020	NA	NA	NA	A	2281312151	11355762	34.5321628	-102.7848533	parmer	0.5	0.66	0.545	0.75	0.965	0.465
245	245	1029	-102.703049	34.312943	245	FALSE	1	1029.1	48	369	1383970	48369	parmer	Parmer County	6	H1	G4020	NA	NA	NA	A	2281312151	11355762	34.5321628	-102.7848533	parmer	0.5	0.66	0.545	0.75	0.965	0.465
246	246	1029	-102.704713	34.312942	246	FALSE	1	1029.1	48	369	1383970	48369	parmer	Parmer County	6	H1	G4020	NA	NA	NA	A	2281312151	11355762	34.5321628	-102.7848533	parmer	0.5	0.66	0.545	0.75	0.965	0.465
247	247	1029	-102.704826	34.312942	247	FALSE	1	1029.1	48	369	1383970	48369	parmer	Parmer County	6	H1	G4020	NA	NA	NA	A	2281312151	11355762	34.5321628	-102.7848533	parmer	0.5	0.66	0.545	0.75	0.965	0.465
248	248	1029	-102.704853	34.312942	248	FALSE	1	1029.1	48	369	1383970	48369	parmer	Parmer County	6	H1	G4020	NA	NA	NA	A	2281312151	11355762	34.5321628	-102.7848533	parmer	0.5	0.66	0.545	0.75	0.965	0.465
249	249	1029	-102.70656	34.31294	249	FALSE	1	1029.1	48	369	1383970	48369	parmer	Parmer County	6	H1	G4020	NA	NA	NA	A	2281312151	11355762	34.5321628	-102.7848533	parmer	0.5	0.66	0.545	0.75	0.965	0.465
250	250	1029	-102.711762	34.312936	250	FALSE	1	1029.1	48	369	1383970	48369	parmer	Parmer County	6	H1	G4020	NA	NA	NA	A	2281312151	11355762	34.5321628	-102.7848533	parmer	0.5	0.66	0.545	0.75	0.965	0.465
251	251	1029	-102.713497	34.312935	251	FALSE	1	1029.1	48	369	1383970	48369	parmer	Parmer County	6	H1	G4020	NA	NA	NA	A	2281312151	11355762	34.5321628	-102.7848533	parmer	0.5	0.66	0.545	0.75	0.965	0.465
252	252	1029	-102.715139	34.312933	252	FALSE	1	1029.1	48	369	1383970	48369	parmer	Parmer County	6	H1	G4020	NA	NA	NA	A	2281312151	11355762	34.5321628	-102.7848533	parmer	0.5	0.66	0.545	0.75	0.965	0.465
253	253	1029	-102.717605	34.312931	253	FALSE	1	1029.1	48	369	1383970	48369	parmer	Parmer County	6	H1	G4020	NA	NA	NA	A	2281312151	11355762	34.5321628	-102.7848533	parmer	0.5	0.66	0.545	0.75	0.965	0.465
254	254	1029	-102.720069	34.312928	254	FALSE	1	1029.1	48	369	1383970	48369	parmer	Parmer County	6	H1	G4020	NA	NA	NA	A	2281312151	11355762	34.5321628	-102.7848533	parmer	0.5	0.66	0.545	0.75	0.965	0.465
255	255	1029	-102.721713	34.312927	255	FALSE	1	1029.1	48	369	1383970	48369	parmer	Parmer County	6	H1	G4020	NA	NA	NA	A	2281312151	11355762	34.5321628	-102.7848533	parmer	0.5	0.66	0.545	0.75	0.965	0.465
256	256	1029	-102.721783	34.312927	256	FALSE	1	1029.1	48	369	1383970	48369	parmer	Parmer County	6	H1	G4020	NA	NA	NA	A	2281312151	11355762	34.5321628	-102.7848533	parmer	0.5	0.66	0.545	0.75	0.965	0.465
257	257	1029	-102.721888	34.312927	257	FALSE	1	1029.1	48	369	1383970	48369	parmer	Parmer County	6	H1	G4020	NA	NA	NA	A	2281312151	11355762	34.5321628	-102.7848533	parmer	0.5	0.66	0.545	0.75	0.965	0.465
258	258	1029	-102.721993	34.312927	258	FALSE	1	1029.1	48	369	1383970	48369	parmer	Parmer County	6	H1	G4020	NA	NA	NA	A	2281312151	11355762	34.5321628	-102.7848533	parmer	0.5	0.66	0.545	0.75	0.965	0.465
259	259	1029	-102.722063	34.312927	259	FALSE	1	1029.1	48	369	1383970	48369	parmer	Parmer County	6	H1	G4020	NA	NA	NA	A	2281312151	11355762	34.5321628	-102.7848533	parmer	0.5	0.66	0.545	0.75	0.965	0.465
260	260	1029	-102.722113	34.312927	260	FALSE	1	1029.1	48	369	1383970	48369	parmer	Parmer County	6	H1	G4020	NA	NA	NA	A	2281312151	11355762	34.5321628	-102.7848533	parmer	0.5	0.66	0.545	0.75	0.965	0.465
261	261	1029	-102.722238	34.312927	261	FALSE	1	1029.1	48	369	1383970	48369	parmer	Parmer County	6	H1	G4020	NA	NA	NA	A	2281312151	11355762	34.5321628	-102.7848533	parmer	0.5	0.66	0.545	0.75	0.965	0.465
262	262	1029	-102.722265	34.312927	262	FALSE	1	1029.1	48	369	1383970	48369	parmer	Parmer County	6	H1	G4020	NA	NA	NA	A	2281312151	11355762	34.5321628	-102.7848533	parmer	0.5	0.66	0.545	0.75	0.965	0.465
263	263	1029	-102.722317	34.312927	263	FALSE	1	1029.1	48	369	1383970	48369	parmer	Parmer County	6	H1	G4020	NA	NA	NA	A	2281312151	11355762	34.5321628	-102.7848533	parmer	0.5	0.66	0.545	0.75	0.965	0.465
264	264	1029	-102.722386	34.312927	264	FALSE	1	1029.1	48	369	1383970	48369	parmer	Parmer County	6	H1	G4020	NA	NA	NA	A	2281312151	11355762	34.5321628	-102.7848533	parmer	0.5	0.66	0.545	0.75	0.965	0.465
265	265	1029	-102.722462	34.312927	265	FALSE	1	1029.1	48	369	1383970	48369	parmer	Parmer County	6	H1	G4020	NA	NA	NA	A	2281312151	11355762	34.5321628	-102.7848533	parmer	0.5	0.66	0.545	0.75	0.965	0.465
266	266	1029	-102.722574	34.312927	266	FALSE	1	1029.1	48	369	1383970	48369	parmer	Parmer County	6	H1	G4020	NA	NA	NA	A	2281312151	11355762	34.5321628	-102.7848533	parmer	0.5	0.66	0.545	0.75	0.965	0.465
267	267	1029	-102.722593	34.312926	267	FALSE	1	1029.1	48	369	1383970	48369	parmer	Parmer County	6	H1	G4020	NA	NA	NA	A	2281312151	11355762	34.5321628	-102.7848533	parmer	0.5	0.66	0.545	0.75	0.965	0.465
268	268	1029	-102.722663	34.312923	268	FALSE	1	1029.1	48	369	1383970	48369	parmer	Parmer County	6	H1	G4020	NA	NA	NA	A	2281312151	11355762	34.5321628	-102.7848533	parmer	0.5	0.66	0.545	0.75	0.965	0.465
269	269	1029	-102.722687	34.312922	269	FALSE	1	1029.1	48	369	1383970	48369	parmer	Parmer County	6	H1	G4020	NA	NA	NA	A	2281312151	11355762	34.5321628	-102.7848533	parmer	0.5	0.66	0.545	0.75	0.965	0.465
270	270	1029	-102.722759	34.312922	270	FALSE	1	1029.1	48	369	1383970	48369	parmer	Parmer County	6	H1	G4020	NA	NA	NA	A	2281312151	11355762	34.5321628	-102.7848533	parmer	0.5	0.66	0.545	0.75	0.965	0.465
271	271	1029	-102.722783	34.312923	271	FALSE	1	1029.1	48	369	1383970	48369	parmer	Parmer County	6	H1	G4020	NA	NA	NA	A	2281312151	11355762	34.5321628	-102.7848533	parmer	0.5	0.66	0.545	0.75	0.965	0.465
272	272	1029	-102.722868	34.312926	272	FALSE	1	1029.1	48	369	1383970	48369	parmer	Parmer County	6	H1	G4020	NA	NA	NA	A	2281312151	11355762	34.5321628	-102.7848533	parmer	0.5	0.66	0.545	0.75	0.965	0.465
273	273	1029	-102.726153	34.312923	273	FALSE	1	1029.1	48	369	1383970	48369	parmer	Parmer County	6	H1	G4020	NA	NA	NA	A	2281312151	11355762	34.5321628	-102.7848533	parmer	0.5	0.66	0.545	0.75	0.965	0.465
274	274	1029	-102.736266	34.312915	274	FALSE	1	1029.1	48	369	1383970	48369	parmer	Parmer County	6	H1	G4020	NA	NA	NA	A	2281312151	11355762	34.5321628	-102.7848533	parmer	0.5	0.66	0.545	0.75	0.965	0.465
275	275	1029	-102.738742	34.312914	275	FALSE	1	1029.1	48	369	1383970	48369	parmer	Parmer County	6	H1	G4020	NA	NA	NA	A	2281312151	11355762	34.5321628	-102.7848533	parmer	0.5	0.66	0.545	0.75	0.965	0.465
276	276	1029	-102.739565	34.312913	276	FALSE	1	1029.1	48	369	1383970	48369	parmer	Parmer County	6	H1	G4020	NA	NA	NA	A	2281312151	11355762	34.5321628	-102.7848533	parmer	0.5	0.66	0.545	0.75	0.965	0.465
277	277	1029	-102.739638	34.312913	277	FALSE	1	1029.1	48	369	1383970	48369	parmer	Parmer County	6	H1	G4020	NA	NA	NA	A	2281312151	11355762	34.5321628	-102.7848533	parmer	0.5	0.66	0.545	0.75	0.965	0.465
278	278	1029	-102.739662	34.312913	278	FALSE	1	1029.1	48	369	1383970	48369	parmer	Parmer County	6	H1	G4020	NA	NA	NA	A	2281312151	11355762	34.5321628	-102.7848533	parmer	0.5	0.66	0.545	0.75	0.965	0.465
279	279	1029	-102.739703	34.312913	279	FALSE	1	1029.1	48	369	1383970	48369	parmer	Parmer County	6	H1	G4020	NA	NA	NA	A	2281312151	11355762	34.5321628	-102.7848533	parmer	0.5	0.66	0.545	0.75	0.965	0.465
280	280	1029	-102.739734	34.312913	280	FALSE	1	1029.1	48	369	1383970	48369	parmer	Parmer County	6	H1	G4020	NA	NA	NA	A	2281312151	11355762	34.5321628	-102.7848533	parmer	0.5	0.66	0.545	0.75	0.965	0.465
281	281	1029	-102.739758	34.312913	281	FALSE	1	1029.1	48	369	1383970	48369	parmer	Parmer County	6	H1	G4020	NA	NA	NA	A	2281312151	11355762	34.5321628	-102.7848533	parmer	0.5	0.66	0.545	0.75	0.965	0.465
282	282	1029	-102.739776	34.312913	282	FALSE	1	1029.1	48	369	1383970	48369	parmer	Parmer County	6	H1	G4020	NA	NA	NA	A	2281312151	11355762	34.5321628	-102.7848533	parmer	0.5	0.66	0.545	0.75	0.965	0.465
283	283	1029	-102.741475	34.312911	283	FALSE	1	1029.1	48	369	1383970	48369	parmer	Parmer County	6	H1	G4020	NA	NA	NA	A	2281312151	11355762	34.5321628	-102.7848533	parmer	0.5	0.66	0.545	0.75	0.965	0.465
284	284	1029	-102.746631	34.312906	284	FALSE	1	1029.1	48	369	1383970	48369	parmer	Parmer County	6	H1	G4020	NA	NA	NA	A	2281312151	11355762	34.5321628	-102.7848533	parmer	0.5	0.66	0.545	0.75	0.965	0.465
285	285	1029	-102.748351	34.312906	285	FALSE	1	1029.1	48	369	1383970	48369	parmer	Parmer County	6	H1	G4020	NA	NA	NA	A	2281312151	11355762	34.5321628	-102.7848533	parmer	0.5	0.66	0.545	0.75	0.965	0.465
286	286	1029	-102.74938	34.312866	286	FALSE	1	1029.1	48	369	1383970	48369	parmer	Parmer County	6	H1	G4020	NA	NA	NA	A	2281312151	11355762	34.5321628	-102.7848533	parmer	0.5	0.66	0.545	0.75	0.965	0.465
287	287	1029	-102.750494	34.312824	287	FALSE	1	1029.1	48	369	1383970	48369	parmer	Parmer County	6	H1	G4020	NA	NA	NA	A	2281312151	11355762	34.5321628	-102.7848533	parmer	0.5	0.66	0.545	0.75	0.965	0.465
288	288	1029	-102.752468	34.312824	288	FALSE	1	1029.1	48	369	1383970	48369	parmer	Parmer County	6	H1	G4020	NA	NA	NA	A	2281312151	11355762	34.5321628	-102.7848533	parmer	0.5	0.66	0.545	0.75	0.965	0.465
289	289	1029	-102.7535	34.312824	289	FALSE	1	1029.1	48	369	1383970	48369	parmer	Parmer County	6	H1	G4020	NA	NA	NA	A	2281312151	11355762	34.5321628	-102.7848533	parmer	0.5	0.66	0.545	0.75	0.965	0.465
290	290	1029	-102.754166	34.312824	290	FALSE	1	1029.1	48	369	1383970	48369	parmer	Parmer County	6	H1	G4020	NA	NA	NA	A	2281312151	11355762	34.5321628	-102.7848533	parmer	0.5	0.66	0.545	0.75	0.965	0.465
291	291	1029	-102.755166	34.312824	291	FALSE	1	1029.1	48	369	1383970	48369	parmer	Parmer County	6	H1	G4020	NA	NA	NA	A	2281312151	11355762	34.5321628	-102.7848533	parmer	0.5	0.66	0.545	0.75	0.965	0.465
292	292	1029	-102.756166	34.312824	292	FALSE	1	1029.1	48	369	1383970	48369	parmer	Parmer County	6	H1	G4020	NA	NA	NA	A	2281312151	11355762	34.5321628	-102.7848533	parmer	0.5	0.66	0.545	0.75	0.965	0.465
293	293	1029	-102.756833	34.312824	293	FALSE	1	1029.1	48	369	1383970	48369	parmer	Parmer County	6	H1	G4020	NA	NA	NA	A	2281312151	11355762	34.5321628	-102.7848533	parmer	0.5	0.66	0.545	0.75	0.965	0.465
294	294	1029	-102.756928	34.312824	294	FALSE	1	1029.1	48	369	1383970	48369	parmer	Parmer County	6	H1	G4020	NA	NA	NA	A	2281312151	11355762	34.5321628	-102.7848533	parmer	0.5	0.66	0.545	0.75	0.965	0.465
295	295	1029	-102.757188	34.312824	295	FALSE	1	1029.1	48	369	1383970	48369	parmer	Parmer County	6	H1	G4020	NA	NA	NA	A	2281312151	11355762	34.5321628	-102.7848533	parmer	0.5	0.66	0.545	0.75	0.965	0.465
296	296	1029	-102.757213	34.312824	296	FALSE	1	1029.1	48	369	1383970	48369	parmer	Parmer County	6	H1	G4020	NA	NA	NA	A	2281312151	11355762	34.5321628	-102.7848533	parmer	0.5	0.66	0.545	0.75	0.965	0.465
297	297	1029	-102.757309	34.312824	297	FALSE	1	1029.1	48	369	1383970	48369	parmer	Parmer County	6	H1	G4020	NA	NA	NA	A	2281312151	11355762	34.5321628	-102.7848533	parmer	0.5	0.66	0.545	0.75	0.965	0.465
298	298	1029	-102.759007	34.312824	298	FALSE	1	1029.1	48	369	1383970	48369	parmer	Parmer County	6	H1	G4020	NA	NA	NA	A	2281312151	11355762	34.5321628	-102.7848533	parmer	0.5	0.66	0.545	0.75	0.965	0.465
299	299	1029	-102.764101	34.312824	299	FALSE	1	1029.1	48	369	1383970	48369	parmer	Parmer County	6	H1	G4020	NA	NA	NA	A	2281312151	11355762	34.5321628	-102.7848533	parmer	0.5	0.66	0.545	0.75	0.965	0.465
300	300	1029	-102.7658	34.312825	300	FALSE	1	1029.1	48	369	1383970	48369	parmer	Parmer County	6	H1	G4020	NA	NA	NA	A	2281312151	11355762	34.5321628	-102.7848533	parmer	0.5	0.66	0.545	0.75	0.965	0.465
301	301	1029	-102.767596	34.312825	301	FALSE	1	1029.1	48	369	1383970	48369	parmer	Parmer County	6	H1	G4020	NA	NA	NA	A	2281312151	11355762	34.5321628	-102.7848533	parmer	0.5	0.66	0.545	0.75	0.965	0.465
302	302	1029	-102.772984	34.312825	302	FALSE	1	1029.1	48	369	1383970	48369	parmer	Parmer County	6	H1	G4020	NA	NA	NA	A	2281312151	11355762	34.5321628	-102.7848533	parmer	0.5	0.66	0.545	0.75	0.965	0.465
303	303	1029	-102.774615	34.312826	303	FALSE	1	1029.1	48	369	1383970	48369	parmer	Parmer County	6	H1	G4020	NA	NA	NA	A	2281312151	11355762	34.5321628	-102.7848533	parmer	0.5	0.66	0.545	0.75	0.965	0.465
304	304	1029	-102.774782	34.312826	304	FALSE	1	1029.1	48	369	1383970	48369	parmer	Parmer County	6	H1	G4020	NA	NA	NA	A	2281312151	11355762	34.5321628	-102.7848533	parmer	0.5	0.66	0.545	0.75	0.965	0.465
305	305	1029	-102.776505	34.312826	305	FALSE	1	1029.1	48	369	1383970	48369	parmer	Parmer County	6	H1	G4020	NA	NA	NA	A	2281312151	11355762	34.5321628	-102.7848533	parmer	0.5	0.66	0.545	0.75	0.965	0.465
306	306	1029	-102.781676	34.312826	306	FALSE	1	1029.1	48	369	1383970	48369	parmer	Parmer County	6	H1	G4020	NA	NA	NA	A	2281312151	11355762	34.5321628	-102.7848533	parmer	0.5	0.66	0.545	0.75	0.965	0.465
307	307	1029	-102.7834	34.312827	307	FALSE	1	1029.1	48	369	1383970	48369	parmer	Parmer County	6	H1	G4020	NA	NA	NA	A	2281312151	11355762	34.5321628	-102.7848533	parmer	0.5	0.66	0.545	0.75	0.965	0.465
308	308	1029	-102.785173	34.312827	308	FALSE	1	1029.1	48	369	1383970	48369	parmer	Parmer County	6	H1	G4020	NA	NA	NA	A	2281312151	11355762	34.5321628	-102.7848533	parmer	0.5	0.66	0.545	0.75	0.965	0.465
309	309	1029	-102.790494	34.312827	309	FALSE	1	1029.1	48	369	1383970	48369	parmer	Parmer County	6	H1	G4020	NA	NA	NA	A	2281312151	11355762	34.5321628	-102.7848533	parmer	0.5	0.66	0.545	0.75	0.965	0.465
310	310	1029	-102.79218	34.312828	310	FALSE	1	1029.1	48	369	1383970	48369	parmer	Parmer County	6	H1	G4020	NA	NA	NA	A	2281312151	11355762	34.5321628	-102.7848533	parmer	0.5	0.66	0.545	0.75	0.965	0.465
311	311	1029	-102.792268	34.312828	311	FALSE	1	1029.1	48	369	1383970	48369	parmer	Parmer County	6	H1	G4020	NA	NA	NA	A	2281312151	11355762	34.5321628	-102.7848533	parmer	0.5	0.66	0.545	0.75	0.965	0.465
312	312	1029	-102.793978	34.312828	312	FALSE	1	1029.1	48	369	1383970	48369	parmer	Parmer County	6	H1	G4020	NA	NA	NA	A	2281312151	11355762	34.5321628	-102.7848533	parmer	0.5	0.66	0.545	0.75	0.965	0.465
313	313	1029	-102.799108	34.312829	313	FALSE	1	1029.1	48	369	1383970	48369	parmer	Parmer County	6	H1	G4020	NA	NA	NA	A	2281312151	11355762	34.5321628	-102.7848533	parmer	0.5	0.66	0.545	0.75	0.965	0.465
314	314	1029	-102.800819	34.31283	314	FALSE	1	1029.1	48	369	1383970	48369	parmer	Parmer County	6	H1	G4020	NA	NA	NA	A	2281312151	11355762	34.5321628	-102.7848533	parmer	0.5	0.66	0.545	0.75	0.965	0.465
315	315	1029	-102.802609	34.31283	315	FALSE	1	1029.1	48	369	1383970	48369	parmer	Parmer County	6	H1	G4020	NA	NA	NA	A	2281312151	11355762	34.5321628	-102.7848533	parmer	0.5	0.66	0.545	0.75	0.965	0.465
316	316	1029	-102.807979	34.31283	316	FALSE	1	1029.1	48	369	1383970	48369	parmer	Parmer County	6	H1	G4020	NA	NA	NA	A	2281312151	11355762	34.5321628	-102.7848533	parmer	0.5	0.66	0.545	0.75	0.965	0.465
317	317	1029	-102.809592	34.312831	317	FALSE	1	1029.1	48	369	1383970	48369	parmer	Parmer County	6	H1	G4020	NA	NA	NA	A	2281312151	11355762	34.5321628	-102.7848533	parmer	0.5	0.66	0.545	0.75	0.965	0.465
318	318	1029	-102.80977	34.312831	318	FALSE	1	1029.1	48	369	1383970	48369	parmer	Parmer County	6	H1	G4020	NA	NA	NA	A	2281312151	11355762	34.5321628	-102.7848533	parmer	0.5	0.66	0.545	0.75	0.965	0.465
319	319	1029	-102.811227	34.31283	319	FALSE	1	1029.1	48	369	1383970	48369	parmer	Parmer County	6	H1	G4020	NA	NA	NA	A	2281312151	11355762	34.5321628	-102.7848533	parmer	0.5	0.66	0.545	0.75	0.965	0.465
320	320	1029	-102.815598	34.31283	320	FALSE	1	1029.1	48	369	1383970	48369	parmer	Parmer County	6	H1	G4020	NA	NA	NA	A	2281312151	11355762	34.5321628	-102.7848533	parmer	0.5	0.66	0.545	0.75	0.965	0.465
321	321	1029	-102.817056	34.312832	321	FALSE	1	1029.1	48	369	1383970	48369	parmer	Parmer County	6	H1	G4020	NA	NA	NA	A	2281312151	11355762	34.5321628	-102.7848533	parmer	0.5	0.66	0.545	0.75	0.965	0.465
322	322	1029	-102.817315	34.312832	322	FALSE	1	1029.1	48	369	1383970	48369	parmer	Parmer County	6	H1	G4020	NA	NA	NA	A	2281312151	11355762	34.5321628	-102.7848533	parmer	0.5	0.66	0.545	0.75	0.965	0.465
323	323	1029	-102.818096	34.312832	323	FALSE	1	1029.1	48	369	1383970	48369	parmer	Parmer County	6	H1	G4020	NA	NA	NA	A	2281312151	11355762	34.5321628	-102.7848533	parmer	0.5	0.66	0.545	0.75	0.965	0.465
324	324	1029	-102.818356	34.312832	324	FALSE	1	1029.1	48	369	1383970	48369	parmer	Parmer County	6	H1	G4020	NA	NA	NA	A	2281312151	11355762	34.5321628	-102.7848533	parmer	0.5	0.66	0.545	0.75	0.965	0.465
325	325	1029	-102.818427	34.312832	325	FALSE	1	1029.1	48	369	1383970	48369	parmer	Parmer County	6	H1	G4020	NA	NA	NA	A	2281312151	11355762	34.5321628	-102.7848533	parmer	0.5	0.66	0.545	0.75	0.965	0.465
326	326	1029	-102.818639	34.312832	326	FALSE	1	1029.1	48	369	1383970	48369	parmer	Parmer County	6	H1	G4020	NA	NA	NA	A	2281312151	11355762	34.5321628	-102.7848533	parmer	0.5	0.66	0.545	0.75	0.965	0.465
327	327	1029	-102.818711	34.312832	327	FALSE	1	1029.1	48	369	1383970	48369	parmer	Parmer County	6	H1	G4020	NA	NA	NA	A	2281312151	11355762	34.5321628	-102.7848533	parmer	0.5	0.66	0.545	0.75	0.965	0.465
328	328	1029	-102.820413	34.312832	328	FALSE	1	1029.1	48	369	1383970	48369	parmer	Parmer County	6	H1	G4020	NA	NA	NA	A	2281312151	11355762	34.5321628	-102.7848533	parmer	0.5	0.66	0.545	0.75	0.965	0.465
329	329	1029	-102.825521	34.312832	329	FALSE	1	1029.1	48	369	1383970	48369	parmer	Parmer County	6	H1	G4020	NA	NA	NA	A	2281312151	11355762	34.5321628	-102.7848533	parmer	0.5	0.66	0.545	0.75	0.965	0.465
330	330	1029	-102.827173	34.312833	330	FALSE	1	1029.1	48	369	1383970	48369	parmer	Parmer County	6	H1	G4020	NA	NA	NA	A	2281312151	11355762	34.5321628	-102.7848533	parmer	0.5	0.66	0.545	0.75	0.965	0.465
331	331	1029	-102.827225	34.312834	331	FALSE	1	1029.1	48	369	1383970	48369	parmer	Parmer County	6	H1	G4020	NA	NA	NA	A	2281312151	11355762	34.5321628	-102.7848533	parmer	0.5	0.66	0.545	0.75	0.965	0.465
332	332	1029	-102.828921	34.312833	332	FALSE	1	1029.1	48	369	1383970	48369	parmer	Parmer County	6	H1	G4020	NA	NA	NA	A	2281312151	11355762	34.5321628	-102.7848533	parmer	0.5	0.66	0.545	0.75	0.965	0.465
333	333	1029	-102.834015	34.312833	333	FALSE	1	1029.1	48	369	1383970	48369	parmer	Parmer County	6	H1	G4020	NA	NA	NA	A	2281312151	11355762	34.5321628	-102.7848533	parmer	0.5	0.66	0.545	0.75	0.965	0.465
334	334	1029	-102.835714	34.312834	334	FALSE	1	1029.1	48	369	1383970	48369	parmer	Parmer County	6	H1	G4020	NA	NA	NA	A	2281312151	11355762	34.5321628	-102.7848533	parmer	0.5	0.66	0.545	0.75	0.965	0.465
335	335	1029	-102.837482	34.312833	335	FALSE	1	1029.1	48	369	1383970	48369	parmer	Parmer County	6	H1	G4020	NA	NA	NA	A	2281312151	11355762	34.5321628	-102.7848533	parmer	0.5	0.66	0.545	0.75	0.965	0.465
336	336	1029	-102.84279	34.312833	336	FALSE	1	1029.1	48	369	1383970	48369	parmer	Parmer County	6	H1	G4020	NA	NA	NA	A	2281312151	11355762	34.5321628	-102.7848533	parmer	0.5	0.66	0.545	0.75	0.965	0.465
337	337	1029	-102.844561	34.312835	337	FALSE	1	1029.1	48	369	1383970	48369	parmer	Parmer County	6	H1	G4020	NA	NA	NA	A	2281312151	11355762	34.5321628	-102.7848533	parmer	0.5	0.66	0.545	0.75	0.965	0.465
338	338	1029	-102.846327	34.312835	338	FALSE	1	1029.1	48	369	1383970	48369	parmer	Parmer County	6	H1	G4020	NA	NA	NA	A	2281312151	11355762	34.5321628	-102.7848533	parmer	0.5	0.66	0.545	0.75	0.965	0.465
339	339	1029	-102.851625	34.312835	339	FALSE	1	1029.1	48	369	1383970	48369	parmer	Parmer County	6	H1	G4020	NA	NA	NA	A	2281312151	11355762	34.5321628	-102.7848533	parmer	0.5	0.66	0.545	0.75	0.965	0.465
340	340	1029	-102.853392	34.312836	340	FALSE	1	1029.1	48	369	1383970	48369	parmer	Parmer County	6	H1	G4020	NA	NA	NA	A	2281312151	11355762	34.5321628	-102.7848533	parmer	0.5	0.66	0.545	0.75	0.965	0.465
341	341	1029	-102.855145	34.312836	341	FALSE	1	1029.1	48	369	1383970	48369	parmer	Parmer County	6	H1	G4020	NA	NA	NA	A	2281312151	11355762	34.5321628	-102.7848533	parmer	0.5	0.66	0.545	0.75	0.965	0.465
342	342	1029	-102.860407	34.312836	342	FALSE	1	1029.1	48	369	1383970	48369	parmer	Parmer County	6	H1	G4020	NA	NA	NA	A	2281312151	11355762	34.5321628	-102.7848533	parmer	0.5	0.66	0.545	0.75	0.965	0.465
343	343	1029	-102.862098	34.312837	343	FALSE	1	1029.1	48	369	1383970	48369	parmer	Parmer County	6	H1	G4020	NA	NA	NA	A	2281312151	11355762	34.5321628	-102.7848533	parmer	0.5	0.66	0.545	0.75	0.965	0.465
344	344	1029	-102.862161	34.312837	344	FALSE	1	1029.1	48	369	1383970	48369	parmer	Parmer County	6	H1	G4020	NA	NA	NA	A	2281312151	11355762	34.5321628	-102.7848533	parmer	0.5	0.66	0.545	0.75	0.965	0.465
345	345	1029	-102.86388	34.312837	345	FALSE	1	1029.1	48	369	1383970	48369	parmer	Parmer County	6	H1	G4020	NA	NA	NA	A	2281312151	11355762	34.5321628	-102.7848533	parmer	0.5	0.66	0.545	0.75	0.965	0.465
346	346	1029	-102.869042	34.312838	346	FALSE	1	1029.1	48	369	1383970	48369	parmer	Parmer County	6	H1	G4020	NA	NA	NA	A	2281312151	11355762	34.5321628	-102.7848533	parmer	0.5	0.66	0.545	0.75	0.965	0.465
347	347	1029	-102.870763	34.312839	347	FALSE	1	1029.1	48	369	1383970	48369	parmer	Parmer County	6	H1	G4020	NA	NA	NA	A	2281312151	11355762	34.5321628	-102.7848533	parmer	0.5	0.66	0.545	0.75	0.965	0.465
348	348	1029	-102.87254	34.312853	348	FALSE	1	1029.1	48	369	1383970	48369	parmer	Parmer County	6	H1	G4020	NA	NA	NA	A	2281312151	11355762	34.5321628	-102.7848533	parmer	0.5	0.66	0.545	0.75	0.965	0.465
349	349	1029	-102.875497	34.312878	349	FALSE	1	1029.1	48	369	1383970	48369	parmer	Parmer County	6	H1	G4020	NA	NA	NA	A	2281312151	11355762	34.5321628	-102.7848533	parmer	0.5	0.66	0.545	0.75	0.965	0.465
350	350	1029	-102.877872	34.312864	350	FALSE	1	1029.1	48	369	1383970	48369	parmer	Parmer County	6	H1	G4020	NA	NA	NA	A	2281312151	11355762	34.5321628	-102.7848533	parmer	0.5	0.66	0.545	0.75	0.965	0.465
351	351	1029	-102.879567	34.312857	351	FALSE	1	1029.1	48	369	1383970	48369	parmer	Parmer County	6	H1	G4020	NA	NA	NA	A	2281312151	11355762	34.5321628	-102.7848533	parmer	0.5	0.66	0.545	0.75	0.965	0.465
352	352	1029	-102.87965	34.312856	352	FALSE	1	1029.1	48	369	1383970	48369	parmer	Parmer County	6	H1	G4020	NA	NA	NA	A	2281312151	11355762	34.5321628	-102.7848533	parmer	0.5	0.66	0.545	0.75	0.965	0.465
353	353	1029	-102.880569	34.312851	353	FALSE	1	1029.1	48	369	1383970	48369	parmer	Parmer County	6	H1	G4020	NA	NA	NA	A	2281312151	11355762	34.5321628	-102.7848533	parmer	0.5	0.66	0.545	0.75	0.965	0.465
354	354	1029	-102.883327	34.312836	354	FALSE	1	1029.1	48	369	1383970	48369	parmer	Parmer County	6	H1	G4020	NA	NA	NA	A	2281312151	11355762	34.5321628	-102.7848533	parmer	0.5	0.66	0.545	0.75	0.965	0.465
355	355	1029	-102.884247	34.312832	355	FALSE	1	1029.1	48	369	1383970	48369	parmer	Parmer County	6	H1	G4020	NA	NA	NA	A	2281312151	11355762	34.5321628	-102.7848533	parmer	0.5	0.66	0.545	0.75	0.965	0.465
356	356	1029	-102.884348	34.312831	356	FALSE	1	1029.1	48	369	1383970	48369	parmer	Parmer County	6	H1	G4020	NA	NA	NA	A	2281312151	11355762	34.5321628	-102.7848533	parmer	0.5	0.66	0.545	0.75	0.965	0.465
357	357	1029	-102.884651	34.31283	357	FALSE	1	1029.1	48	369	1383970	48369	parmer	Parmer County	6	H1	G4020	NA	NA	NA	A	2281312151	11355762	34.5321628	-102.7848533	parmer	0.5	0.66	0.545	0.75	0.965	0.465
358	358	1029	-102.884753	34.31283	358	FALSE	1	1029.1	48	369	1383970	48369	parmer	Parmer County	6	H1	G4020	NA	NA	NA	A	2281312151	11355762	34.5321628	-102.7848533	parmer	0.5	0.66	0.545	0.75	0.965	0.465
359	359	1029	-102.884864	34.312829	359	FALSE	1	1029.1	48	369	1383970	48369	parmer	Parmer County	6	H1	G4020	NA	NA	NA	A	2281312151	11355762	34.5321628	-102.7848533	parmer	0.5	0.66	0.545	0.75	0.965	0.465
360	360	1029	-102.884937	34.312827	360	FALSE	1	1029.1	48	369	1383970	48369	parmer	Parmer County	6	H1	G4020	NA	NA	NA	A	2281312151	11355762	34.5321628	-102.7848533	parmer	0.5	0.66	0.545	0.75	0.965	0.465
361	361	1029	-102.885232	34.312827	361	FALSE	1	1029.1	48	369	1383970	48369	parmer	Parmer County	6	H1	G4020	NA	NA	NA	A	2281312151	11355762	34.5321628	-102.7848533	parmer	0.5	0.66	0.545	0.75	0.965	0.465
362	362	1029	-102.885275	34.312827	362	FALSE	1	1029.1	48	369	1383970	48369	parmer	Parmer County	6	H1	G4020	NA	NA	NA	A	2281312151	11355762	34.5321628	-102.7848533	parmer	0.5	0.66	0.545	0.75	0.965	0.465
363	363	1029	-102.885495	34.312825	363	FALSE	1	1029.1	48	369	1383970	48369	parmer	Parmer County	6	H1	G4020	NA	NA	NA	A	2281312151	11355762	34.5321628	-102.7848533	parmer	0.5	0.66	0.545	0.75	0.965	0.465
364	364	1029	-102.885683	34.312824	364	FALSE	1	1029.1	48	369	1383970	48369	parmer	Parmer County	6	H1	G4020	NA	NA	NA	A	2281312151	11355762	34.5321628	-102.7848533	parmer	0.5	0.66	0.545	0.75	0.965	0.465
365	365	1029	-102.885743	34.312824	365	FALSE	1	1029.1	48	369	1383970	48369	parmer	Parmer County	6	H1	G4020	NA	NA	NA	A	2281312151	11355762	34.5321628	-102.7848533	parmer	0.5	0.66	0.545	0.75	0.965	0.465
366	366	1029	-102.885764	34.312823	366	FALSE	1	1029.1	48	369	1383970	48369	parmer	Parmer County	6	H1	G4020	NA	NA	NA	A	2281312151	11355762	34.5321628	-102.7848533	parmer	0.5	0.66	0.545	0.75	0.965	0.465
367	367	1029	-102.885892	34.312823	367	FALSE	1	1029.1	48	369	1383970	48369	parmer	Parmer County	6	H1	G4020	NA	NA	NA	A	2281312151	11355762	34.5321628	-102.7848533	parmer	0.5	0.66	0.545	0.75	0.965	0.465
368	368	1029	-102.885935	34.312823	368	FALSE	1	1029.1	48	369	1383970	48369	parmer	Parmer County	6	H1	G4020	NA	NA	NA	A	2281312151	11355762	34.5321628	-102.7848533	parmer	0.5	0.66	0.545	0.75	0.965	0.465
369	369	1029	-102.886398	34.312819	369	FALSE	1	1029.1	48	369	1383970	48369	parmer	Parmer County	6	H1	G4020	NA	NA	NA	A	2281312151	11355762	34.5321628	-102.7848533	parmer	0.5	0.66	0.545	0.75	0.965	0.465
370	370	1029	-102.887093	34.312817	370	FALSE	1	1029.1	48	369	1383970	48369	parmer	Parmer County	6	H1	G4020	NA	NA	NA	A	2281312151	11355762	34.5321628	-102.7848533	parmer	0.5	0.66	0.545	0.75	0.965	0.465
371	371	1029	-102.887788	34.312813	371	FALSE	1	1029.1	48	369	1383970	48369	parmer	Parmer County	6	H1	G4020	NA	NA	NA	A	2281312151	11355762	34.5321628	-102.7848533	parmer	0.5	0.66	0.545	0.75	0.965	0.465
372	372	1029	-102.888252	34.312811	372	FALSE	1	1029.1	48	369	1383970	48369	parmer	Parmer County	6	H1	G4020	NA	NA	NA	A	2281312151	11355762	34.5321628	-102.7848533	parmer	0.5	0.66	0.545	0.75	0.965	0.465
373	373	1029	-102.890016	34.312801	373	FALSE	1	1029.1	48	369	1383970	48369	parmer	Parmer County	6	H1	G4020	NA	NA	NA	A	2281312151	11355762	34.5321628	-102.7848533	parmer	0.5	0.66	0.545	0.75	0.965	0.465
374	374	1029	-102.895308	34.312774	374	FALSE	1	1029.1	48	369	1383970	48369	parmer	Parmer County	6	H1	G4020	NA	NA	NA	A	2281312151	11355762	34.5321628	-102.7848533	parmer	0.5	0.66	0.545	0.75	0.965	0.465
375	375	1029	-102.896931	34.312766	375	FALSE	1	1029.1	48	369	1383970	48369	parmer	Parmer County	6	H1	G4020	NA	NA	NA	A	2281312151	11355762	34.5321628	-102.7848533	parmer	0.5	0.66	0.545	0.75	0.965	0.465
376	376	1029	-102.897072	34.312765	376	FALSE	1	1029.1	48	369	1383970	48369	parmer	Parmer County	6	H1	G4020	NA	NA	NA	A	2281312151	11355762	34.5321628	-102.7848533	parmer	0.5	0.66	0.545	0.75	0.965	0.465
377	377	1029	-102.898817	34.312756	377	FALSE	1	1029.1	48	369	1383970	48369	parmer	Parmer County	6	H1	G4020	NA	NA	NA	A	2281312151	11355762	34.5321628	-102.7848533	parmer	0.5	0.66	0.545	0.75	0.965	0.465
378	378	1029	-102.904055	34.312729	378	FALSE	1	1029.1	48	369	1383970	48369	parmer	Parmer County	6	H1	G4020	NA	NA	NA	A	2281312151	11355762	34.5321628	-102.7848533	parmer	0.5	0.66	0.545	0.75	0.965	0.465
379	379	1029	-102.905801	34.312721	379	FALSE	1	1029.1	48	369	1383970	48369	parmer	Parmer County	6	H1	G4020	NA	NA	NA	A	2281312151	11355762	34.5321628	-102.7848533	parmer	0.5	0.66	0.545	0.75	0.965	0.465
380	380	1029	-102.907556	34.312711	380	FALSE	1	1029.1	48	369	1383970	48369	parmer	Parmer County	6	H1	G4020	NA	NA	NA	A	2281312151	11355762	34.5321628	-102.7848533	parmer	0.5	0.66	0.545	0.75	0.965	0.465
381	381	1029	-102.912824	34.312684	381	FALSE	1	1029.1	48	369	1383970	48369	parmer	Parmer County	6	H1	G4020	NA	NA	NA	A	2281312151	11355762	34.5321628	-102.7848533	parmer	0.5	0.66	0.545	0.75	0.965	0.465
382	382	1029	-102.914359	34.312677	382	FALSE	1	1029.1	48	369	1383970	48369	parmer	Parmer County	6	H1	G4020	NA	NA	NA	A	2281312151	11355762	34.5321628	-102.7848533	parmer	0.5	0.66	0.545	0.75	0.965	0.465
383	383	1029	-102.914581	34.312676	383	FALSE	1	1029.1	48	369	1383970	48369	parmer	Parmer County	6	H1	G4020	NA	NA	NA	A	2281312151	11355762	34.5321628	-102.7848533	parmer	0.5	0.66	0.545	0.75	0.965	0.465
384	384	1029	-102.916284	34.312667	384	FALSE	1	1029.1	48	369	1383970	48369	parmer	Parmer County	6	H1	G4020	NA	NA	NA	A	2281312151	11355762	34.5321628	-102.7848533	parmer	0.5	0.66	0.545	0.75	0.965	0.465
385	385	1029	-102.921395	34.31264	385	FALSE	1	1029.1	48	369	1383970	48369	parmer	Parmer County	6	H1	G4020	NA	NA	NA	A	2281312151	11355762	34.5321628	-102.7848533	parmer	0.5	0.66	0.545	0.75	0.965	0.465
386	386	1029	-102.923099	34.312632	386	FALSE	1	1029.1	48	369	1383970	48369	parmer	Parmer County	6	H1	G4020	NA	NA	NA	A	2281312151	11355762	34.5321628	-102.7848533	parmer	0.5	0.66	0.545	0.75	0.965	0.465
387	387	1029	-102.924891	34.312622	387	FALSE	1	1029.1	48	369	1383970	48369	parmer	Parmer County	6	H1	G4020	NA	NA	NA	A	2281312151	11355762	34.5321628	-102.7848533	parmer	0.5	0.66	0.545	0.75	0.965	0.465
388	388	1029	-102.930269	34.312595	388	FALSE	1	1029.1	48	369	1383970	48369	parmer	Parmer County	6	H1	G4020	NA	NA	NA	A	2281312151	11355762	34.5321628	-102.7848533	parmer	0.5	0.66	0.545	0.75	0.965	0.465
389	389	1029	-102.931705	34.312588	389	FALSE	1	1029.1	48	369	1383970	48369	parmer	Parmer County	6	H1	G4020	NA	NA	NA	A	2281312151	11355762	34.5321628	-102.7848533	parmer	0.5	0.66	0.545	0.75	0.965	0.465
390	390	1029	-102.932062	34.312586	390	FALSE	1	1029.1	48	369	1383970	48369	parmer	Parmer County	6	H1	G4020	NA	NA	NA	A	2281312151	11355762	34.5321628	-102.7848533	parmer	0.5	0.66	0.545	0.75	0.965	0.465
391	391	1029	-102.933775	34.312577	391	FALSE	1	1029.1	48	369	1383970	48369	parmer	Parmer County	6	H1	G4020	NA	NA	NA	A	2281312151	11355762	34.5321628	-102.7848533	parmer	0.5	0.66	0.545	0.75	0.965	0.465
392	392	1029	-102.938915	34.31255	392	FALSE	1	1029.1	48	369	1383970	48369	parmer	Parmer County	6	H1	G4020	NA	NA	NA	A	2281312151	11355762	34.5321628	-102.7848533	parmer	0.5	0.66	0.545	0.75	0.965	0.465
393	393	1029	-102.940629	34.312542	393	FALSE	1	1029.1	48	369	1383970	48369	parmer	Parmer County	6	H1	G4020	NA	NA	NA	A	2281312151	11355762	34.5321628	-102.7848533	parmer	0.5	0.66	0.545	0.75	0.965	0.465
394	394	1029	-102.942353	34.312533	394	FALSE	1	1029.1	48	369	1383970	48369	parmer	Parmer County	6	H1	G4020	NA	NA	NA	A	2281312151	11355762	34.5321628	-102.7848533	parmer	0.5	0.66	0.545	0.75	0.965	0.465
395	395	1029	-102.947526	34.312506	395	FALSE	1	1029.1	48	369	1383970	48369	parmer	Parmer County	6	H1	G4020	NA	NA	NA	A	2281312151	11355762	34.5321628	-102.7848533	parmer	0.5	0.66	0.545	0.75	0.965	0.465
396	396	1029	-102.949251	34.312498	396	FALSE	1	1029.1	48	369	1383970	48369	parmer	Parmer County	6	H1	G4020	NA	NA	NA	A	2281312151	11355762	34.5321628	-102.7848533	parmer	0.5	0.66	0.545	0.75	0.965	0.465
397	397	1029	-102.949303	34.312497	397	FALSE	1	1029.1	48	369	1383970	48369	parmer	Parmer County	6	H1	G4020	NA	NA	NA	A	2281312151	11355762	34.5321628	-102.7848533	parmer	0.5	0.66	0.545	0.75	0.965	0.465
398	398	1029	-102.949434	34.312496	398	FALSE	1	1029.1	48	369	1383970	48369	parmer	Parmer County	6	H1	G4020	NA	NA	NA	A	2281312151	11355762	34.5321628	-102.7848533	parmer	0.5	0.66	0.545	0.75	0.965	0.465
399	399	1029	-102.94946	34.312495	399	FALSE	1	1029.1	48	369	1383970	48369	parmer	Parmer County	6	H1	G4020	NA	NA	NA	A	2281312151	11355762	34.5321628	-102.7848533	parmer	0.5	0.66	0.545	0.75	0.965	0.465
400	400	1029	-102.949513	34.312495	400	FALSE	1	1029.1	48	369	1383970	48369	parmer	Parmer County	6	H1	G4020	NA	NA	NA	A	2281312151	11355762	34.5321628	-102.7848533	parmer	0.5	0.66	0.545	0.75	0.965	0.465
401	401	1029	-102.949534	34.312495	401	FALSE	1	1029.1	48	369	1383970	48369	parmer	Parmer County	6	H1	G4020	NA	NA	NA	A	2281312151	11355762	34.5321628	-102.7848533	parmer	0.5	0.66	0.545	0.75	0.965	0.465
402	402	1029	-102.951233	34.312486	402	FALSE	1	1029.1	48	369	1383970	48369	parmer	Parmer County	6	H1	G4020	NA	NA	NA	A	2281312151	11355762	34.5321628	-102.7848533	parmer	0.5	0.66	0.545	0.75	0.965	0.465
403	403	1029	-102.956394	34.31246	403	FALSE	1	1029.1	48	369	1383970	48369	parmer	Parmer County	6	H1	G4020	NA	NA	NA	A	2281312151	11355762	34.5321628	-102.7848533	parmer	0.5	0.66	0.545	0.75	0.965	0.465
404	404	1029	-102.958115	34.312452	404	FALSE	1	1029.1	48	369	1383970	48369	parmer	Parmer County	6	H1	G4020	NA	NA	NA	A	2281312151	11355762	34.5321628	-102.7848533	parmer	0.5	0.66	0.545	0.75	0.965	0.465
405	405	1029	-102.959897	34.312443	405	FALSE	1	1029.1	48	369	1383970	48369	parmer	Parmer County	6	H1	G4020	NA	NA	NA	A	2281312151	11355762	34.5321628	-102.7848533	parmer	0.5	0.66	0.545	0.75	0.965	0.465
406	406	1029	-102.965243	34.312416	406	FALSE	1	1029.1	48	369	1383970	48369	parmer	Parmer County	6	H1	G4020	NA	NA	NA	A	2281312151	11355762	34.5321628	-102.7848533	parmer	0.5	0.66	0.545	0.75	0.965	0.465
407	407	1029	-102.966858	34.312408	407	FALSE	1	1029.1	48	369	1383970	48369	parmer	Parmer County	6	H1	G4020	NA	NA	NA	A	2281312151	11355762	34.5321628	-102.7848533	parmer	0.5	0.66	0.545	0.75	0.965	0.465
408	408	1029	-102.967025	34.312407	408	FALSE	1	1029.1	48	369	1383970	48369	parmer	Parmer County	6	H1	G4020	NA	NA	NA	A	2281312151	11355762	34.5321628	-102.7848533	parmer	0.5	0.66	0.545	0.75	0.965	0.465
409	409	1029	-102.967037	34.312407	409	FALSE	1	1029.1	48	369	1383970	48369	parmer	Parmer County	6	H1	G4020	NA	NA	NA	A	2281312151	11355762	34.5321628	-102.7848533	parmer	0.5	0.66	0.545	0.75	0.965	0.465
410	410	1029	-102.96873	34.312398	410	FALSE	1	1029.1	48	369	1383970	48369	parmer	Parmer County	6	H1	G4020	NA	NA	NA	A	2281312151	11355762	34.5321628	-102.7848533	parmer	0.5	0.66	0.545	0.75	0.965	0.465
411	411	1029	-102.973846	34.312372	411	FALSE	1	1029.1	48	369	1383970	48369	parmer	Parmer County	6	H1	G4020	NA	NA	NA	A	2281312151	11355762	34.5321628	-102.7848533	parmer	0.5	0.66	0.545	0.75	0.965	0.465
412	412	1029	-102.975552	34.312364	412	FALSE	1	1029.1	48	369	1383970	48369	parmer	Parmer County	6	H1	G4020	NA	NA	NA	A	2281312151	11355762	34.5321628	-102.7848533	parmer	0.5	0.66	0.545	0.75	0.965	0.465
413	413	1029	-102.977342	34.312355	413	FALSE	1	1029.1	48	369	1383970	48369	parmer	Parmer County	6	H1	G4020	NA	NA	NA	A	2281312151	11355762	34.5321628	-102.7848533	parmer	0.5	0.66	0.545	0.75	0.965	0.465
414	414	1029	-102.982715	34.312328	414	FALSE	1	1029.1	48	369	1383970	48369	parmer	Parmer County	6	H1	G4020	NA	NA	NA	A	2281312151	11355762	34.5321628	-102.7848533	parmer	0.5	0.66	0.545	0.75	0.965	0.465
415	415	1029	-102.984419	34.31232	415	FALSE	1	1029.1	48	369	1383970	48369	parmer	Parmer County	6	H1	G4020	NA	NA	NA	A	2281312151	11355762	34.5321628	-102.7848533	parmer	0.5	0.66	0.545	0.75	0.965	0.465
416	416	1029	-102.984506	34.312319	416	FALSE	1	1029.1	48	369	1383970	48369	parmer	Parmer County	6	H1	G4020	NA	NA	NA	A	2281312151	11355762	34.5321628	-102.7848533	parmer	0.5	0.66	0.545	0.75	0.965	0.465
417	417	1029	-102.984521	34.312319	417	FALSE	1	1029.1	48	369	1383970	48369	parmer	Parmer County	6	H1	G4020	NA	NA	NA	A	2281312151	11355762	34.5321628	-102.7848533	parmer	0.5	0.66	0.545	0.75	0.965	0.465
418	418	1029	-102.986257	34.31231	418	FALSE	1	1029.1	48	369	1383970	48369	parmer	Parmer County	6	H1	G4020	NA	NA	NA	A	2281312151	11355762	34.5321628	-102.7848533	parmer	0.5	0.66	0.545	0.75	0.965	0.465
419	419	1029	-102.991513	34.312284	419	FALSE	1	1029.1	48	369	1383970	48369	parmer	Parmer County	6	H1	G4020	NA	NA	NA	A	2281312151	11355762	34.5321628	-102.7848533	parmer	0.5	0.66	0.545	0.75	0.965	0.465
420	420	1029	-102.993085	34.312277	420	FALSE	1	1029.1	48	369	1383970	48369	parmer	Parmer County	6	H1	G4020	NA	NA	NA	A	2281312151	11355762	34.5321628	-102.7848533	parmer	0.5	0.66	0.545	0.75	0.965	0.465
421	421	1029	-102.993265	34.312278	421	FALSE	1	1029.1	48	369	1383970	48369	parmer	Parmer County	6	H1	G4020	NA	NA	NA	A	2281312151	11355762	34.5321628	-102.7848533	parmer	0.5	0.66	0.545	0.75	0.965	0.465
422	422	1029	-102.995014	34.31229	422	FALSE	1	1029.1	48	369	1383970	48369	parmer	Parmer County	6	H1	G4020	NA	NA	NA	A	2281312151	11355762	34.5321628	-102.7848533	parmer	0.5	0.66	0.545	0.75	0.965	0.465
423	423	1029	-103.000263	34.312327	423	FALSE	1	1029.1	48	369	1383970	48369	parmer	Parmer County	6	H1	G4020	NA	NA	NA	A	2281312151	11355762	34.5321628	-102.7848533	parmer	0.5	0.66	0.545	0.75	0.965	0.465
424	424	1029	-103.001937	34.312339	424	FALSE	1	1029.1	48	369	1383970	48369	parmer	Parmer County	6	H1	G4020	NA	NA	NA	A	2281312151	11355762	34.5321628	-102.7848533	parmer	0.5	0.66	0.545	0.75	0.965	0.465
425	425	1029	-103.002013	34.31234	425	FALSE	1	1029.1	48	369	1383970	48369	parmer	Parmer County	6	H1	G4020	NA	NA	NA	A	2281312151	11355762	34.5321628	-102.7848533	parmer	0.5	0.66	0.545	0.75	0.965	0.465
426	426	1029	-103.002025	34.31234	426	FALSE	1	1029.1	48	369	1383970	48369	parmer	Parmer County	6	H1	G4020	NA	NA	NA	A	2281312151	11355762	34.5321628	-102.7848533	parmer	0.5	0.66	0.545	0.75	0.965	0.465
427	427	1029	-103.005517	34.312369	427	FALSE	1	1029.1	48	369	1383970	48369	parmer	Parmer County	6	H1	G4020	NA	NA	NA	A	2281312151	11355762	34.5321628	-102.7848533	parmer	0.5	0.66	0.545	0.75	0.965	0.465
428	428	1029	-103.016029	34.312456	428	FALSE	1	1029.1	48	369	1383970	48369	parmer	Parmer County	6	H1	G4020	NA	NA	NA	A	2281312151	11355762	34.5321628	-102.7848533	parmer	0.5	0.66	0.545	0.75	0.965	0.465
429	429	1029	-103.019473	34.312485	429	FALSE	1	1029.1	48	369	1383970	48369	parmer	Parmer County	6	H1	G4020	NA	NA	NA	A	2281312151	11355762	34.5321628	-102.7848533	parmer	0.5	0.66	0.545	0.75	0.965	0.465
430	430	1029	-103.019534	34.312486	430	FALSE	1	1029.1	48	369	1383970	48369	parmer	Parmer County	6	H1	G4020	NA	NA	NA	A	2281312151	11355762	34.5321628	-102.7848533	parmer	0.5	0.66	0.545	0.75	0.965	0.465
431	431	1029	-103.023003	34.312514	431	FALSE	1	1029.1	48	369	1383970	48369	parmer	Parmer County	6	H1	G4020	NA	NA	NA	A	2281312151	11355762	34.5321628	-102.7848533	parmer	0.5	0.66	0.545	0.75	0.965	0.465
432	432	1029	-103.033414	34.312601	432	FALSE	1	1029.1	48	369	1383970	48369	parmer	Parmer County	6	H1	G4020	NA	NA	NA	A	2281312151	11355762	34.5321628	-102.7848533	parmer	0.5	0.66	0.545	0.75	0.965	0.465
433	433	1029	-103.036884	34.31263	433	FALSE	1	1029.1	48	369	1383970	48369	parmer	Parmer County	6	H1	G4020	NA	NA	NA	A	2281312151	11355762	34.5321628	-102.7848533	parmer	0.5	0.66	0.545	0.75	0.965	0.465
434	434	1029	-103.038027	34.312639	434	FALSE	1	1029.1	48	369	1383970	48369	parmer	Parmer County	6	H1	G4020	NA	NA	NA	A	2281312151	11355762	34.5321628	-102.7848533	parmer	0.5	0.66	0.545	0.75	0.965	0.465
435	435	1029	-103.041456	34.312667	435	FALSE	1	1029.1	48	369	1383970	48369	parmer	Parmer County	6	H1	G4020	NA	NA	NA	A	2281312151	11355762	34.5321628	-102.7848533	parmer	0.5	0.66	0.545	0.75	0.965	0.465
436	436	1029	-103.0426	34.312677	436	FALSE	1	1029.1	48	369	1383970	48369	parmer	Parmer County	6	H1	G4020	NA	NA	NA	A	2281312151	11355762	34.5321628	-102.7848533	parmer	0.5	0.66	0.545	0.75	0.965	0.465
437	437	1029	-103.042832	34.312691	437	FALSE	1	1029.1	48	369	1383970	48369	parmer	Parmer County	6	H1	G4020	NA	NA	NA	A	2281312151	11355762	34.5321628	-102.7848533	parmer	0.5	0.66	0.545	0.75	0.965	0.465
438	438	1029	-103.043529	34.312735	438	FALSE	1	1029.1	48	369	1383970	48369	parmer	Parmer County	6	H1	G4020	NA	NA	NA	A	2281312151	11355762	34.5321628	-102.7848533	parmer	0.5	0.66	0.545	0.75	0.965	0.465
439	439	1029	-103.043762	34.31275	439	FALSE	1	1029.1	48	369	1383970	48369	parmer	Parmer County	6	H1	G4020	NA	NA	NA	A	2281312151	11355762	34.5321628	-102.7848533	parmer	0.5	0.66	0.545	0.75	0.965	0.465
440	440	1029	-103.043764	34.317174	440	FALSE	1	1029.1	48	369	1383970	48369	parmer	Parmer County	6	H1	G4020	NA	NA	NA	A	2281312151	11355762	34.5321628	-102.7848533	parmer	0.5	0.66	0.545	0.75	0.965	0.465
441	441	1029	-103.04376	34.318303	441	FALSE	1	1029.1	48	369	1383970	48369	parmer	Parmer County	6	H1	G4020	NA	NA	NA	A	2281312151	11355762	34.5321628	-102.7848533	parmer	0.5	0.66	0.545	0.75	0.965	0.465
442	442	1029	-103.043743	34.331122	442	FALSE	1	1029.1	48	369	1383970	48369	parmer	Parmer County	6	H1	G4020	NA	NA	NA	A	2281312151	11355762	34.5321628	-102.7848533	parmer	0.5	0.66	0.545	0.75	0.965	0.465
443	443	1029	-103.04374	34.331621	443	FALSE	1	1029.1	48	369	1383970	48369	parmer	Parmer County	6	H1	G4020	NA	NA	NA	A	2281312151	11355762	34.5321628	-102.7848533	parmer	0.5	0.66	0.545	0.75	0.965	0.465
444	444	1029	-103.043737	34.332809	444	FALSE	1	1029.1	48	369	1383970	48369	parmer	Parmer County	6	H1	G4020	NA	NA	NA	A	2281312151	11355762	34.5321628	-102.7848533	parmer	0.5	0.66	0.545	0.75	0.965	0.465
445	445	1029	-103.043729	34.338158	445	FALSE	1	1029.1	48	369	1383970	48369	parmer	Parmer County	6	H1	G4020	NA	NA	NA	A	2281312151	11355762	34.5321628	-102.7848533	parmer	0.5	0.66	0.545	0.75	0.965	0.465
446	446	1029	-103.043716	34.34658	446	FALSE	1	1029.1	48	369	1383970	48369	parmer	Parmer County	6	H1	G4020	NA	NA	NA	A	2281312151	11355762	34.5321628	-102.7848533	parmer	0.5	0.66	0.545	0.75	0.965	0.465
447	447	1029	-103.043715	34.346806	447	FALSE	1	1029.1	48	369	1383970	48369	parmer	Parmer County	6	H1	G4020	NA	NA	NA	A	2281312151	11355762	34.5321628	-102.7848533	parmer	0.5	0.66	0.545	0.75	0.965	0.465
448	448	1029	-103.043715	34.347107	448	FALSE	1	1029.1	48	369	1383970	48369	parmer	Parmer County	6	H1	G4020	NA	NA	NA	A	2281312151	11355762	34.5321628	-102.7848533	parmer	0.5	0.66	0.545	0.75	0.965	0.465
449	449	1029	-103.043715	34.347371	449	FALSE	1	1029.1	48	369	1383970	48369	parmer	Parmer County	6	H1	G4020	NA	NA	NA	A	2281312151	11355762	34.5321628	-102.7848533	parmer	0.5	0.66	0.545	0.75	0.965	0.465
450	450	1029	-103.043714	34.348003	450	FALSE	1	1029.1	48	369	1383970	48369	parmer	Parmer County	6	H1	G4020	NA	NA	NA	A	2281312151	11355762	34.5321628	-102.7848533	parmer	0.5	0.66	0.545	0.75	0.965	0.465
451	451	1029	-103.043713	34.348869	451	FALSE	1	1029.1	48	369	1383970	48369	parmer	Parmer County	6	H1	G4020	NA	NA	NA	A	2281312151	11355762	34.5321628	-102.7848533	parmer	0.5	0.66	0.545	0.75	0.965	0.465
452	452	1029	-103.043712	34.349219	452	FALSE	1	1029.1	48	369	1383970	48369	parmer	Parmer County	6	H1	G4020	NA	NA	NA	A	2281312151	11355762	34.5321628	-102.7848533	parmer	0.5	0.66	0.545	0.75	0.965	0.465
453	453	1029	-103.043711	34.349863	453	FALSE	1	1029.1	48	369	1383970	48369	parmer	Parmer County	6	H1	G4020	NA	NA	NA	A	2281312151	11355762	34.5321628	-102.7848533	parmer	0.5	0.66	0.545	0.75	0.965	0.465
454	454	1029	-103.04371	34.350311	454	FALSE	1	1029.1	48	369	1383970	48369	parmer	Parmer County	6	H1	G4020	NA	NA	NA	A	2281312151	11355762	34.5321628	-102.7848533	parmer	0.5	0.66	0.545	0.75	0.965	0.465
455	455	1029	-103.043707	34.35258	455	FALSE	1	1029.1	48	369	1383970	48369	parmer	Parmer County	6	H1	G4020	NA	NA	NA	A	2281312151	11355762	34.5321628	-102.7848533	parmer	0.5	0.66	0.545	0.75	0.965	0.465
456	456	1029	-103.043703	34.354848	456	FALSE	1	1029.1	48	369	1383970	48369	parmer	Parmer County	6	H1	G4020	NA	NA	NA	A	2281312151	11355762	34.5321628	-102.7848533	parmer	0.5	0.66	0.545	0.75	0.965	0.465
457	457	1029	-103.043694	34.36108	457	FALSE	1	1029.1	48	369	1383970	48369	parmer	Parmer County	6	H1	G4020	NA	NA	NA	A	2281312151	11355762	34.5321628	-102.7848533	parmer	0.5	0.66	0.545	0.75	0.965	0.465
458	458	1029	-103.043698	34.362017	458	FALSE	1	1029.1	48	369	1383970	48369	parmer	Parmer County	6	H1	G4020	NA	NA	NA	A	2281312151	11355762	34.5321628	-102.7848533	parmer	0.5	0.66	0.545	0.75	0.965	0.465
459	459	1029	-103.043693	34.369329	459	FALSE	1	1029.1	48	369	1383970	48369	parmer	Parmer County	6	H1	G4020	NA	NA	NA	A	2281312151	11355762	34.5321628	-102.7848533	parmer	0.5	0.66	0.545	0.75	0.965	0.465
460	460	1029	-103.043687	34.371537	460	FALSE	1	1029.1	48	369	1383970	48369	parmer	Parmer County	6	H1	G4020	NA	NA	NA	A	2281312151	11355762	34.5321628	-102.7848533	parmer	0.5	0.66	0.545	0.75	0.965	0.465
461	461	1029	-103.043681	34.376328	461	FALSE	1	1029.1	48	369	1383970	48369	parmer	Parmer County	6	H1	G4020	NA	NA	NA	A	2281312151	11355762	34.5321628	-102.7848533	parmer	0.5	0.66	0.545	0.75	0.965	0.465
462	462	1029	-103.043677	34.376594	462	FALSE	1	1029.1	48	369	1383970	48369	parmer	Parmer County	6	H1	G4020	NA	NA	NA	A	2281312151	11355762	34.5321628	-102.7848533	parmer	0.5	0.66	0.545	0.75	0.965	0.465
463	463	1029	-103.043684	34.377165	463	FALSE	1	1029.1	48	369	1383970	48369	parmer	Parmer County	6	H1	G4020	NA	NA	NA	A	2281312151	11355762	34.5321628	-102.7848533	parmer	0.5	0.66	0.545	0.75	0.965	0.465
464	464	1029	-103.043703	34.378092	464	FALSE	1	1029.1	48	369	1383970	48369	parmer	Parmer County	6	H1	G4020	NA	NA	NA	A	2281312151	11355762	34.5321628	-102.7848533	parmer	0.5	0.66	0.545	0.75	0.965	0.465
465	465	1029	-103.043718	34.378931	465	FALSE	1	1029.1	48	369	1383970	48369	parmer	Parmer County	6	H1	G4020	NA	NA	NA	A	2281312151	11355762	34.5321628	-102.7848533	parmer	0.5	0.66	0.545	0.75	0.965	0.465
466	466	1029	-103.04372	34.379074	466	FALSE	1	1029.1	48	369	1383970	48369	parmer	Parmer County	6	H1	G4020	NA	NA	NA	A	2281312151	11355762	34.5321628	-102.7848533	parmer	0.5	0.66	0.545	0.75	0.965	0.465
467	467	1029	-103.043734	34.379548	467	FALSE	1	1029.1	48	369	1383970	48369	parmer	Parmer County	6	H1	G4020	NA	NA	NA	A	2281312151	11355762	34.5321628	-102.7848533	parmer	0.5	0.66	0.545	0.75	0.965	0.465
468	468	1029	-103.043739	34.379882	468	FALSE	1	1029.1	48	369	1383970	48369	parmer	Parmer County	6	H1	G4020	NA	NA	NA	A	2281312151	11355762	34.5321628	-102.7848533	parmer	0.5	0.66	0.545	0.75	0.965	0.465
469	469	1029	-103.043748	34.380057	469	FALSE	1	1029.1	48	369	1383970	48369	parmer	Parmer County	6	H1	G4020	NA	NA	NA	A	2281312151	11355762	34.5321628	-102.7848533	parmer	0.5	0.66	0.545	0.75	0.965	0.465
470	470	1029	-103.043753	34.380201	470	FALSE	1	1029.1	48	369	1383970	48369	parmer	Parmer County	6	H1	G4020	NA	NA	NA	A	2281312151	11355762	34.5321628	-102.7848533	parmer	0.5	0.66	0.545	0.75	0.965	0.465
471	471	1029	-103.043778	34.380901	471	FALSE	1	1029.1	48	369	1383970	48369	parmer	Parmer County	6	H1	G4020	NA	NA	NA	A	2281312151	11355762	34.5321628	-102.7848533	parmer	0.5	0.66	0.545	0.75	0.965	0.465
472	472	1029	-103.043764	34.380981	472	FALSE	1	1029.1	48	369	1383970	48369	parmer	Parmer County	6	H1	G4020	NA	NA	NA	A	2281312151	11355762	34.5321628	-102.7848533	parmer	0.5	0.66	0.545	0.75	0.965	0.465
473	473	1029	-103.043765	34.381162	473	FALSE	1	1029.1	48	369	1383970	48369	parmer	Parmer County	6	H1	G4020	NA	NA	NA	A	2281312151	11355762	34.5321628	-102.7848533	parmer	0.5	0.66	0.545	0.75	0.965	0.465
474	474	1029	-103.043769	34.382041	474	FALSE	1	1029.1	48	369	1383970	48369	parmer	Parmer County	6	H1	G4020	NA	NA	NA	A	2281312151	11355762	34.5321628	-102.7848533	parmer	0.5	0.66	0.545	0.75	0.965	0.465
475	475	1029	-103.04377	34.382304	475	FALSE	1	1029.1	48	369	1383970	48369	parmer	Parmer County	6	H1	G4020	NA	NA	NA	A	2281312151	11355762	34.5321628	-102.7848533	parmer	0.5	0.66	0.545	0.75	0.965	0.465
476	476	1029	-103.043769	34.382599	476	FALSE	1	1029.1	48	369	1383970	48369	parmer	Parmer County	6	H1	G4020	NA	NA	NA	A	2281312151	11355762	34.5321628	-102.7848533	parmer	0.5	0.66	0.545	0.75	0.965	0.465
477	477	1029	-103.04377	34.382643	477	FALSE	1	1029.1	48	369	1383970	48369	parmer	Parmer County	6	H1	G4020	NA	NA	NA	A	2281312151	11355762	34.5321628	-102.7848533	parmer	0.5	0.66	0.545	0.75	0.965	0.465
478	478	1029	-103.04375	34.3829	478	FALSE	1	1029.1	48	369	1383970	48369	parmer	Parmer County	6	H1	G4020	NA	NA	NA	A	2281312151	11355762	34.5321628	-102.7848533	parmer	0.5	0.66	0.545	0.75	0.965	0.465
479	479	1029	-103.043742	34.383001	479	FALSE	1	1029.1	48	369	1383970	48369	parmer	Parmer County	6	H1	G4020	NA	NA	NA	A	2281312151	11355762	34.5321628	-102.7848533	parmer	0.5	0.66	0.545	0.75	0.965	0.465
480	480	1029	-103.043724	34.383213	480	FALSE	1	1029.1	48	369	1383970	48369	parmer	Parmer County	6	H1	G4020	NA	NA	NA	A	2281312151	11355762	34.5321628	-102.7848533	parmer	0.5	0.66	0.545	0.75	0.965	0.465
481	481	1029	-103.043702	34.38348	481	FALSE	1	1029.1	48	369	1383970	48369	parmer	Parmer County	6	H1	G4020	NA	NA	NA	A	2281312151	11355762	34.5321628	-102.7848533	parmer	0.5	0.66	0.545	0.75	0.965	0.465
482	482	1029	-103.043698	34.383523	482	FALSE	1	1029.1	48	369	1383970	48369	parmer	Parmer County	6	H1	G4020	NA	NA	NA	A	2281312151	11355762	34.5321628	-102.7848533	parmer	0.5	0.66	0.545	0.75	0.965	0.465
483	483	1029	-103.043648	34.384382	483	FALSE	1	1029.1	48	369	1383970	48369	parmer	Parmer County	6	H1	G4020	NA	NA	NA	A	2281312151	11355762	34.5321628	-102.7848533	parmer	0.5	0.66	0.545	0.75	0.965	0.465
484	484	1029	-103.04363	34.384695	484	FALSE	1	1029.1	48	369	1383970	48369	parmer	Parmer County	6	H1	G4020	NA	NA	NA	A	2281312151	11355762	34.5321628	-102.7848533	parmer	0.5	0.66	0.545	0.75	0.965	0.465
485	485	1029	-103.043622	34.384838	485	FALSE	1	1029.1	48	369	1383970	48369	parmer	Parmer County	6	H1	G4020	NA	NA	NA	A	2281312151	11355762	34.5321628	-102.7848533	parmer	0.5	0.66	0.545	0.75	0.965	0.465
486	486	1029	-103.043615	34.384969	486	FALSE	1	1029.1	48	369	1383970	48369	parmer	Parmer County	6	H1	G4020	NA	NA	NA	A	2281312151	11355762	34.5321628	-102.7848533	parmer	0.5	0.66	0.545	0.75	0.965	0.465
487	487	1029	-103.043615	34.386288	487	FALSE	1	1029.1	48	369	1383970	48369	parmer	Parmer County	6	H1	G4020	NA	NA	NA	A	2281312151	11355762	34.5321628	-102.7848533	parmer	0.5	0.66	0.545	0.75	0.965	0.465
488	488	1029	-103.043586	34.387305	488	FALSE	1	1029.1	48	369	1383970	48369	parmer	Parmer County	6	H1	G4020	NA	NA	NA	A	2281312151	11355762	34.5321628	-102.7848533	parmer	0.5	0.66	0.545	0.75	0.965	0.465
489	489	1029	-103.043598	34.387951	489	FALSE	1	1029.1	48	369	1383970	48369	parmer	Parmer County	6	H1	G4020	NA	NA	NA	A	2281312151	11355762	34.5321628	-102.7848533	parmer	0.5	0.66	0.545	0.75	0.965	0.465
490	490	1029	-103.043611	34.388595	490	FALSE	1	1029.1	48	369	1383970	48369	parmer	Parmer County	6	H1	G4020	NA	NA	NA	A	2281312151	11355762	34.5321628	-102.7848533	parmer	0.5	0.66	0.545	0.75	0.965	0.465
491	491	1029	-103.043613	34.388697	491	FALSE	1	1029.1	48	369	1383970	48369	parmer	Parmer County	6	H1	G4020	NA	NA	NA	A	2281312151	11355762	34.5321628	-102.7848533	parmer	0.5	0.66	0.545	0.75	0.965	0.465
492	492	1029	-103.043613	34.388728	492	FALSE	1	1029.1	48	369	1383970	48369	parmer	Parmer County	6	H1	G4020	NA	NA	NA	A	2281312151	11355762	34.5321628	-102.7848533	parmer	0.5	0.66	0.545	0.75	0.965	0.465
493	493	1029	-103.043611	34.388782	493	FALSE	1	1029.1	48	369	1383970	48369	parmer	Parmer County	6	H1	G4020	NA	NA	NA	A	2281312151	11355762	34.5321628	-102.7848533	parmer	0.5	0.66	0.545	0.75	0.965	0.465
494	494	1029	-103.043557	34.390509	494	FALSE	1	1029.1	48	369	1383970	48369	parmer	Parmer County	6	H1	G4020	NA	NA	NA	A	2281312151	11355762	34.5321628	-102.7848533	parmer	0.5	0.66	0.545	0.75	0.965	0.465
495	495	1029	-103.043564	34.390791	495	FALSE	1	1029.1	48	369	1383970	48369	parmer	Parmer County	6	H1	G4020	NA	NA	NA	A	2281312151	11355762	34.5321628	-102.7848533	parmer	0.5	0.66	0.545	0.75	0.965	0.465
496	496	1029	-103.043564	34.390808	496	FALSE	1	1029.1	48	369	1383970	48369	parmer	Parmer County	6	H1	G4020	NA	NA	NA	A	2281312151	11355762	34.5321628	-102.7848533	parmer	0.5	0.66	0.545	0.75	0.965	0.465
497	497	1029	-103.043577	34.391253	497	FALSE	1	1029.1	48	369	1383970	48369	parmer	Parmer County	6	H1	G4020	NA	NA	NA	A	2281312151	11355762	34.5321628	-102.7848533	parmer	0.5	0.66	0.545	0.75	0.965	0.465
498	498	1029	-103.043579	34.391319	498	FALSE	1	1029.1	48	369	1383970	48369	parmer	Parmer County	6	H1	G4020	NA	NA	NA	A	2281312151	11355762	34.5321628	-102.7848533	parmer	0.5	0.66	0.545	0.75	0.965	0.465
499	499	1029	-103.043587	34.391804	499	FALSE	1	1029.1	48	369	1383970	48369	parmer	Parmer County	6	H1	G4020	NA	NA	NA	A	2281312151	11355762	34.5321628	-102.7848533	parmer	0.5	0.66	0.545	0.75	0.965	0.465
500	500	1029	-103.043587	34.392799	500	FALSE	1	1029.1	48	369	1383970	48369	parmer	Parmer County	6	H1	G4020	NA	NA	NA	A	2281312151	11355762	34.5321628	-102.7848533	parmer	0.5	0.66	0.545	0.75	0.965	0.465
501	501	1029	-103.043587	34.393478	501	FALSE	1	1029.1	48	369	1383970	48369	parmer	Parmer County	6	H1	G4020	NA	NA	NA	A	2281312151	11355762	34.5321628	-102.7848533	parmer	0.5	0.66	0.545	0.75	0.965	0.465
502	502	1029	-103.04361	34.393787	502	FALSE	1	1029.1	48	369	1383970	48369	parmer	Parmer County	6	H1	G4020	NA	NA	NA	A	2281312151	11355762	34.5321628	-102.7848533	parmer	0.5	0.66	0.545	0.75	0.965	0.465
503	503	1029	-103.04361	34.394783	503	FALSE	1	1029.1	48	369	1383970	48369	parmer	Parmer County	6	H1	G4020	NA	NA	NA	A	2281312151	11355762	34.5321628	-102.7848533	parmer	0.5	0.66	0.545	0.75	0.965	0.465
504	504	1029	-103.04361	34.395039	504	FALSE	1	1029.1	48	369	1383970	48369	parmer	Parmer County	6	H1	G4020	NA	NA	NA	A	2281312151	11355762	34.5321628	-102.7848533	parmer	0.5	0.66	0.545	0.75	0.965	0.465
505	505	1029	-103.043625	34.395573	505	FALSE	1	1029.1	48	369	1383970	48369	parmer	Parmer County	6	H1	G4020	NA	NA	NA	A	2281312151	11355762	34.5321628	-102.7848533	parmer	0.5	0.66	0.545	0.75	0.965	0.465
506	506	1029	-103.043617	34.396133	506	FALSE	1	1029.1	48	369	1383970	48369	parmer	Parmer County	6	H1	G4020	NA	NA	NA	A	2281312151	11355762	34.5321628	-102.7848533	parmer	0.5	0.66	0.545	0.75	0.965	0.465
507	507	1029	-103.043617	34.396378	507	FALSE	1	1029.1	48	369	1383970	48369	parmer	Parmer County	6	H1	G4020	NA	NA	NA	A	2281312151	11355762	34.5321628	-102.7848533	parmer	0.5	0.66	0.545	0.75	0.965	0.465
508	508	1029	-103.043617	34.396667	508	FALSE	1	1029.1	48	369	1383970	48369	parmer	Parmer County	6	H1	G4020	NA	NA	NA	A	2281312151	11355762	34.5321628	-102.7848533	parmer	0.5	0.66	0.545	0.75	0.965	0.465
509	509	1029	-103.04362	34.396776	509	FALSE	1	1029.1	48	369	1383970	48369	parmer	Parmer County	6	H1	G4020	NA	NA	NA	A	2281312151	11355762	34.5321628	-102.7848533	parmer	0.5	0.66	0.545	0.75	0.965	0.465
510	510	1029	-103.043633	34.397205	510	FALSE	1	1029.1	48	369	1383970	48369	parmer	Parmer County	6	H1	G4020	NA	NA	NA	A	2281312151	11355762	34.5321628	-102.7848533	parmer	0.5	0.66	0.545	0.75	0.965	0.465
511	511	1029	-103.043633	34.398136	511	FALSE	1	1029.1	48	369	1383970	48369	parmer	Parmer County	6	H1	G4020	NA	NA	NA	A	2281312151	11355762	34.5321628	-102.7848533	parmer	0.5	0.66	0.545	0.75	0.965	0.465
512	512	1029	-103.04364	34.398811	512	FALSE	1	1029.1	48	369	1383970	48369	parmer	Parmer County	6	H1	G4020	NA	NA	NA	A	2281312151	11355762	34.5321628	-102.7848533	parmer	0.5	0.66	0.545	0.75	0.965	0.465
513	513	1029	-103.04364	34.39946	513	FALSE	1	1029.1	48	369	1383970	48369	parmer	Parmer County	6	H1	G4020	NA	NA	NA	A	2281312151	11355762	34.5321628	-102.7848533	parmer	0.5	0.66	0.545	0.75	0.965	0.465
514	514	1029	-103.04361	34.400108	514	FALSE	1	1029.1	48	369	1383970	48369	parmer	Parmer County	6	H1	G4020	NA	NA	NA	A	2281312151	11355762	34.5321628	-102.7848533	parmer	0.5	0.66	0.545	0.75	0.965	0.465
515	515	1029	-103.043597	34.400149	515	FALSE	1	1029.1	48	369	1383970	48369	parmer	Parmer County	6	H1	G4020	NA	NA	NA	A	2281312151	11355762	34.5321628	-102.7848533	parmer	0.5	0.66	0.545	0.75	0.965	0.465
516	516	1029	-103.043589	34.400177	516	FALSE	1	1029.1	48	369	1383970	48369	parmer	Parmer County	6	H1	G4020	NA	NA	NA	A	2281312151	11355762	34.5321628	-102.7848533	parmer	0.5	0.66	0.545	0.75	0.965	0.465
517	517	1029	-103.043585	34.400648	517	FALSE	1	1029.1	48	369	1383970	48369	parmer	Parmer County	6	H1	G4020	NA	NA	NA	A	2281312151	11355762	34.5321628	-102.7848533	parmer	0.5	0.66	0.545	0.75	0.965	0.465
518	518	1029	-103.04356	34.404602	518	FALSE	1	1029.1	48	369	1383970	48369	parmer	Parmer County	6	H1	G4020	NA	NA	NA	A	2281312151	11355762	34.5321628	-102.7848533	parmer	0.5	0.66	0.545	0.75	0.965	0.465
519	519	1029	-103.043571	34.405216	519	FALSE	1	1029.1	48	369	1383970	48369	parmer	Parmer County	6	H1	G4020	NA	NA	NA	A	2281312151	11355762	34.5321628	-102.7848533	parmer	0.5	0.66	0.545	0.75	0.965	0.465
520	520	1029	-103.043597	34.405618	520	FALSE	1	1029.1	48	369	1383970	48369	parmer	Parmer County	6	H1	G4020	NA	NA	NA	A	2281312151	11355762	34.5321628	-102.7848533	parmer	0.5	0.66	0.545	0.75	0.965	0.465
521	521	1029	-103.043617	34.405914	521	FALSE	1	1029.1	48	369	1383970	48369	parmer	Parmer County	6	H1	G4020	NA	NA	NA	A	2281312151	11355762	34.5321628	-102.7848533	parmer	0.5	0.66	0.545	0.75	0.965	0.465
522	522	1029	-103.043633	34.407295	522	FALSE	1	1029.1	48	369	1383970	48369	parmer	Parmer County	6	H1	G4020	NA	NA	NA	A	2281312151	11355762	34.5321628	-102.7848533	parmer	0.5	0.66	0.545	0.75	0.965	0.465
523	523	1029	-103.043625	34.407936	523	FALSE	1	1029.1	48	369	1383970	48369	parmer	Parmer County	6	H1	G4020	NA	NA	NA	A	2281312151	11355762	34.5321628	-102.7848533	parmer	0.5	0.66	0.545	0.75	0.965	0.465
524	524	1029	-103.043625	34.408782	524	FALSE	1	1029.1	48	369	1383970	48369	parmer	Parmer County	6	H1	G4020	NA	NA	NA	A	2281312151	11355762	34.5321628	-102.7848533	parmer	0.5	0.66	0.545	0.75	0.965	0.465
525	525	1029	-103.043625	34.408894	525	FALSE	1	1029.1	48	369	1383970	48369	parmer	Parmer County	6	H1	G4020	NA	NA	NA	A	2281312151	11355762	34.5321628	-102.7848533	parmer	0.5	0.66	0.545	0.75	0.965	0.465
526	526	1029	-103.043625	34.409985	526	FALSE	1	1029.1	48	369	1383970	48369	parmer	Parmer County	6	H1	G4020	NA	NA	NA	A	2281312151	11355762	34.5321628	-102.7848533	parmer	0.5	0.66	0.545	0.75	0.965	0.465
527	527	1029	-103.043617	34.410728	527	FALSE	1	1029.1	48	369	1383970	48369	parmer	Parmer County	6	H1	G4020	NA	NA	NA	A	2281312151	11355762	34.5321628	-102.7848533	parmer	0.5	0.66	0.545	0.75	0.965	0.465
528	528	1029	-103.043617	34.411465	528	FALSE	1	1029.1	48	369	1383970	48369	parmer	Parmer County	6	H1	G4020	NA	NA	NA	A	2281312151	11355762	34.5321628	-102.7848533	parmer	0.5	0.66	0.545	0.75	0.965	0.465
529	529	1029	-103.043613	34.411863	529	FALSE	1	1029.1	48	369	1383970	48369	parmer	Parmer County	6	H1	G4020	NA	NA	NA	A	2281312151	11355762	34.5321628	-102.7848533	parmer	0.5	0.66	0.545	0.75	0.965	0.465
530	530	1029	-103.04361	34.412186	530	FALSE	1	1029.1	48	369	1383970	48369	parmer	Parmer County	6	H1	G4020	NA	NA	NA	A	2281312151	11355762	34.5321628	-102.7848533	parmer	0.5	0.66	0.545	0.75	0.965	0.465
531	531	1029	-103.043617	34.41291	531	FALSE	1	1029.1	48	369	1383970	48369	parmer	Parmer County	6	H1	G4020	NA	NA	NA	A	2281312151	11355762	34.5321628	-102.7848533	parmer	0.5	0.66	0.545	0.75	0.965	0.465
532	532	1029	-103.043617	34.413647	532	FALSE	1	1029.1	48	369	1383970	48369	parmer	Parmer County	6	H1	G4020	NA	NA	NA	A	2281312151	11355762	34.5321628	-102.7848533	parmer	0.5	0.66	0.545	0.75	0.965	0.465
533	533	1029	-103.04361	34.414394	533	FALSE	1	1029.1	48	369	1383970	48369	parmer	Parmer County	6	H1	G4020	NA	NA	NA	A	2281312151	11355762	34.5321628	-102.7848533	parmer	0.5	0.66	0.545	0.75	0.965	0.465
534	534	1029	-103.04361	34.416695	534	FALSE	1	1029.1	48	369	1383970	48369	parmer	Parmer County	6	H1	G4020	NA	NA	NA	A	2281312151	11355762	34.5321628	-102.7848533	parmer	0.5	0.66	0.545	0.75	0.965	0.465
535	535	1029	-103.043602	34.417454	535	FALSE	1	1029.1	48	369	1383970	48369	parmer	Parmer County	6	H1	G4020	NA	NA	NA	A	2281312151	11355762	34.5321628	-102.7848533	parmer	0.5	0.66	0.545	0.75	0.965	0.465
536	536	1029	-103.043602	34.418209	536	FALSE	1	1029.1	48	369	1383970	48369	parmer	Parmer County	6	H1	G4020	NA	NA	NA	A	2281312151	11355762	34.5321628	-102.7848533	parmer	0.5	0.66	0.545	0.75	0.965	0.465
537	537	1029	-103.043601	34.418332	537	FALSE	1	1029.1	48	369	1383970	48369	parmer	Parmer County	6	H1	G4020	NA	NA	NA	A	2281312151	11355762	34.5321628	-102.7848533	parmer	0.5	0.66	0.545	0.75	0.965	0.465
538	538	1029	-103.043594	34.419056	538	FALSE	1	1029.1	48	369	1383970	48369	parmer	Parmer County	6	H1	G4020	NA	NA	NA	A	2281312151	11355762	34.5321628	-102.7848533	parmer	0.5	0.66	0.545	0.75	0.965	0.465
539	539	1029	-103.043594	34.423316	539	FALSE	1	1029.1	48	369	1383970	48369	parmer	Parmer County	6	H1	G4020	NA	NA	NA	A	2281312151	11355762	34.5321628	-102.7848533	parmer	0.5	0.66	0.545	0.75	0.965	0.465
540	540	1029	-103.043594	34.424046	540	FALSE	1	1029.1	48	369	1383970	48369	parmer	Parmer County	6	H1	G4020	NA	NA	NA	A	2281312151	11355762	34.5321628	-102.7848533	parmer	0.5	0.66	0.545	0.75	0.965	0.465
541	541	1029	-103.043587	34.424797	541	FALSE	1	1029.1	48	369	1383970	48369	parmer	Parmer County	6	H1	G4020	NA	NA	NA	A	2281312151	11355762	34.5321628	-102.7848533	parmer	0.5	0.66	0.545	0.75	0.965	0.465
542	542	1029	-103.043587	34.42709	542	FALSE	1	1029.1	48	369	1383970	48369	parmer	Parmer County	6	H1	G4020	NA	NA	NA	A	2281312151	11355762	34.5321628	-102.7848533	parmer	0.5	0.66	0.545	0.75	0.965	0.465
543	543	1029	-103.043579	34.427868	543	FALSE	1	1029.1	48	369	1383970	48369	parmer	Parmer County	6	H1	G4020	NA	NA	NA	A	2281312151	11355762	34.5321628	-102.7848533	parmer	0.5	0.66	0.545	0.75	0.965	0.465
544	544	1029	-103.043579	34.430962	544	FALSE	1	1029.1	48	369	1383970	48369	parmer	Parmer County	6	H1	G4020	NA	NA	NA	A	2281312151	11355762	34.5321628	-102.7848533	parmer	0.5	0.66	0.545	0.75	0.965	0.465
545	545	1029	-103.043571	34.43174	545	FALSE	1	1029.1	48	369	1383970	48369	parmer	Parmer County	6	H1	G4020	NA	NA	NA	A	2281312151	11355762	34.5321628	-102.7848533	parmer	0.5	0.66	0.545	0.75	0.965	0.465
546	546	1029	-103.043571	34.432514	546	FALSE	1	1029.1	48	369	1383970	48369	parmer	Parmer County	6	H1	G4020	NA	NA	NA	A	2281312151	11355762	34.5321628	-102.7848533	parmer	0.5	0.66	0.545	0.75	0.965	0.465
547	547	1029	-103.043564	34.433266	547	FALSE	1	1029.1	48	369	1383970	48369	parmer	Parmer County	6	H1	G4020	NA	NA	NA	A	2281312151	11355762	34.5321628	-102.7848533	parmer	0.5	0.66	0.545	0.75	0.965	0.465
548	548	1029	-103.043571	34.4338	548	FALSE	1	1029.1	48	369	1383970	48369	parmer	Parmer County	6	H1	G4020	NA	NA	NA	A	2281312151	11355762	34.5321628	-102.7848533	parmer	0.5	0.66	0.545	0.75	0.965	0.465
549	549	1029	-103.043571	34.434731	549	FALSE	1	1029.1	48	369	1383970	48369	parmer	Parmer County	6	H1	G4020	NA	NA	NA	A	2281312151	11355762	34.5321628	-102.7848533	parmer	0.5	0.66	0.545	0.75	0.965	0.465
550	550	1029	-103.043564	34.43549	550	FALSE	1	1029.1	48	369	1383970	48369	parmer	Parmer County	6	H1	G4020	NA	NA	NA	A	2281312151	11355762	34.5321628	-102.7848533	parmer	0.5	0.66	0.545	0.75	0.965	0.465
551	551	1029	-103.043564	34.43785	551	FALSE	1	1029.1	48	369	1383970	48369	parmer	Parmer County	6	H1	G4020	NA	NA	NA	A	2281312151	11355762	34.5321628	-102.7848533	parmer	0.5	0.66	0.545	0.75	0.965	0.465
552	552	1029	-103.043564	34.439312	552	FALSE	1	1029.1	48	369	1383970	48369	parmer	Parmer County	6	H1	G4020	NA	NA	NA	A	2281312151	11355762	34.5321628	-102.7848533	parmer	0.5	0.66	0.545	0.75	0.965	0.465
553	553	1029	-103.043556	34.440063	553	FALSE	1	1029.1	48	369	1383970	48369	parmer	Parmer County	6	H1	G4020	NA	NA	NA	A	2281312151	11355762	34.5321628	-102.7848533	parmer	0.5	0.66	0.545	0.75	0.965	0.465
554	554	1029	-103.043564	34.440845	554	FALSE	1	1029.1	48	369	1383970	48369	parmer	Parmer County	6	H1	G4020	NA	NA	NA	A	2281312151	11355762	34.5321628	-102.7848533	parmer	0.5	0.66	0.545	0.75	0.965	0.465
555	555	1029	-103.043549	34.442406	555	FALSE	1	1029.1	48	369	1383970	48369	parmer	Parmer County	6	H1	G4020	NA	NA	NA	A	2281312151	11355762	34.5321628	-102.7848533	parmer	0.5	0.66	0.545	0.75	0.965	0.465
556	556	1029	-103.043556	34.443184	556	FALSE	1	1029.1	48	369	1383970	48369	parmer	Parmer County	6	H1	G4020	NA	NA	NA	A	2281312151	11355762	34.5321628	-102.7848533	parmer	0.5	0.66	0.545	0.75	0.965	0.465
557	557	1029	-103.043549	34.443974	557	FALSE	1	1029.1	48	369	1383970	48369	parmer	Parmer County	6	H1	G4020	NA	NA	NA	A	2281312151	11355762	34.5321628	-102.7848533	parmer	0.5	0.66	0.545	0.75	0.965	0.465
558	558	1029	-103.043549	34.445102	558	FALSE	1	1029.1	48	369	1383970	48369	parmer	Parmer County	6	H1	G4020	NA	NA	NA	A	2281312151	11355762	34.5321628	-102.7848533	parmer	0.5	0.66	0.545	0.75	0.965	0.465
559	559	1029	-103.043549	34.446354	559	FALSE	1	1029.1	48	369	1383970	48369	parmer	Parmer County	6	H1	G4020	NA	NA	NA	A	2281312151	11355762	34.5321628	-102.7848533	parmer	0.5	0.66	0.545	0.75	0.965	0.465
560	560	1029	-103.043541	34.447155	560	FALSE	1	1029.1	48	369	1383970	48369	parmer	Parmer County	6	H1	G4020	NA	NA	NA	A	2281312151	11355762	34.5321628	-102.7848533	parmer	0.5	0.66	0.545	0.75	0.965	0.465
561	561	1029	-103.043541	34.448299	561	FALSE	1	1029.1	48	369	1383970	48369	parmer	Parmer County	6	H1	G4020	NA	NA	NA	A	2281312151	11355762	34.5321628	-102.7848533	parmer	0.5	0.66	0.545	0.75	0.965	0.465
562	562	1029	-103.043541	34.452866	562	FALSE	1	1029.1	48	369	1383970	48369	parmer	Parmer County	6	H1	G4020	NA	NA	NA	A	2281312151	11355762	34.5321628	-102.7848533	parmer	0.5	0.66	0.545	0.75	0.965	0.465
563	563	1029	-103.043533	34.453682	563	FALSE	1	1029.1	48	369	1383970	48369	parmer	Parmer County	6	H1	G4020	NA	NA	NA	A	2281312151	11355762	34.5321628	-102.7848533	parmer	0.5	0.66	0.545	0.75	0.965	0.465
564	564	1029	-103.043533	34.455579	564	FALSE	1	1029.1	48	369	1383970	48369	parmer	Parmer County	6	H1	G4020	NA	NA	NA	A	2281312151	11355762	34.5321628	-102.7848533	parmer	0.5	0.66	0.545	0.75	0.965	0.465
565	565	1029	-103.043533	34.457695	565	FALSE	1	1029.1	48	369	1383970	48369	parmer	Parmer County	6	H1	G4020	NA	NA	NA	A	2281312151	11355762	34.5321628	-102.7848533	parmer	0.5	0.66	0.545	0.75	0.965	0.465
566	566	1029	-103.043526	34.458473	566	FALSE	1	1029.1	48	369	1383970	48369	parmer	Parmer County	6	H1	G4020	NA	NA	NA	A	2281312151	11355762	34.5321628	-102.7848533	parmer	0.5	0.66	0.545	0.75	0.965	0.465
567	567	1029	-103.043533	34.459248	567	FALSE	1	1029.1	48	369	1383970	48369	parmer	Parmer County	6	H1	G4020	NA	NA	NA	A	2281312151	11355762	34.5321628	-102.7848533	parmer	0.5	0.66	0.545	0.75	0.965	0.465
568	568	1029	-103.043533	34.459608	568	FALSE	1	1029.1	48	369	1383970	48369	parmer	Parmer County	6	H1	G4020	NA	NA	NA	A	2281312151	11355762	34.5321628	-102.7848533	parmer	0.5	0.66	0.545	0.75	0.965	0.465
569	569	1029	-103.043533	34.45976	569	FALSE	1	1029.1	48	369	1383970	48369	parmer	Parmer County	6	H1	G4020	NA	NA	NA	A	2281312151	11355762	34.5321628	-102.7848533	parmer	0.5	0.66	0.545	0.75	0.965	0.465
570	570	1029	-103.043533	34.460765	570	FALSE	1	1029.1	48	369	1383970	48369	parmer	Parmer County	6	H1	G4020	NA	NA	NA	A	2281312151	11355762	34.5321628	-102.7848533	parmer	0.5	0.66	0.545	0.75	0.965	0.465
571	571	1029	-103.043526	34.461543	571	FALSE	1	1029.1	48	369	1383970	48369	parmer	Parmer County	6	H1	G4020	NA	NA	NA	A	2281312151	11355762	34.5321628	-102.7848533	parmer	0.5	0.66	0.545	0.75	0.965	0.465
572	572	1029	-103.043526	34.462799	572	FALSE	1	1029.1	48	369	1383970	48369	parmer	Parmer County	6	H1	G4020	NA	NA	NA	A	2281312151	11355762	34.5321628	-102.7848533	parmer	0.5	0.66	0.545	0.75	0.965	0.465
573	573	1029	-103.043518	34.463142	573	FALSE	1	1029.1	48	369	1383970	48369	parmer	Parmer County	6	H1	G4020	NA	NA	NA	A	2281312151	11355762	34.5321628	-102.7848533	parmer	0.5	0.66	0.545	0.75	0.965	0.465
574	574	1029	-103.043518	34.466867	574	FALSE	1	1029.1	48	369	1383970	48369	parmer	Parmer County	6	H1	G4020	NA	NA	NA	A	2281312151	11355762	34.5321628	-102.7848533	parmer	0.5	0.66	0.545	0.75	0.965	0.465
575	575	1029	-103.043518	34.46801	575	FALSE	1	1029.1	48	369	1383970	48369	parmer	Parmer County	6	H1	G4020	NA	NA	NA	A	2281312151	11355762	34.5321628	-102.7848533	parmer	0.5	0.66	0.545	0.75	0.965	0.465
576	576	1029	-103.04351	34.468822	576	FALSE	1	1029.1	48	369	1383970	48369	parmer	Parmer County	6	H1	G4020	NA	NA	NA	A	2281312151	11355762	34.5321628	-102.7848533	parmer	0.5	0.66	0.545	0.75	0.965	0.465
577	577	1029	-103.043518	34.469635	577	FALSE	1	1029.1	48	369	1383970	48369	parmer	Parmer County	6	H1	G4020	NA	NA	NA	A	2281312151	11355762	34.5321628	-102.7848533	parmer	0.5	0.66	0.545	0.75	0.965	0.465
578	578	1029	-103.043518	34.470448	578	FALSE	1	1029.1	48	369	1383970	48369	parmer	Parmer County	6	H1	G4020	NA	NA	NA	A	2281312151	11355762	34.5321628	-102.7848533	parmer	0.5	0.66	0.545	0.75	0.965	0.465
579	579	1029	-103.04351	34.471256	579	FALSE	1	1029.1	48	369	1383970	48369	parmer	Parmer County	6	H1	G4020	NA	NA	NA	A	2281312151	11355762	34.5321628	-102.7848533	parmer	0.5	0.66	0.545	0.75	0.965	0.465
580	580	1029	-103.04351	34.472858	580	FALSE	1	1029.1	48	369	1383970	48369	parmer	Parmer County	6	H1	G4020	NA	NA	NA	A	2281312151	11355762	34.5321628	-102.7848533	parmer	0.5	0.66	0.545	0.75	0.965	0.465
581	581	1029	-103.043503	34.473648	581	FALSE	1	1029.1	48	369	1383970	48369	parmer	Parmer County	6	H1	G4020	NA	NA	NA	A	2281312151	11355762	34.5321628	-102.7848533	parmer	0.5	0.66	0.545	0.75	0.965	0.465
582	582	1029	-103.043503	34.474426	582	FALSE	1	1029.1	48	369	1383970	48369	parmer	Parmer County	6	H1	G4020	NA	NA	NA	A	2281312151	11355762	34.5321628	-102.7848533	parmer	0.5	0.66	0.545	0.75	0.965	0.465
583	583	1029	-103.043496	34.475068	583	FALSE	1	1029.1	48	369	1383970	48369	parmer	Parmer County	6	H1	G4020	NA	NA	NA	A	2281312151	11355762	34.5321628	-102.7848533	parmer	0.5	0.66	0.545	0.75	0.965	0.465
584	584	1029	-103.043495	34.475208	584	FALSE	1	1029.1	48	369	1383970	48369	parmer	Parmer County	6	H1	G4020	NA	NA	NA	A	2281312151	11355762	34.5321628	-102.7848533	parmer	0.5	0.66	0.545	0.75	0.965	0.465
585	585	1029	-103.04348	34.475998	585	FALSE	1	1029.1	48	369	1383970	48369	parmer	Parmer County	6	H1	G4020	NA	NA	NA	A	2281312151	11355762	34.5321628	-102.7848533	parmer	0.5	0.66	0.545	0.75	0.965	0.465
586	586	1029	-103.04348	34.477272	586	FALSE	1	1029.1	48	369	1383970	48369	parmer	Parmer County	6	H1	G4020	NA	NA	NA	A	2281312151	11355762	34.5321628	-102.7848533	parmer	0.5	0.66	0.545	0.75	0.965	0.465
587	587	1029	-103.043488	34.478402	587	FALSE	1	1029.1	48	369	1383970	48369	parmer	Parmer County	6	H1	G4020	NA	NA	NA	A	2281312151	11355762	34.5321628	-102.7848533	parmer	0.5	0.66	0.545	0.75	0.965	0.465
588	588	1029	-103.043488	34.481401	588	FALSE	1	1029.1	48	369	1383970	48369	parmer	Parmer County	6	H1	G4020	NA	NA	NA	A	2281312151	11355762	34.5321628	-102.7848533	parmer	0.5	0.66	0.545	0.75	0.965	0.465
589	589	1029	-103.043488	34.48168	589	FALSE	1	1029.1	48	369	1383970	48369	parmer	Parmer County	6	H1	G4020	NA	NA	NA	A	2281312151	11355762	34.5321628	-102.7848533	parmer	0.5	0.66	0.545	0.75	0.965	0.465
590	590	1029	-103.043472	34.483332	590	FALSE	1	1029.1	48	369	1383970	48369	parmer	Parmer County	6	H1	G4020	NA	NA	NA	A	2281312151	11355762	34.5321628	-102.7848533	parmer	0.5	0.66	0.545	0.75	0.965	0.465
591	591	1029	-103.043472	34.487338	591	FALSE	1	1029.1	48	369	1383970	48369	parmer	Parmer County	6	H1	G4020	NA	NA	NA	A	2281312151	11355762	34.5321628	-102.7848533	parmer	0.5	0.66	0.545	0.75	0.965	0.465
592	592	1029	-103.043465	34.488142	592	FALSE	1	1029.1	48	369	1383970	48369	parmer	Parmer County	6	H1	G4020	NA	NA	NA	A	2281312151	11355762	34.5321628	-102.7848533	parmer	0.5	0.66	0.545	0.75	0.965	0.465
593	593	1029	-103.043465	34.488916	593	FALSE	1	1029.1	48	369	1383970	48369	parmer	Parmer County	6	H1	G4020	NA	NA	NA	A	2281312151	11355762	34.5321628	-102.7848533	parmer	0.5	0.66	0.545	0.75	0.965	0.465
594	594	1029	-103.043465	34.490507	594	FALSE	1	1029.1	48	369	1383970	48369	parmer	Parmer County	6	H1	G4020	NA	NA	NA	A	2281312151	11355762	34.5321628	-102.7848533	parmer	0.5	0.66	0.545	0.75	0.965	0.465
595	595	1029	-103.043457	34.491304	595	FALSE	1	1029.1	48	369	1383970	48369	parmer	Parmer County	6	H1	G4020	NA	NA	NA	A	2281312151	11355762	34.5321628	-102.7848533	parmer	0.5	0.66	0.545	0.75	0.965	0.465
596	596	1029	-103.043457	34.491779	596	FALSE	1	1029.1	48	369	1383970	48369	parmer	Parmer County	6	H1	G4020	NA	NA	NA	A	2281312151	11355762	34.5321628	-102.7848533	parmer	0.5	0.66	0.545	0.75	0.965	0.465
597	597	1029	-103.043449	34.49213	597	FALSE	1	1029.1	48	369	1383970	48369	parmer	Parmer County	6	H1	G4020	NA	NA	NA	A	2281312151	11355762	34.5321628	-102.7848533	parmer	0.5	0.66	0.545	0.75	0.965	0.465
598	598	1029	-103.043442	34.492893	598	FALSE	1	1029.1	48	369	1383970	48369	parmer	Parmer County	6	H1	G4020	NA	NA	NA	A	2281312151	11355762	34.5321628	-102.7848533	parmer	0.5	0.66	0.545	0.75	0.965	0.465
599	599	1029	-103.043442	34.492931	599	FALSE	1	1029.1	48	369	1383970	48369	parmer	Parmer County	6	H1	G4020	NA	NA	NA	A	2281312151	11355762	34.5321628	-102.7848533	parmer	0.5	0.66	0.545	0.75	0.965	0.465
600	600	1029	-103.043442	34.494503	600	FALSE	1	1029.1	48	369	1383970	48369	parmer	Parmer County	6	H1	G4020	NA	NA	NA	A	2281312151	11355762	34.5321628	-102.7848533	parmer	0.5	0.66	0.545	0.75	0.965	0.465
601	601	1029	-103.043434	34.495304	601	FALSE	1	1029.1	48	369	1383970	48369	parmer	Parmer County	6	H1	G4020	NA	NA	NA	A	2281312151	11355762	34.5321628	-102.7848533	parmer	0.5	0.66	0.545	0.75	0.965	0.465
602	602	1029	-103.043434	34.496159	602	FALSE	1	1029.1	48	369	1383970	48369	parmer	Parmer County	6	H1	G4020	NA	NA	NA	A	2281312151	11355762	34.5321628	-102.7848533	parmer	0.5	0.66	0.545	0.75	0.965	0.465
603	603	1029	-103.043442	34.497021	603	FALSE	1	1029.1	48	369	1383970	48369	parmer	Parmer County	6	H1	G4020	NA	NA	NA	A	2281312151	11355762	34.5321628	-102.7848533	parmer	0.5	0.66	0.545	0.75	0.965	0.465
604	604	1029	-103.043442	34.497797	604	FALSE	1	1029.1	48	369	1383970	48369	parmer	Parmer County	6	H1	G4020	NA	NA	NA	A	2281312151	11355762	34.5321628	-102.7848533	parmer	0.5	0.66	0.545	0.75	0.965	0.465
605	605	1029	-103.043442	34.499454	605	FALSE	1	1029.1	48	369	1383970	48369	parmer	Parmer County	6	H1	G4020	NA	NA	NA	A	2281312151	11355762	34.5321628	-102.7848533	parmer	0.5	0.66	0.545	0.75	0.965	0.465
606	606	1029	-103.043427	34.501053	606	FALSE	1	1029.1	48	369	1383970	48369	parmer	Parmer County	6	H1	G4020	NA	NA	NA	A	2281312151	11355762	34.5321628	-102.7848533	parmer	0.5	0.66	0.545	0.75	0.965	0.465
607	607	1029	-103.043427	34.503441	607	FALSE	1	1029.1	48	369	1383970	48369	parmer	Parmer County	6	H1	G4020	NA	NA	NA	A	2281312151	11355762	34.5321628	-102.7848533	parmer	0.5	0.66	0.545	0.75	0.965	0.465
608	608	1029	-103.043419	34.504261	608	FALSE	1	1029.1	48	369	1383970	48369	parmer	Parmer County	6	H1	G4020	NA	NA	NA	A	2281312151	11355762	34.5321628	-102.7848533	parmer	0.5	0.66	0.545	0.75	0.965	0.465
609	609	1029	-103.043419	34.505081	609	FALSE	1	1029.1	48	369	1383970	48369	parmer	Parmer County	6	H1	G4020	NA	NA	NA	A	2281312151	11355762	34.5321628	-102.7848533	parmer	0.5	0.66	0.545	0.75	0.965	0.465
610	610	1029	-103.043411	34.50592	610	FALSE	1	1029.1	48	369	1383970	48369	parmer	Parmer County	6	H1	G4020	NA	NA	NA	A	2281312151	11355762	34.5321628	-102.7848533	parmer	0.5	0.66	0.545	0.75	0.965	0.465
611	611	1029	-103.043419	34.506321	611	FALSE	1	1029.1	48	369	1383970	48369	parmer	Parmer County	6	H1	G4020	NA	NA	NA	A	2281312151	11355762	34.5321628	-102.7848533	parmer	0.5	0.66	0.545	0.75	0.965	0.465
612	612	1029	-103.043416	34.506856	612	FALSE	1	1029.1	48	369	1383970	48369	parmer	Parmer County	6	H1	G4020	NA	NA	NA	A	2281312151	11355762	34.5321628	-102.7848533	parmer	0.5	0.66	0.545	0.75	0.965	0.465
613	613	1029	-103.043411	34.507618	613	FALSE	1	1029.1	48	369	1383970	48369	parmer	Parmer County	6	H1	G4020	NA	NA	NA	A	2281312151	11355762	34.5321628	-102.7848533	parmer	0.5	0.66	0.545	0.75	0.965	0.465
614	614	1029	-103.043411	34.510143	614	FALSE	1	1029.1	48	369	1383970	48369	parmer	Parmer County	6	H1	G4020	NA	NA	NA	A	2281312151	11355762	34.5321628	-102.7848533	parmer	0.5	0.66	0.545	0.75	0.965	0.465
615	615	1029	-103.043406	34.510408	615	FALSE	1	1029.1	48	369	1383970	48369	parmer	Parmer County	6	H1	G4020	NA	NA	NA	A	2281312151	11355762	34.5321628	-102.7848533	parmer	0.5	0.66	0.545	0.75	0.965	0.465
616	616	1029	-103.043396	34.510921	616	FALSE	1	1029.1	48	369	1383970	48369	parmer	Parmer County	6	H1	G4020	NA	NA	NA	A	2281312151	11355762	34.5321628	-102.7848533	parmer	0.5	0.66	0.545	0.75	0.965	0.465
617	617	1029	-103.043396	34.511726	617	FALSE	1	1029.1	48	369	1383970	48369	parmer	Parmer County	6	H1	G4020	NA	NA	NA	A	2281312151	11355762	34.5321628	-102.7848533	parmer	0.5	0.66	0.545	0.75	0.965	0.465
618	618	1029	-103.043388	34.512535	618	FALSE	1	1029.1	48	369	1383970	48369	parmer	Parmer County	6	H1	G4020	NA	NA	NA	A	2281312151	11355762	34.5321628	-102.7848533	parmer	0.5	0.66	0.545	0.75	0.965	0.465
619	619	1029	-103.043388	34.515759	619	FALSE	1	1029.1	48	369	1383970	48369	parmer	Parmer County	6	H1	G4020	NA	NA	NA	A	2281312151	11355762	34.5321628	-102.7848533	parmer	0.5	0.66	0.545	0.75	0.965	0.465
620	620	1029	-103.043381	34.516541	620	FALSE	1	1029.1	48	369	1383970	48369	parmer	Parmer County	6	H1	G4020	NA	NA	NA	A	2281312151	11355762	34.5321628	-102.7848533	parmer	0.5	0.66	0.545	0.75	0.965	0.465
621	621	1029	-103.043381	34.518112	621	FALSE	1	1029.1	48	369	1383970	48369	parmer	Parmer County	6	H1	G4020	NA	NA	NA	A	2281312151	11355762	34.5321628	-102.7848533	parmer	0.5	0.66	0.545	0.75	0.965	0.465
622	622	1029	-103.043388	34.518921	622	FALSE	1	1029.1	48	369	1383970	48369	parmer	Parmer County	6	H1	G4020	NA	NA	NA	A	2281312151	11355762	34.5321628	-102.7848533	parmer	0.5	0.66	0.545	0.75	0.965	0.465
623	623	1029	-103.043381	34.519711	623	FALSE	1	1029.1	48	369	1383970	48369	parmer	Parmer County	6	H1	G4020	NA	NA	NA	A	2281312151	11355762	34.5321628	-102.7848533	parmer	0.5	0.66	0.545	0.75	0.965	0.465
624	624	1029	-103.043381	34.520401	624	FALSE	1	1029.1	48	369	1383970	48369	parmer	Parmer County	6	H1	G4020	NA	NA	NA	A	2281312151	11355762	34.5321628	-102.7848533	parmer	0.5	0.66	0.545	0.75	0.965	0.465
625	625	1029	-103.043396	34.521107	625	FALSE	1	1029.1	48	369	1383970	48369	parmer	Parmer County	6	H1	G4020	NA	NA	NA	A	2281312151	11355762	34.5321628	-102.7848533	parmer	0.5	0.66	0.545	0.75	0.965	0.465
626	626	1029	-103.043388	34.521461	626	FALSE	1	1029.1	48	369	1383970	48369	parmer	Parmer County	6	H1	G4020	NA	NA	NA	A	2281312151	11355762	34.5321628	-102.7848533	parmer	0.5	0.66	0.545	0.75	0.965	0.465
627	627	1029	-103.043388	34.524555	627	FALSE	1	1029.1	48	369	1383970	48369	parmer	Parmer County	6	H1	G4020	NA	NA	NA	A	2281312151	11355762	34.5321628	-102.7848533	parmer	0.5	0.66	0.545	0.75	0.965	0.465
628	628	1029	-103.043385	34.524829	628	FALSE	1	1029.1	48	369	1383970	48369	parmer	Parmer County	6	H1	G4020	NA	NA	NA	A	2281312151	11355762	34.5321628	-102.7848533	parmer	0.5	0.66	0.545	0.75	0.965	0.465
629	629	1029	-103.043383	34.52507	629	FALSE	1	1029.1	48	369	1383970	48369	parmer	Parmer County	6	H1	G4020	NA	NA	NA	A	2281312151	11355762	34.5321628	-102.7848533	parmer	0.5	0.66	0.545	0.75	0.965	0.465
630	630	1029	-103.043381	34.525276	630	FALSE	1	1029.1	48	369	1383970	48369	parmer	Parmer County	6	H1	G4020	NA	NA	NA	A	2281312151	11355762	34.5321628	-102.7848533	parmer	0.5	0.66	0.545	0.75	0.965	0.465
631	631	1029	-103.043381	34.525649	631	FALSE	1	1029.1	48	369	1383970	48369	parmer	Parmer County	6	H1	G4020	NA	NA	NA	A	2281312151	11355762	34.5321628	-102.7848533	parmer	0.5	0.66	0.545	0.75	0.965	0.465
632	632	1029	-103.043381	34.529766	632	FALSE	1	1029.1	48	369	1383970	48369	parmer	Parmer County	6	H1	G4020	NA	NA	NA	A	2281312151	11355762	34.5321628	-102.7848533	parmer	0.5	0.66	0.545	0.75	0.965	0.465
633	633	1029	-103.043388	34.530571	633	FALSE	1	1029.1	48	369	1383970	48369	parmer	Parmer County	6	H1	G4020	NA	NA	NA	A	2281312151	11355762	34.5321628	-102.7848533	parmer	0.5	0.66	0.545	0.75	0.965	0.465
634	634	1029	-103.043388	34.532306	634	FALSE	1	1029.1	48	369	1383970	48369	parmer	Parmer County	6	H1	G4020	NA	NA	NA	A	2281312151	11355762	34.5321628	-102.7848533	parmer	0.5	0.66	0.545	0.75	0.965	0.465
635	635	1029	-103.043388	34.533009	635	FALSE	1	1029.1	48	369	1383970	48369	parmer	Parmer County	6	H1	G4020	NA	NA	NA	A	2281312151	11355762	34.5321628	-102.7848533	parmer	0.5	0.66	0.545	0.75	0.965	0.465
636	636	1029	-103.043373	34.534653	636	FALSE	1	1029.1	48	369	1383970	48369	parmer	Parmer County	6	H1	G4020	NA	NA	NA	A	2281312151	11355762	34.5321628	-102.7848533	parmer	0.5	0.66	0.545	0.75	0.965	0.465
637	637	1029	-103.04338	34.535509	637	FALSE	1	1029.1	48	369	1383970	48369	parmer	Parmer County	6	H1	G4020	NA	NA	NA	A	2281312151	11355762	34.5321628	-102.7848533	parmer	0.5	0.66	0.545	0.75	0.965	0.465
638	638	1029	-103.043381	34.535637	638	FALSE	1	1029.1	48	369	1383970	48369	parmer	Parmer County	6	H1	G4020	NA	NA	NA	A	2281312151	11355762	34.5321628	-102.7848533	parmer	0.5	0.66	0.545	0.75	0.965	0.465
639	639	1029	-103.043381	34.536278	639	FALSE	1	1029.1	48	369	1383970	48369	parmer	Parmer County	6	H1	G4020	NA	NA	NA	A	2281312151	11355762	34.5321628	-102.7848533	parmer	0.5	0.66	0.545	0.75	0.965	0.465
640	640	1029	-103.043388	34.537083	640	FALSE	1	1029.1	48	369	1383970	48369	parmer	Parmer County	6	H1	G4020	NA	NA	NA	A	2281312151	11355762	34.5321628	-102.7848533	parmer	0.5	0.66	0.545	0.75	0.965	0.465
641	641	1029	-103.043381	34.537888	641	FALSE	1	1029.1	48	369	1383970	48369	parmer	Parmer County	6	H1	G4020	NA	NA	NA	A	2281312151	11355762	34.5321628	-102.7848533	parmer	0.5	0.66	0.545	0.75	0.965	0.465
642	642	1029	-103.043381	34.539482	642	FALSE	1	1029.1	48	369	1383970	48369	parmer	Parmer County	6	H1	G4020	NA	NA	NA	A	2281312151	11355762	34.5321628	-102.7848533	parmer	0.5	0.66	0.545	0.75	0.965	0.465
643	643	1029	-103.043379	34.539639	643	FALSE	1	1029.1	48	369	1383970	48369	parmer	Parmer County	6	H1	G4020	NA	NA	NA	A	2281312151	11355762	34.5321628	-102.7848533	parmer	0.5	0.66	0.545	0.75	0.965	0.465
644	644	1029	-103.043373	34.540268	644	FALSE	1	1029.1	48	369	1383970	48369	parmer	Parmer County	6	H1	G4020	NA	NA	NA	A	2281312151	11355762	34.5321628	-102.7848533	parmer	0.5	0.66	0.545	0.75	0.965	0.465
645	645	1029	-103.043381	34.54108	645	FALSE	1	1029.1	48	369	1383970	48369	parmer	Parmer County	6	H1	G4020	NA	NA	NA	A	2281312151	11355762	34.5321628	-102.7848533	parmer	0.5	0.66	0.545	0.75	0.965	0.465
646	646	1029	-103.043373	34.541912	646	FALSE	1	1029.1	48	369	1383970	48369	parmer	Parmer County	6	H1	G4020	NA	NA	NA	A	2281312151	11355762	34.5321628	-102.7848533	parmer	0.5	0.66	0.545	0.75	0.965	0.465
647	647	1029	-103.043373	34.545361	647	FALSE	1	1029.1	48	369	1383970	48369	parmer	Parmer County	6	H1	G4020	NA	NA	NA	A	2281312151	11355762	34.5321628	-102.7848533	parmer	0.5	0.66	0.545	0.75	0.965	0.465
648	648	1029	-103.043381	34.546223	648	FALSE	1	1029.1	48	369	1383970	48369	parmer	Parmer County	6	H1	G4020	NA	NA	NA	A	2281312151	11355762	34.5321628	-102.7848533	parmer	0.5	0.66	0.545	0.75	0.965	0.465
649	649	1029	-103.043374	34.546971	649	FALSE	1	1029.1	48	369	1383970	48369	parmer	Parmer County	6	H1	G4020	NA	NA	NA	A	2281312151	11355762	34.5321628	-102.7848533	parmer	0.5	0.66	0.545	0.75	0.965	0.465
650	650	1029	-103.04335	34.549683	650	FALSE	1	1029.1	48	369	1383970	48369	parmer	Parmer County	6	H1	G4020	NA	NA	NA	A	2281312151	11355762	34.5321628	-102.7848533	parmer	0.5	0.66	0.545	0.75	0.965	0.465
651	651	1029	-103.043358	34.550568	651	FALSE	1	1029.1	48	369	1383970	48369	parmer	Parmer County	6	H1	G4020	NA	NA	NA	A	2281312151	11355762	34.5321628	-102.7848533	parmer	0.5	0.66	0.545	0.75	0.965	0.465
652	652	1029	-103.043358	34.554208	652	FALSE	1	1029.1	48	369	1383970	48369	parmer	Parmer County	6	H1	G4020	NA	NA	NA	A	2281312151	11355762	34.5321628	-102.7848533	parmer	0.5	0.66	0.545	0.75	0.965	0.465
653	653	1029	-103.043358	34.55479	653	FALSE	1	1029.1	48	369	1383970	48369	parmer	Parmer County	6	H1	G4020	NA	NA	NA	A	2281312151	11355762	34.5321628	-102.7848533	parmer	0.5	0.66	0.545	0.75	0.965	0.465
654	654	1029	-103.04335	34.555599	654	FALSE	1	1029.1	48	369	1383970	48369	parmer	Parmer County	6	H1	G4020	NA	NA	NA	A	2281312151	11355762	34.5321628	-102.7848533	parmer	0.5	0.66	0.545	0.75	0.965	0.465
655	655	1029	-103.04335	34.557076	655	FALSE	1	1029.1	48	369	1383970	48369	parmer	Parmer County	6	H1	G4020	NA	NA	NA	A	2281312151	11355762	34.5321628	-102.7848533	parmer	0.5	0.66	0.545	0.75	0.965	0.465
656	656	1029	-103.04335	34.557382	656	FALSE	1	1029.1	48	369	1383970	48369	parmer	Parmer County	6	H1	G4020	NA	NA	NA	A	2281312151	11355762	34.5321628	-102.7848533	parmer	0.5	0.66	0.545	0.75	0.965	0.465
657	657	1029	-103.04335	34.55814	657	FALSE	1	1029.1	48	369	1383970	48369	parmer	Parmer County	6	H1	G4020	NA	NA	NA	A	2281312151	11355762	34.5321628	-102.7848533	parmer	0.5	0.66	0.545	0.75	0.965	0.465
658	658	1029	-103.043343	34.558998	658	FALSE	1	1029.1	48	369	1383970	48369	parmer	Parmer County	6	H1	G4020	NA	NA	NA	A	2281312151	11355762	34.5321628	-102.7848533	parmer	0.5	0.66	0.545	0.75	0.965	0.465
659	659	1029	-103.043348	34.559306	659	FALSE	1	1029.1	48	369	1383970	48369	parmer	Parmer County	6	H1	G4020	NA	NA	NA	A	2281312151	11355762	34.5321628	-102.7848533	parmer	0.5	0.66	0.545	0.75	0.965	0.465
660	660	1029	-103.043358	34.559864	660	FALSE	1	1029.1	48	369	1383970	48369	parmer	Parmer County	6	H1	G4020	NA	NA	NA	A	2281312151	11355762	34.5321628	-102.7848533	parmer	0.5	0.66	0.545	0.75	0.965	0.465
661	661	1029	-103.043358	34.560749	661	FALSE	1	1029.1	48	369	1383970	48369	parmer	Parmer County	6	H1	G4020	NA	NA	NA	A	2281312151	11355762	34.5321628	-102.7848533	parmer	0.5	0.66	0.545	0.75	0.965	0.465
662	662	1029	-103.043343	34.562534	662	FALSE	1	1029.1	48	369	1383970	48369	parmer	Parmer County	6	H1	G4020	NA	NA	NA	A	2281312151	11355762	34.5321628	-102.7848533	parmer	0.5	0.66	0.545	0.75	0.965	0.465
663	663	1029	-103.043343	34.563431	663	FALSE	1	1029.1	48	369	1383970	48369	parmer	Parmer County	6	H1	G4020	NA	NA	NA	A	2281312151	11355762	34.5321628	-102.7848533	parmer	0.5	0.66	0.545	0.75	0.965	0.465
664	664	1029	-103.04335	34.564312	664	FALSE	1	1029.1	48	369	1383970	48369	parmer	Parmer County	6	H1	G4020	NA	NA	NA	A	2281312151	11355762	34.5321628	-102.7848533	parmer	0.5	0.66	0.545	0.75	0.965	0.465
665	665	1029	-103.043341	34.564502	665	FALSE	1	1029.1	48	369	1383970	48369	parmer	Parmer County	6	H1	G4020	NA	NA	NA	A	2281312151	11355762	34.5321628	-102.7848533	parmer	0.5	0.66	0.545	0.75	0.965	0.465
666	666	1029	-103.043335	34.564636	666	FALSE	1	1029.1	48	369	1383970	48369	parmer	Parmer County	6	H1	G4020	NA	NA	NA	A	2281312151	11355762	34.5321628	-102.7848533	parmer	0.5	0.66	0.545	0.75	0.965	0.465
667	667	1029	-103.043335	34.565178	667	FALSE	1	1029.1	48	369	1383970	48369	parmer	Parmer County	6	H1	G4020	NA	NA	NA	A	2281312151	11355762	34.5321628	-102.7848533	parmer	0.5	0.66	0.545	0.75	0.965	0.465
668	668	1029	-103.043343	34.566063	668	FALSE	1	1029.1	48	369	1383970	48369	parmer	Parmer County	6	H1	G4020	NA	NA	NA	A	2281312151	11355762	34.5321628	-102.7848533	parmer	0.5	0.66	0.545	0.75	0.965	0.465
669	669	1029	-103.043343	34.56868	669	FALSE	1	1029.1	48	369	1383970	48369	parmer	Parmer County	6	H1	G4020	NA	NA	NA	A	2281312151	11355762	34.5321628	-102.7848533	parmer	0.5	0.66	0.545	0.75	0.965	0.465
670	670	1029	-103.043343	34.569089	670	FALSE	1	1029.1	48	369	1383970	48369	parmer	Parmer County	6	H1	G4020	NA	NA	NA	A	2281312151	11355762	34.5321628	-102.7848533	parmer	0.5	0.66	0.545	0.75	0.965	0.465
671	671	1029	-103.043343	34.569672	671	FALSE	1	1029.1	48	369	1383970	48369	parmer	Parmer County	6	H1	G4020	NA	NA	NA	A	2281312151	11355762	34.5321628	-102.7848533	parmer	0.5	0.66	0.545	0.75	0.965	0.465
672	672	1029	-103.043335	34.570583	672	FALSE	1	1029.1	48	369	1383970	48369	parmer	Parmer County	6	H1	G4020	NA	NA	NA	A	2281312151	11355762	34.5321628	-102.7848533	parmer	0.5	0.66	0.545	0.75	0.965	0.465
673	673	1029	-103.043335	34.571518	673	FALSE	1	1029.1	48	369	1383970	48369	parmer	Parmer County	6	H1	G4020	NA	NA	NA	A	2281312151	11355762	34.5321628	-102.7848533	parmer	0.5	0.66	0.545	0.75	0.965	0.465
674	674	1029	-103.043343	34.572453	674	FALSE	1	1029.1	48	369	1383970	48369	parmer	Parmer County	6	H1	G4020	NA	NA	NA	A	2281312151	11355762	34.5321628	-102.7848533	parmer	0.5	0.66	0.545	0.75	0.965	0.465
675	675	1029	-103.043343	34.574303	675	FALSE	1	1029.1	48	369	1383970	48369	parmer	Parmer County	6	H1	G4020	NA	NA	NA	A	2281312151	11355762	34.5321628	-102.7848533	parmer	0.5	0.66	0.545	0.75	0.965	0.465
676	676	1029	-103.043327	34.575211	676	FALSE	1	1029.1	48	369	1383970	48369	parmer	Parmer County	6	H1	G4020	NA	NA	NA	A	2281312151	11355762	34.5321628	-102.7848533	parmer	0.5	0.66	0.545	0.75	0.965	0.465
677	677	1029	-103.043327	34.577942	677	FALSE	1	1029.1	48	369	1383970	48369	parmer	Parmer County	6	H1	G4020	NA	NA	NA	A	2281312151	11355762	34.5321628	-102.7848533	parmer	0.5	0.66	0.545	0.75	0.965	0.465
678	678	1029	-103.04332	34.579128	678	FALSE	1	1029.1	48	369	1383970	48369	parmer	Parmer County	6	H1	G4020	NA	NA	NA	A	2281312151	11355762	34.5321628	-102.7848533	parmer	0.5	0.66	0.545	0.75	0.965	0.465
679	679	1029	-103.043312	34.579605	679	FALSE	1	1029.1	48	369	1383970	48369	parmer	Parmer County	6	H1	G4020	NA	NA	NA	A	2281312151	11355762	34.5321628	-102.7848533	parmer	0.5	0.66	0.545	0.75	0.965	0.465
680	680	1029	-103.04332	34.580441	680	FALSE	1	1029.1	48	369	1383970	48369	parmer	Parmer County	6	H1	G4020	NA	NA	NA	A	2281312151	11355762	34.5321628	-102.7848533	parmer	0.5	0.66	0.545	0.75	0.965	0.465
681	681	1029	-103.04332	34.581271	681	FALSE	1	1029.1	48	369	1383970	48369	parmer	Parmer County	6	H1	G4020	NA	NA	NA	A	2281312151	11355762	34.5321628	-102.7848533	parmer	0.5	0.66	0.545	0.75	0.965	0.465
682	682	1029	-103.04332	34.582142	682	FALSE	1	1029.1	48	369	1383970	48369	parmer	Parmer County	6	H1	G4020	NA	NA	NA	A	2281312151	11355762	34.5321628	-102.7848533	parmer	0.5	0.66	0.545	0.75	0.965	0.465
683	683	1029	-103.043312	34.583015	683	FALSE	1	1029.1	48	369	1383970	48369	parmer	Parmer County	6	H1	G4020	NA	NA	NA	A	2281312151	11355762	34.5321628	-102.7848533	parmer	0.5	0.66	0.545	0.75	0.965	0.465
684	684	1029	-103.043312	34.583881	684	FALSE	1	1029.1	48	369	1383970	48369	parmer	Parmer County	6	H1	G4020	NA	NA	NA	A	2281312151	11355762	34.5321628	-102.7848533	parmer	0.5	0.66	0.545	0.75	0.965	0.465
685	685	1029	-103.043304	34.584751	685	FALSE	1	1029.1	48	369	1383970	48369	parmer	Parmer County	6	H1	G4020	NA	NA	NA	A	2281312151	11355762	34.5321628	-102.7848533	parmer	0.5	0.66	0.545	0.75	0.965	0.465
686	686	1029	-103.043304	34.585617	686	FALSE	1	1029.1	48	369	1383970	48369	parmer	Parmer County	6	H1	G4020	NA	NA	NA	A	2281312151	11355762	34.5321628	-102.7848533	parmer	0.5	0.66	0.545	0.75	0.965	0.465
687	687	1029	-103.043289	34.586483	687	FALSE	1	1029.1	48	369	1383970	48369	parmer	Parmer County	6	H1	G4020	NA	NA	NA	A	2281312151	11355762	34.5321628	-102.7848533	parmer	0.5	0.66	0.545	0.75	0.965	0.465
688	688	1029	-103.043297	34.587353	688	FALSE	1	1029.1	48	369	1383970	48369	parmer	Parmer County	6	H1	G4020	NA	NA	NA	A	2281312151	11355762	34.5321628	-102.7848533	parmer	0.5	0.66	0.545	0.75	0.965	0.465
689	689	1029	-103.043289	34.588234	689	FALSE	1	1029.1	48	369	1383970	48369	parmer	Parmer County	6	H1	G4020	NA	NA	NA	A	2281312151	11355762	34.5321628	-102.7848533	parmer	0.5	0.66	0.545	0.75	0.965	0.465
690	690	1029	-103.043297	34.589088	690	FALSE	1	1029.1	48	369	1383970	48369	parmer	Parmer County	6	H1	G4020	NA	NA	NA	A	2281312151	11355762	34.5321628	-102.7848533	parmer	0.5	0.66	0.545	0.75	0.965	0.465
691	691	1029	-103.043266	34.592365	691	FALSE	1	1029.1	48	369	1383970	48369	parmer	Parmer County	6	H1	G4020	NA	NA	NA	A	2281312151	11355762	34.5321628	-102.7848533	parmer	0.5	0.66	0.545	0.75	0.965	0.465
692	692	1029	-103.043266	34.593189	692	FALSE	1	1029.1	48	369	1383970	48369	parmer	Parmer County	6	H1	G4020	NA	NA	NA	A	2281312151	11355762	34.5321628	-102.7848533	parmer	0.5	0.66	0.545	0.75	0.965	0.465
693	693	1029	-103.043263	34.593572	693	FALSE	1	1029.1	48	369	1383970	48369	parmer	Parmer County	6	H1	G4020	NA	NA	NA	A	2281312151	11355762	34.5321628	-102.7848533	parmer	0.5	0.66	0.545	0.75	0.965	0.465
694	694	1029	-103.043259	34.594006	694	FALSE	1	1029.1	48	369	1383970	48369	parmer	Parmer County	6	H1	G4020	NA	NA	NA	A	2281312151	11355762	34.5321628	-102.7848533	parmer	0.5	0.66	0.545	0.75	0.965	0.465
695	695	1029	-103.043282	34.594807	695	FALSE	1	1029.1	48	369	1383970	48369	parmer	Parmer County	6	H1	G4020	NA	NA	NA	A	2281312151	11355762	34.5321628	-102.7848533	parmer	0.5	0.66	0.545	0.75	0.965	0.465
696	696	1029	-103.043285	34.594971	696	FALSE	1	1029.1	48	369	1383970	48369	parmer	Parmer County	6	H1	G4020	NA	NA	NA	A	2281312151	11355762	34.5321628	-102.7848533	parmer	0.5	0.66	0.545	0.75	0.965	0.465
697	697	1029	-103.043297	34.5956	697	FALSE	1	1029.1	48	369	1383970	48369	parmer	Parmer County	6	H1	G4020	NA	NA	NA	A	2281312151	11355762	34.5321628	-102.7848533	parmer	0.5	0.66	0.545	0.75	0.965	0.465
698	698	1029	-103.043304	34.596447	698	FALSE	1	1029.1	48	369	1383970	48369	parmer	Parmer County	6	H1	G4020	NA	NA	NA	A	2281312151	11355762	34.5321628	-102.7848533	parmer	0.5	0.66	0.545	0.75	0.965	0.465
699	699	1029	-103.043297	34.597321	699	FALSE	1	1029.1	48	369	1383970	48369	parmer	Parmer County	6	H1	G4020	NA	NA	NA	A	2281312151	11355762	34.5321628	-102.7848533	parmer	0.5	0.66	0.545	0.75	0.965	0.465
700	700	1029	-103.043297	34.598206	700	FALSE	1	1029.1	48	369	1383970	48369	parmer	Parmer County	6	H1	G4020	NA	NA	NA	A	2281312151	11355762	34.5321628	-102.7848533	parmer	0.5	0.66	0.545	0.75	0.965	0.465
701	701	1029	-103.043289	34.599106	701	FALSE	1	1029.1	48	369	1383970	48369	parmer	Parmer County	6	H1	G4020	NA	NA	NA	A	2281312151	11355762	34.5321628	-102.7848533	parmer	0.5	0.66	0.545	0.75	0.965	0.465
702	702	1029	-103.043289	34.600922	702	FALSE	1	1029.1	48	369	1383970	48369	parmer	Parmer County	6	H1	G4020	NA	NA	NA	A	2281312151	11355762	34.5321628	-102.7848533	parmer	0.5	0.66	0.545	0.75	0.965	0.465
703	703	1029	-103.043282	34.601837	703	FALSE	1	1029.1	48	369	1383970	48369	parmer	Parmer County	6	H1	G4020	NA	NA	NA	A	2281312151	11355762	34.5321628	-102.7848533	parmer	0.5	0.66	0.545	0.75	0.965	0.465
704	704	1029	-103.043282	34.602745	704	FALSE	1	1029.1	48	369	1383970	48369	parmer	Parmer County	6	H1	G4020	NA	NA	NA	A	2281312151	11355762	34.5321628	-102.7848533	parmer	0.5	0.66	0.545	0.75	0.965	0.465
705	705	1029	-103.043274	34.603649	705	FALSE	1	1029.1	48	369	1383970	48369	parmer	Parmer County	6	H1	G4020	NA	NA	NA	A	2281312151	11355762	34.5321628	-102.7848533	parmer	0.5	0.66	0.545	0.75	0.965	0.465
706	706	1029	-103.043274	34.605442	706	FALSE	1	1029.1	48	369	1383970	48369	parmer	Parmer County	6	H1	G4020	NA	NA	NA	A	2281312151	11355762	34.5321628	-102.7848533	parmer	0.5	0.66	0.545	0.75	0.965	0.465
707	707	1029	-103.043266	34.606335	707	FALSE	1	1029.1	48	369	1383970	48369	parmer	Parmer County	6	H1	G4020	NA	NA	NA	A	2281312151	11355762	34.5321628	-102.7848533	parmer	0.5	0.66	0.545	0.75	0.965	0.465
708	708	1029	-103.043266	34.606597	708	FALSE	1	1029.1	48	369	1383970	48369	parmer	Parmer County	6	H1	G4020	NA	NA	NA	A	2281312151	11355762	34.5321628	-102.7848533	parmer	0.5	0.66	0.545	0.75	0.965	0.465
709	709	1029	-103.043266	34.607514	709	FALSE	1	1029.1	48	369	1383970	48369	parmer	Parmer County	6	H1	G4020	NA	NA	NA	A	2281312151	11355762	34.5321628	-102.7848533	parmer	0.5	0.66	0.545	0.75	0.965	0.465
710	710	1029	-103.043266	34.608124	710	FALSE	1	1029.1	48	369	1383970	48369	parmer	Parmer County	6	H1	G4020	NA	NA	NA	A	2281312151	11355762	34.5321628	-102.7848533	parmer	0.5	0.66	0.545	0.75	0.965	0.465
711	711	1029	-103.043259	34.609024	711	FALSE	1	1029.1	48	369	1383970	48369	parmer	Parmer County	6	H1	G4020	NA	NA	NA	A	2281312151	11355762	34.5321628	-102.7848533	parmer	0.5	0.66	0.545	0.75	0.965	0.465
712	712	1029	-103.043274	34.609924	712	FALSE	1	1029.1	48	369	1383970	48369	parmer	Parmer County	6	H1	G4020	NA	NA	NA	A	2281312151	11355762	34.5321628	-102.7848533	parmer	0.5	0.66	0.545	0.75	0.965	0.465
713	713	1029	-103.043266	34.610817	713	FALSE	1	1029.1	48	369	1383970	48369	parmer	Parmer County	6	H1	G4020	NA	NA	NA	A	2281312151	11355762	34.5321628	-102.7848533	parmer	0.5	0.66	0.545	0.75	0.965	0.465
714	714	1029	-103.043266	34.611518	714	FALSE	1	1029.1	48	369	1383970	48369	parmer	Parmer County	6	H1	G4020	NA	NA	NA	A	2281312151	11355762	34.5321628	-102.7848533	parmer	0.5	0.66	0.545	0.75	0.965	0.465
715	715	1029	-103.043266	34.611683	715	FALSE	1	1029.1	48	369	1383970	48369	parmer	Parmer County	6	H1	G4020	NA	NA	NA	A	2281312151	11355762	34.5321628	-102.7848533	parmer	0.5	0.66	0.545	0.75	0.965	0.465
716	716	1029	-103.043259	34.612534	716	FALSE	1	1029.1	48	369	1383970	48369	parmer	Parmer County	6	H1	G4020	NA	NA	NA	A	2281312151	11355762	34.5321628	-102.7848533	parmer	0.5	0.66	0.545	0.75	0.965	0.465
717	717	1029	-103.043259	34.6134	717	FALSE	1	1029.1	48	369	1383970	48369	parmer	Parmer County	6	H1	G4020	NA	NA	NA	A	2281312151	11355762	34.5321628	-102.7848533	parmer	0.5	0.66	0.545	0.75	0.965	0.465
718	718	1029	-103.04323	34.616349	718	FALSE	1	1029.1	48	369	1383970	48369	parmer	Parmer County	6	H1	G4020	NA	NA	NA	A	2281312151	11355762	34.5321628	-102.7848533	parmer	0.5	0.66	0.545	0.75	0.965	0.465
719	719	1029	-103.043228	34.616592	719	FALSE	1	1029.1	48	369	1383970	48369	parmer	Parmer County	6	H1	G4020	NA	NA	NA	A	2281312151	11355762	34.5321628	-102.7848533	parmer	0.5	0.66	0.545	0.75	0.965	0.465
720	720	1029	-103.043228	34.61755	720	FALSE	1	1029.1	48	369	1383970	48369	parmer	Parmer County	6	H1	G4020	NA	NA	NA	A	2281312151	11355762	34.5321628	-102.7848533	parmer	0.5	0.66	0.545	0.75	0.965	0.465
721	721	1029	-103.043221	34.617878	721	FALSE	1	1029.1	48	369	1383970	48369	parmer	Parmer County	6	H1	G4020	NA	NA	NA	A	2281312151	11355762	34.5321628	-102.7848533	parmer	0.5	0.66	0.545	0.75	0.965	0.465
722	722	1029	-103.043228	34.618172	722	FALSE	1	1029.1	48	369	1383970	48369	parmer	Parmer County	6	H1	G4020	NA	NA	NA	A	2281312151	11355762	34.5321628	-102.7848533	parmer	0.5	0.66	0.545	0.75	0.965	0.465
723	723	1029	-103.043199	34.618287	723	FALSE	1	1029.1	48	369	1383970	48369	parmer	Parmer County	6	H1	G4020	NA	NA	NA	A	2281312151	11355762	34.5321628	-102.7848533	parmer	0.5	0.66	0.545	0.75	0.965	0.465
724	724	1029	-103.04319	34.618391	724	FALSE	1	1029.1	48	369	1383970	48369	parmer	Parmer County	6	H1	G4020	NA	NA	NA	A	2281312151	11355762	34.5321628	-102.7848533	parmer	0.5	0.66	0.545	0.75	0.965	0.465
725	725	1029	-103.043213	34.619594	725	FALSE	1	1029.1	48	369	1383970	48369	parmer	Parmer County	6	H1	G4020	NA	NA	NA	A	2281312151	11355762	34.5321628	-102.7848533	parmer	0.5	0.66	0.545	0.75	0.965	0.465
726	726	1029	-103.043197	34.619632	726	FALSE	1	1029.1	48	369	1383970	48369	parmer	Parmer County	6	H1	G4020	NA	NA	NA	A	2281312151	11355762	34.5321628	-102.7848533	parmer	0.5	0.66	0.545	0.75	0.965	0.465
727	727	1029	-103.043169	34.619667	727	FALSE	1	1029.1	48	369	1383970	48369	parmer	Parmer County	6	H1	G4020	NA	NA	NA	A	2281312151	11355762	34.5321628	-102.7848533	parmer	0.5	0.66	0.545	0.75	0.965	0.465
728	728	1029	-103.043123	34.61969	728	FALSE	1	1029.1	48	369	1383970	48369	parmer	Parmer County	6	H1	G4020	NA	NA	NA	A	2281312151	11355762	34.5321628	-102.7848533	parmer	0.5	0.66	0.545	0.75	0.965	0.465
729	729	1029	-103.043073	34.619691	729	FALSE	1	1029.1	48	369	1383970	48369	parmer	Parmer County	6	H1	G4020	NA	NA	NA	A	2281312151	11355762	34.5321628	-102.7848533	parmer	0.5	0.66	0.545	0.75	0.965	0.465
730	730	1029	-103.043072	34.619782	730	FALSE	1	1029.1	48	369	1383970	48369	parmer	Parmer County	6	H1	G4020	NA	NA	NA	A	2281312151	11355762	34.5321628	-102.7848533	parmer	0.5	0.66	0.545	0.75	0.965	0.465
731	731	1029	-103.043301	34.625069	731	FALSE	1	1029.1	48	369	1383970	48369	parmer	Parmer County	6	H1	G4020	NA	NA	NA	A	2281312151	11355762	34.5321628	-102.7848533	parmer	0.5	0.66	0.545	0.75	0.965	0.465
732	732	1029	-103.043297	34.631885	732	FALSE	1	1029.1	48	369	1383970	48369	parmer	Parmer County	6	H1	G4020	NA	NA	NA	A	2281312151	11355762	34.5321628	-102.7848533	parmer	0.5	0.66	0.545	0.75	0.965	0.465
733	733	1029	-103.043297	34.631978	733	FALSE	1	1029.1	48	369	1383970	48369	parmer	Parmer County	6	H1	G4020	NA	NA	NA	A	2281312151	11355762	34.5321628	-102.7848533	parmer	0.5	0.66	0.545	0.75	0.965	0.465
734	734	1029	-103.043297	34.632071	734	FALSE	1	1029.1	48	369	1383970	48369	parmer	Parmer County	6	H1	G4020	NA	NA	NA	A	2281312151	11355762	34.5321628	-102.7848533	parmer	0.5	0.66	0.545	0.75	0.965	0.465
735	735	1029	-103.043297	34.632398	735	FALSE	1	1029.1	48	369	1383970	48369	parmer	Parmer County	6	H1	G4020	NA	NA	NA	A	2281312151	11355762	34.5321628	-102.7848533	parmer	0.5	0.66	0.545	0.75	0.965	0.465
736	736	1029	-103.043297	34.632608	736	FALSE	1	1029.1	48	369	1383970	48369	parmer	Parmer County	6	H1	G4020	NA	NA	NA	A	2281312151	11355762	34.5321628	-102.7848533	parmer	0.5	0.66	0.545	0.75	0.965	0.465
737	737	1029	-103.043292	34.64153	737	FALSE	1	1029.1	48	369	1383970	48369	parmer	Parmer County	6	H1	G4020	NA	NA	NA	A	2281312151	11355762	34.5321628	-102.7848533	parmer	0.5	0.66	0.545	0.75	0.965	0.465
738	738	1029	-103.043287	34.650453	738	FALSE	1	1029.1	48	369	1383970	48369	parmer	Parmer County	6	H1	G4020	NA	NA	NA	A	2281312151	11355762	34.5321628	-102.7848533	parmer	0.5	0.66	0.545	0.75	0.965	0.465
739	739	1029	-103.043286	34.651771	739	FALSE	1	1029.1	48	369	1383970	48369	parmer	Parmer County	6	H1	G4020	NA	NA	NA	A	2281312151	11355762	34.5321628	-102.7848533	parmer	0.5	0.66	0.545	0.75	0.965	0.465
740	740	1060	-94.940588	33.074509	1	FALSE	1	1060.1	48	449	1384010	48449	titus	Titus County	6	H1	G4020	NA	34420	NA	A	1051683607	50727822	33.214599	-94.9667825	titus	0.53	0.535	0.43	0.59	0.355	-0.175
741	741	1060	-94.940706	33.074514	2	FALSE	1	1060.1	48	449	1384010	48449	titus	Titus County	6	H1	G4020	NA	34420	NA	A	1051683607	50727822	33.214599	-94.9667825	titus	0.53	0.535	0.43	0.59	0.355	-0.175
742	742	1060	-94.940803	33.074509	3	FALSE	1	1060.1	48	449	1384010	48449	titus	Titus County	6	H1	G4020	NA	34420	NA	A	1051683607	50727822	33.214599	-94.9667825	titus	0.53	0.535	0.43	0.59	0.355	-0.175
743	743	1060	-94.940882	33.074492	4	FALSE	1	1060.1	48	449	1384010	48449	titus	Titus County	6	H1	G4020	NA	34420	NA	A	1051683607	50727822	33.214599	-94.9667825	titus	0.53	0.535	0.43	0.59	0.355	-0.175
744	744	1060	-94.94098	33.074449	5	FALSE	1	1060.1	48	449	1384010	48449	titus	Titus County	6	H1	G4020	NA	34420	NA	A	1051683607	50727822	33.214599	-94.9667825	titus	0.53	0.535	0.43	0.59	0.355	-0.175
745	745	1060	-94.941019	33.07441	6	FALSE	1	1060.1	48	449	1384010	48449	titus	Titus County	6	H1	G4020	NA	34420	NA	A	1051683607	50727822	33.214599	-94.9667825	titus	0.53	0.535	0.43	0.59	0.355	-0.175
746	746	1060	-94.941019	33.074361	7	FALSE	1	1060.1	48	449	1384010	48449	titus	Titus County	6	H1	G4020	NA	34420	NA	A	1051683607	50727822	33.214599	-94.9667825	titus	0.53	0.535	0.43	0.59	0.355	-0.175
747	747	1060	-94.940993	33.074233	8	FALSE	1	1060.1	48	449	1384010	48449	titus	Titus County	6	H1	G4020	NA	34420	NA	A	1051683607	50727822	33.214599	-94.9667825	titus	0.53	0.535	0.43	0.59	0.355	-0.175
748	748	1060	-94.940908	33.073976	9	FALSE	1	1060.1	48	449	1384010	48449	titus	Titus County	6	H1	G4020	NA	34420	NA	A	1051683607	50727822	33.214599	-94.9667825	titus	0.53	0.535	0.43	0.59	0.355	-0.175
749	749	1060	-94.940856	33.073673	10	FALSE	1	1060.1	48	449	1384010	48449	titus	Titus County	6	H1	G4020	NA	34420	NA	A	1051683607	50727822	33.214599	-94.9667825	titus	0.53	0.535	0.43	0.59	0.355	-0.175
750	750	1060	-94.940849	33.073414	11	FALSE	1	1060.1	48	449	1384010	48449	titus	Titus County	6	H1	G4020	NA	34420	NA	A	1051683607	50727822	33.214599	-94.9667825	titus	0.53	0.535	0.43	0.59	0.355	-0.175
751	751	1060	-94.940875	33.073283	12	FALSE	1	1060.1	48	449	1384010	48449	titus	Titus County	6	H1	G4020	NA	34420	NA	A	1051683607	50727822	33.214599	-94.9667825	titus	0.53	0.535	0.43	0.59	0.355	-0.175
752	752	1060	-94.94098	33.073036	13	FALSE	1	1060.1	48	449	1384010	48449	titus	Titus County	6	H1	G4020	NA	34420	NA	A	1051683607	50727822	33.214599	-94.9667825	titus	0.53	0.535	0.43	0.59	0.355	-0.175
753	753	1060	-94.941032	33.072965	14	FALSE	1	1060.1	48	449	1384010	48449	titus	Titus County	6	H1	G4020	NA	34420	NA	A	1051683607	50727822	33.214599	-94.9667825	titus	0.53	0.535	0.43	0.59	0.355	-0.175
754	754	1060	-94.941104	33.072899	15	FALSE	1	1060.1	48	449	1384010	48449	titus	Titus County	6	H1	G4020	NA	34420	NA	A	1051683607	50727822	33.214599	-94.9667825	titus	0.53	0.535	0.43	0.59	0.355	-0.175
755	755	1060	-94.941169	33.07286	16	FALSE	1	1060.1	48	449	1384010	48449	titus	Titus County	6	H1	G4020	NA	34420	NA	A	1051683607	50727822	33.214599	-94.9667825	titus	0.53	0.535	0.43	0.59	0.355	-0.175
756	756	1060	-94.941267	33.072848	17	FALSE	1	1060.1	48	449	1384010	48449	titus	Titus County	6	H1	G4020	NA	34420	NA	A	1051683607	50727822	33.214599	-94.9667825	titus	0.53	0.535	0.43	0.59	0.355	-0.175
757	757	1060	-94.941332	33.072854	18	FALSE	1	1060.1	48	449	1384010	48449	titus	Titus County	6	H1	G4020	NA	34420	NA	A	1051683607	50727822	33.214599	-94.9667825	titus	0.53	0.535	0.43	0.59	0.355	-0.175
758	758	1060	-94.941443	33.072888	19	FALSE	1	1060.1	48	449	1384010	48449	titus	Titus County	6	H1	G4020	NA	34420	NA	A	1051683607	50727822	33.214599	-94.9667825	titus	0.53	0.535	0.43	0.59	0.355	-0.175
759	759	1060	-94.941535	33.072937	20	FALSE	1	1060.1	48	449	1384010	48449	titus	Titus County	6	H1	G4020	NA	34420	NA	A	1051683607	50727822	33.214599	-94.9667825	titus	0.53	0.535	0.43	0.59	0.355	-0.175
760	760	1060	-94.941796	33.073152	21	FALSE	1	1060.1	48	449	1384010	48449	titus	Titus County	6	H1	G4020	NA	34420	NA	A	1051683607	50727822	33.214599	-94.9667825	titus	0.53	0.535	0.43	0.59	0.355	-0.175
761	761	1060	-94.942181	33.073442	22	FALSE	1	1060.1	48	449	1384010	48449	titus	Titus County	6	H1	G4020	NA	34420	NA	A	1051683607	50727822	33.214599	-94.9667825	titus	0.53	0.535	0.43	0.59	0.355	-0.175
762	762	1060	-94.942462	33.073684	23	FALSE	1	1060.1	48	449	1384010	48449	titus	Titus County	6	H1	G4020	NA	34420	NA	A	1051683607	50727822	33.214599	-94.9667825	titus	0.53	0.535	0.43	0.59	0.355	-0.175
763	763	1060	-94.942651	33.073965	24	FALSE	1	1060.1	48	449	1384010	48449	titus	Titus County	6	H1	G4020	NA	34420	NA	A	1051683607	50727822	33.214599	-94.9667825	titus	0.53	0.535	0.43	0.59	0.355	-0.175
764	764	1060	-94.942749	33.074075	25	FALSE	1	1060.1	48	449	1384010	48449	titus	Titus County	6	H1	G4020	NA	34420	NA	A	1051683607	50727822	33.214599	-94.9667825	titus	0.53	0.535	0.43	0.59	0.355	-0.175
765	765	1060	-94.942873	33.074163	26	FALSE	1	1060.1	48	449	1384010	48449	titus	Titus County	6	H1	G4020	NA	34420	NA	A	1051683607	50727822	33.214599	-94.9667825	titus	0.53	0.535	0.43	0.59	0.355	-0.175
766	766	1060	-94.94301	33.074284	27	FALSE	1	1060.1	48	449	1384010	48449	titus	Titus County	6	H1	G4020	NA	34420	NA	A	1051683607	50727822	33.214599	-94.9667825	titus	0.53	0.535	0.43	0.59	0.355	-0.175
767	767	1060	-94.943252	33.07441	28	FALSE	1	1060.1	48	449	1384010	48449	titus	Titus County	6	H1	G4020	NA	34420	NA	A	1051683607	50727822	33.214599	-94.9667825	titus	0.53	0.535	0.43	0.59	0.355	-0.175
768	768	1060	-94.943461	33.074464	29	FALSE	1	1060.1	48	449	1384010	48449	titus	Titus County	6	H1	G4020	NA	34420	NA	A	1051683607	50727822	33.214599	-94.9667825	titus	0.53	0.535	0.43	0.59	0.355	-0.175
769	769	1060	-94.943676	33.074475	30	FALSE	1	1060.1	48	449	1384010	48449	titus	Titus County	6	H1	G4020	NA	34420	NA	A	1051683607	50727822	33.214599	-94.9667825	titus	0.53	0.535	0.43	0.59	0.355	-0.175
770	770	1060	-94.943722	33.074514	31	FALSE	1	1060.1	48	449	1384010	48449	titus	Titus County	6	H1	G4020	NA	34420	NA	A	1051683607	50727822	33.214599	-94.9667825	titus	0.53	0.535	0.43	0.59	0.355	-0.175
771	771	1060	-94.943754	33.074558	32	FALSE	1	1060.1	48	449	1384010	48449	titus	Titus County	6	H1	G4020	NA	34420	NA	A	1051683607	50727822	33.214599	-94.9667825	titus	0.53	0.535	0.43	0.59	0.355	-0.175
772	772	1060	-94.943865	33.074607	33	FALSE	1	1060.1	48	449	1384010	48449	titus	Titus County	6	H1	G4020	NA	34420	NA	A	1051683607	50727822	33.214599	-94.9667825	titus	0.53	0.535	0.43	0.59	0.355	-0.175
773	773	1060	-94.944035	33.074596	34	FALSE	1	1060.1	48	449	1384010	48449	titus	Titus County	6	H1	G4020	NA	34420	NA	A	1051683607	50727822	33.214599	-94.9667825	titus	0.53	0.535	0.43	0.59	0.355	-0.175
774	774	1060	-94.944244	33.074542	35	FALSE	1	1060.1	48	449	1384010	48449	titus	Titus County	6	H1	G4020	NA	34420	NA	A	1051683607	50727822	33.214599	-94.9667825	titus	0.53	0.535	0.43	0.59	0.355	-0.175
775	775	1060	-94.944407	33.074486	36	FALSE	1	1060.1	48	449	1384010	48449	titus	Titus County	6	H1	G4020	NA	34420	NA	A	1051683607	50727822	33.214599	-94.9667825	titus	0.53	0.535	0.43	0.59	0.355	-0.175
776	776	1060	-94.944505	33.074492	37	FALSE	1	1060.1	48	449	1384010	48449	titus	Titus County	6	H1	G4020	NA	34420	NA	A	1051683607	50727822	33.214599	-94.9667825	titus	0.53	0.535	0.43	0.59	0.355	-0.175
777	777	1060	-94.94461	33.074514	38	FALSE	1	1060.1	48	449	1384010	48449	titus	Titus County	6	H1	G4020	NA	34420	NA	A	1051683607	50727822	33.214599	-94.9667825	titus	0.53	0.535	0.43	0.59	0.355	-0.175
778	778	1060	-94.944681	33.074553	39	FALSE	1	1060.1	48	449	1384010	48449	titus	Titus County	6	H1	G4020	NA	34420	NA	A	1051683607	50727822	33.214599	-94.9667825	titus	0.53	0.535	0.43	0.59	0.355	-0.175
779	779	1060	-94.944838	33.074696	40	FALSE	1	1060.1	48	449	1384010	48449	titus	Titus County	6	H1	G4020	NA	34420	NA	A	1051683607	50727822	33.214599	-94.9667825	titus	0.53	0.535	0.43	0.59	0.355	-0.175
780	780	1060	-94.944903	33.074795	41	FALSE	1	1060.1	48	449	1384010	48449	titus	Titus County	6	H1	G4020	NA	34420	NA	A	1051683607	50727822	33.214599	-94.9667825	titus	0.53	0.535	0.43	0.59	0.355	-0.175
781	781	1060	-94.944936	33.07491	42	FALSE	1	1060.1	48	449	1384010	48449	titus	Titus County	6	H1	G4020	NA	34420	NA	A	1051683607	50727822	33.214599	-94.9667825	titus	0.53	0.535	0.43	0.59	0.355	-0.175
782	782	1060	-94.944956	33.074938	43	FALSE	1	1060.1	48	449	1384010	48449	titus	Titus County	6	H1	G4020	NA	34420	NA	A	1051683607	50727822	33.214599	-94.9667825	titus	0.53	0.535	0.43	0.59	0.355	-0.175
783	783	1060	-94.945119	33.075015	44	FALSE	1	1060.1	48	449	1384010	48449	titus	Titus County	6	H1	G4020	NA	34420	NA	A	1051683607	50727822	33.214599	-94.9667825	titus	0.53	0.535	0.43	0.59	0.355	-0.175
784	784	1060	-94.945191	33.075015	45	FALSE	1	1060.1	48	449	1384010	48449	titus	Titus County	6	H1	G4020	NA	34420	NA	A	1051683607	50727822	33.214599	-94.9667825	titus	0.53	0.535	0.43	0.59	0.355	-0.175
785	785	1060	-94.945295	33.074998	46	FALSE	1	1060.1	48	449	1384010	48449	titus	Titus County	6	H1	G4020	NA	34420	NA	A	1051683607	50727822	33.214599	-94.9667825	titus	0.53	0.535	0.43	0.59	0.355	-0.175
786	786	1060	-94.945478	33.074931	47	FALSE	1	1060.1	48	449	1384010	48449	titus	Titus County	6	H1	G4020	NA	34420	NA	A	1051683607	50727822	33.214599	-94.9667825	titus	0.53	0.535	0.43	0.59	0.355	-0.175
787	787	1060	-94.945589	33.07488	48	FALSE	1	1060.1	48	449	1384010	48449	titus	Titus County	6	H1	G4020	NA	34420	NA	A	1051683607	50727822	33.214599	-94.9667825	titus	0.53	0.535	0.43	0.59	0.355	-0.175
788	788	1060	-94.945909	33.074734	49	FALSE	1	1060.1	48	449	1384010	48449	titus	Titus County	6	H1	G4020	NA	34420	NA	A	1051683607	50727822	33.214599	-94.9667825	titus	0.53	0.535	0.43	0.59	0.355	-0.175
789	789	1060	-94.946	33.074674	50	FALSE	1	1060.1	48	449	1384010	48449	titus	Titus County	6	H1	G4020	NA	34420	NA	A	1051683607	50727822	33.214599	-94.9667825	titus	0.53	0.535	0.43	0.59	0.355	-0.175
790	790	1060	-94.946072	33.074596	51	FALSE	1	1060.1	48	449	1384010	48449	titus	Titus County	6	H1	G4020	NA	34420	NA	A	1051683607	50727822	33.214599	-94.9667825	titus	0.53	0.535	0.43	0.59	0.355	-0.175
791	791	1060	-94.946098	33.074531	52	FALSE	1	1060.1	48	449	1384010	48449	titus	Titus County	6	H1	G4020	NA	34420	NA	A	1051683607	50727822	33.214599	-94.9667825	titus	0.53	0.535	0.43	0.59	0.355	-0.175
792	792	1060	-94.946079	33.074421	53	FALSE	1	1060.1	48	449	1384010	48449	titus	Titus County	6	H1	G4020	NA	34420	NA	A	1051683607	50727822	33.214599	-94.9667825	titus	0.53	0.535	0.43	0.59	0.355	-0.175
793	793	1060	-94.946046	33.074365	54	FALSE	1	1060.1	48	449	1384010	48449	titus	Titus County	6	H1	G4020	NA	34420	NA	A	1051683607	50727822	33.214599	-94.9667825	titus	0.53	0.535	0.43	0.59	0.355	-0.175
794	794	1060	-94.945968	33.074283	55	FALSE	1	1060.1	48	449	1384010	48449	titus	Titus County	6	H1	G4020	NA	34420	NA	A	1051683607	50727822	33.214599	-94.9667825	titus	0.53	0.535	0.43	0.59	0.355	-0.175
795	795	1060	-94.945876	33.074223	56	FALSE	1	1060.1	48	449	1384010	48449	titus	Titus County	6	H1	G4020	NA	34420	NA	A	1051683607	50727822	33.214599	-94.9667825	titus	0.53	0.535	0.43	0.59	0.355	-0.175
796	796	1060	-94.945719	33.074173	57	FALSE	1	1060.1	48	449	1384010	48449	titus	Titus County	6	H1	G4020	NA	34420	NA	A	1051683607	50727822	33.214599	-94.9667825	titus	0.53	0.535	0.43	0.59	0.355	-0.175
797	797	1060	-94.945537	33.074157	58	FALSE	1	1060.1	48	449	1384010	48449	titus	Titus County	6	H1	G4020	NA	34420	NA	A	1051683607	50727822	33.214599	-94.9667825	titus	0.53	0.535	0.43	0.59	0.355	-0.175
798	798	1060	-94.945478	33.074135	59	FALSE	1	1060.1	48	449	1384010	48449	titus	Titus County	6	H1	G4020	NA	34420	NA	A	1051683607	50727822	33.214599	-94.9667825	titus	0.53	0.535	0.43	0.59	0.355	-0.175
799	799	1060	-94.945426	33.07408	60	FALSE	1	1060.1	48	449	1384010	48449	titus	Titus County	6	H1	G4020	NA	34420	NA	A	1051683607	50727822	33.214599	-94.9667825	titus	0.53	0.535	0.43	0.59	0.355	-0.175
800	800	1060	-94.945373	33.073937	61	FALSE	1	1060.1	48	449	1384010	48449	titus	Titus County	6	H1	G4020	NA	34420	NA	A	1051683607	50727822	33.214599	-94.9667825	titus	0.53	0.535	0.43	0.59	0.355	-0.175
801	801	1060	-94.94536	33.07387	62	FALSE	1	1060.1	48	449	1384010	48449	titus	Titus County	6	H1	G4020	NA	34420	NA	A	1051683607	50727822	33.214599	-94.9667825	titus	0.53	0.535	0.43	0.59	0.355	-0.175
802	802	1060	-94.945302	33.073734	63	FALSE	1	1060.1	48	449	1384010	48449	titus	Titus County	6	H1	G4020	NA	34420	NA	A	1051683607	50727822	33.214599	-94.9667825	titus	0.53	0.535	0.43	0.59	0.355	-0.175
803	803	1060	-94.945328	33.073706	64	FALSE	1	1060.1	48	449	1384010	48449	titus	Titus County	6	H1	G4020	NA	34420	NA	A	1051683607	50727822	33.214599	-94.9667825	titus	0.53	0.535	0.43	0.59	0.355	-0.175
804	804	1060	-94.945347	33.073673	65	FALSE	1	1060.1	48	449	1384010	48449	titus	Titus County	6	H1	G4020	NA	34420	NA	A	1051683607	50727822	33.214599	-94.9667825	titus	0.53	0.535	0.43	0.59	0.355	-0.175
805	805	1060	-94.945621	33.073475	66	FALSE	1	1060.1	48	449	1384010	48449	titus	Titus County	6	H1	G4020	NA	34420	NA	A	1051683607	50727822	33.214599	-94.9667825	titus	0.53	0.535	0.43	0.59	0.355	-0.175
806	806	1060	-94.945817	33.073437	67	FALSE	1	1060.1	48	449	1384010	48449	titus	Titus County	6	H1	G4020	NA	34420	NA	A	1051683607	50727822	33.214599	-94.9667825	titus	0.53	0.535	0.43	0.59	0.355	-0.175
807	807	1060	-94.945948	33.073453	68	FALSE	1	1060.1	48	449	1384010	48449	titus	Titus County	6	H1	G4020	NA	34420	NA	A	1051683607	50727822	33.214599	-94.9667825	titus	0.53	0.535	0.43	0.59	0.355	-0.175
808	808	1060	-94.946098	33.073492	69	FALSE	1	1060.1	48	449	1384010	48449	titus	Titus County	6	H1	G4020	NA	34420	NA	A	1051683607	50727822	33.214599	-94.9667825	titus	0.53	0.535	0.43	0.59	0.355	-0.175
809	809	1060	-94.946281	33.073546	70	FALSE	1	1060.1	48	449	1384010	48449	titus	Titus County	6	H1	G4020	NA	34420	NA	A	1051683607	50727822	33.214599	-94.9667825	titus	0.53	0.535	0.43	0.59	0.355	-0.175
810	810	1060	-94.946757	33.073717	71	FALSE	1	1060.1	48	449	1384010	48449	titus	Titus County	6	H1	G4020	NA	34420	NA	A	1051683607	50727822	33.214599	-94.9667825	titus	0.53	0.535	0.43	0.59	0.355	-0.175
811	811	1060	-94.946895	33.073788	72	FALSE	1	1060.1	48	449	1384010	48449	titus	Titus County	6	H1	G4020	NA	34420	NA	A	1051683607	50727822	33.214599	-94.9667825	titus	0.53	0.535	0.43	0.59	0.355	-0.175
812	812	1060	-94.947019	33.07387	73	FALSE	1	1060.1	48	449	1384010	48449	titus	Titus County	6	H1	G4020	NA	34420	NA	A	1051683607	50727822	33.214599	-94.9667825	titus	0.53	0.535	0.43	0.59	0.355	-0.175
813	813	1060	-94.947103	33.073953	74	FALSE	1	1060.1	48	449	1384010	48449	titus	Titus County	6	H1	G4020	NA	34420	NA	A	1051683607	50727822	33.214599	-94.9667825	titus	0.53	0.535	0.43	0.59	0.355	-0.175
814	814	1060	-94.947332	33.074294	75	FALSE	1	1060.1	48	449	1384010	48449	titus	Titus County	6	H1	G4020	NA	34420	NA	A	1051683607	50727822	33.214599	-94.9667825	titus	0.53	0.535	0.43	0.59	0.355	-0.175
815	815	1060	-94.947404	33.074454	76	FALSE	1	1060.1	48	449	1384010	48449	titus	Titus County	6	H1	G4020	NA	34420	NA	A	1051683607	50727822	33.214599	-94.9667825	titus	0.53	0.535	0.43	0.59	0.355	-0.175
816	816	1060	-94.947436	33.074558	77	FALSE	1	1060.1	48	449	1384010	48449	titus	Titus County	6	H1	G4020	NA	34420	NA	A	1051683607	50727822	33.214599	-94.9667825	titus	0.53	0.535	0.43	0.59	0.355	-0.175
817	817	1060	-94.947482	33.074641	78	FALSE	1	1060.1	48	449	1384010	48449	titus	Titus County	6	H1	G4020	NA	34420	NA	A	1051683607	50727822	33.214599	-94.9667825	titus	0.53	0.535	0.43	0.59	0.355	-0.175
818	818	1060	-94.947534	33.074706	79	FALSE	1	1060.1	48	449	1384010	48449	titus	Titus County	6	H1	G4020	NA	34420	NA	A	1051683607	50727822	33.214599	-94.9667825	titus	0.53	0.535	0.43	0.59	0.355	-0.175
819	819	1060	-94.947691	33.074821	80	FALSE	1	1060.1	48	449	1384010	48449	titus	Titus County	6	H1	G4020	NA	34420	NA	A	1051683607	50727822	33.214599	-94.9667825	titus	0.53	0.535	0.43	0.59	0.355	-0.175
820	820	1060	-94.947822	33.074866	81	FALSE	1	1060.1	48	449	1384010	48449	titus	Titus County	6	H1	G4020	NA	34420	NA	A	1051683607	50727822	33.214599	-94.9667825	titus	0.53	0.535	0.43	0.59	0.355	-0.175
821	821	1060	-94.947907	33.074877	82	FALSE	1	1060.1	48	449	1384010	48449	titus	Titus County	6	H1	G4020	NA	34420	NA	A	1051683607	50727822	33.214599	-94.9667825	titus	0.53	0.535	0.43	0.59	0.355	-0.175
822	822	1060	-94.948037	33.074866	83	FALSE	1	1060.1	48	449	1384010	48449	titus	Titus County	6	H1	G4020	NA	34420	NA	A	1051683607	50727822	33.214599	-94.9667825	titus	0.53	0.535	0.43	0.59	0.355	-0.175
823	823	1060	-94.948109	33.074838	84	FALSE	1	1060.1	48	449	1384010	48449	titus	Titus County	6	H1	G4020	NA	34420	NA	A	1051683607	50727822	33.214599	-94.9667825	titus	0.53	0.535	0.43	0.59	0.355	-0.175
824	824	1060	-94.948155	33.07481	85	FALSE	1	1060.1	48	449	1384010	48449	titus	Titus County	6	H1	G4020	NA	34420	NA	A	1051683607	50727822	33.214599	-94.9667825	titus	0.53	0.535	0.43	0.59	0.355	-0.175
825	825	1060	-94.948168	33.074767	86	FALSE	1	1060.1	48	449	1384010	48449	titus	Titus County	6	H1	G4020	NA	34420	NA	A	1051683607	50727822	33.214599	-94.9667825	titus	0.53	0.535	0.43	0.59	0.355	-0.175
826	826	1060	-94.948168	33.074706	87	FALSE	1	1060.1	48	449	1384010	48449	titus	Titus County	6	H1	G4020	NA	34420	NA	A	1051683607	50727822	33.214599	-94.9667825	titus	0.53	0.535	0.43	0.59	0.355	-0.175
827	827	1060	-94.948142	33.074635	88	FALSE	1	1060.1	48	449	1384010	48449	titus	Titus County	6	H1	G4020	NA	34420	NA	A	1051683607	50727822	33.214599	-94.9667825	titus	0.53	0.535	0.43	0.59	0.355	-0.175
828	828	1060	-94.948083	33.07452	89	FALSE	1	1060.1	48	449	1384010	48449	titus	Titus County	6	H1	G4020	NA	34420	NA	A	1051683607	50727822	33.214599	-94.9667825	titus	0.53	0.535	0.43	0.59	0.355	-0.175
829	829	1060	-94.948004	33.074399	90	FALSE	1	1060.1	48	449	1384010	48449	titus	Titus County	6	H1	G4020	NA	34420	NA	A	1051683607	50727822	33.214599	-94.9667825	titus	0.53	0.535	0.43	0.59	0.355	-0.175
830	830	1060	-94.947959	33.0743	91	FALSE	1	1060.1	48	449	1384010	48449	titus	Titus County	6	H1	G4020	NA	34420	NA	A	1051683607	50727822	33.214599	-94.9667825	titus	0.53	0.535	0.43	0.59	0.355	-0.175
831	831	1060	-94.947926	33.07419	92	FALSE	1	1060.1	48	449	1384010	48449	titus	Titus County	6	H1	G4020	NA	34420	NA	A	1051683607	50727822	33.214599	-94.9667825	titus	0.53	0.535	0.43	0.59	0.355	-0.175
832	832	1060	-94.947926	33.074052	93	FALSE	1	1060.1	48	449	1384010	48449	titus	Titus County	6	H1	G4020	NA	34420	NA	A	1051683607	50727822	33.214599	-94.9667825	titus	0.53	0.535	0.43	0.59	0.355	-0.175
833	833	1060	-94.947952	33.073985	94	FALSE	1	1060.1	48	449	1384010	48449	titus	Titus County	6	H1	G4020	NA	34420	NA	A	1051683607	50727822	33.214599	-94.9667825	titus	0.53	0.535	0.43	0.59	0.355	-0.175
834	834	1060	-94.948004	33.073948	95	FALSE	1	1060.1	48	449	1384010	48449	titus	Titus County	6	H1	G4020	NA	34420	NA	A	1051683607	50727822	33.214599	-94.9667825	titus	0.53	0.535	0.43	0.59	0.355	-0.175
835	835	1060	-94.948083	33.073915	96	FALSE	1	1060.1	48	449	1384010	48449	titus	Titus County	6	H1	G4020	NA	34420	NA	A	1051683607	50727822	33.214599	-94.9667825	titus	0.53	0.535	0.43	0.59	0.355	-0.175
836	836	1060	-94.948161	33.073909	97	FALSE	1	1060.1	48	449	1384010	48449	titus	Titus County	6	H1	G4020	NA	34420	NA	A	1051683607	50727822	33.214599	-94.9667825	titus	0.53	0.535	0.43	0.59	0.355	-0.175
837	837	1060	-94.948246	33.073926	98	FALSE	1	1060.1	48	449	1384010	48449	titus	Titus County	6	H1	G4020	NA	34420	NA	A	1051683607	50727822	33.214599	-94.9667825	titus	0.53	0.535	0.43	0.59	0.355	-0.175
838	838	1060	-94.948305	33.073948	99	FALSE	1	1060.1	48	449	1384010	48449	titus	Titus County	6	H1	G4020	NA	34420	NA	A	1051683607	50727822	33.214599	-94.9667825	titus	0.53	0.535	0.43	0.59	0.355	-0.175
839	839	1060	-94.948442	33.074047	100	FALSE	1	1060.1	48	449	1384010	48449	titus	Titus County	6	H1	G4020	NA	34420	NA	A	1051683607	50727822	33.214599	-94.9667825	titus	0.53	0.535	0.43	0.59	0.355	-0.175
840	840	1060	-94.948618	33.074244	101	FALSE	1	1060.1	48	449	1384010	48449	titus	Titus County	6	H1	G4020	NA	34420	NA	A	1051683607	50727822	33.214599	-94.9667825	titus	0.53	0.535	0.43	0.59	0.355	-0.175
841	841	1060	-94.948847	33.07441	102	FALSE	1	1060.1	48	449	1384010	48449	titus	Titus County	6	H1	G4020	NA	34420	NA	A	1051683607	50727822	33.214599	-94.9667825	titus	0.53	0.535	0.43	0.59	0.355	-0.175
842	842	1060	-94.948938	33.074437	103	FALSE	1	1060.1	48	449	1384010	48449	titus	Titus County	6	H1	G4020	NA	34420	NA	A	1051683607	50727822	33.214599	-94.9667825	titus	0.53	0.535	0.43	0.59	0.355	-0.175
843	843	1060	-94.949167	33.07443	104	FALSE	1	1060.1	48	449	1384010	48449	titus	Titus County	6	H1	G4020	NA	34420	NA	A	1051683607	50727822	33.214599	-94.9667825	titus	0.53	0.535	0.43	0.59	0.355	-0.175
844	844	1060	-94.949251	33.074415	105	FALSE	1	1060.1	48	449	1384010	48449	titus	Titus County	6	H1	G4020	NA	34420	NA	A	1051683607	50727822	33.214599	-94.9667825	titus	0.53	0.535	0.43	0.59	0.355	-0.175
845	845	1060	-94.949382	33.074294	106	FALSE	1	1060.1	48	449	1384010	48449	titus	Titus County	6	H1	G4020	NA	34420	NA	A	1051683607	50727822	33.214599	-94.9667825	titus	0.53	0.535	0.43	0.59	0.355	-0.175
846	846	1060	-94.949434	33.074205	107	FALSE	1	1060.1	48	449	1384010	48449	titus	Titus County	6	H1	G4020	NA	34420	NA	A	1051683607	50727822	33.214599	-94.9667825	titus	0.53	0.535	0.43	0.59	0.355	-0.175
847	847	1060	-94.949519	33.073794	108	FALSE	1	1060.1	48	449	1384010	48449	titus	Titus County	6	H1	G4020	NA	34420	NA	A	1051683607	50727822	33.214599	-94.9667825	titus	0.53	0.535	0.43	0.59	0.355	-0.175
848	848	1060	-94.949538	33.073732	109	FALSE	1	1060.1	48	449	1384010	48449	titus	Titus County	6	H1	G4020	NA	34420	NA	A	1051683607	50727822	33.214599	-94.9667825	titus	0.53	0.535	0.43	0.59	0.355	-0.175
849	849	1060	-94.949578	33.073667	110	FALSE	1	1060.1	48	449	1384010	48449	titus	Titus County	6	H1	G4020	NA	34420	NA	A	1051683607	50727822	33.214599	-94.9667825	titus	0.53	0.535	0.43	0.59	0.355	-0.175
850	850	1060	-94.94963	33.073618	111	FALSE	1	1060.1	48	449	1384010	48449	titus	Titus County	6	H1	G4020	NA	34420	NA	A	1051683607	50727822	33.214599	-94.9667825	titus	0.53	0.535	0.43	0.59	0.355	-0.175
851	851	1060	-94.949689	33.07358	112	FALSE	1	1060.1	48	449	1384010	48449	titus	Titus County	6	H1	G4020	NA	34420	NA	A	1051683607	50727822	33.214599	-94.9667825	titus	0.53	0.535	0.43	0.59	0.355	-0.175
852	852	1060	-94.949767	33.073546	113	FALSE	1	1060.1	48	449	1384010	48449	titus	Titus County	6	H1	G4020	NA	34420	NA	A	1051683607	50727822	33.214599	-94.9667825	titus	0.53	0.535	0.43	0.59	0.355	-0.175
853	853	1060	-94.950002	33.073541	114	FALSE	1	1060.1	48	449	1384010	48449	titus	Titus County	6	H1	G4020	NA	34420	NA	A	1051683607	50727822	33.214599	-94.9667825	titus	0.53	0.535	0.43	0.59	0.355	-0.175
854	854	1060	-94.950146	33.073596	115	FALSE	1	1060.1	48	449	1384010	48449	titus	Titus County	6	H1	G4020	NA	34420	NA	A	1051683607	50727822	33.214599	-94.9667825	titus	0.53	0.535	0.43	0.59	0.355	-0.175
855	855	1060	-94.950211	33.073656	116	FALSE	1	1060.1	48	449	1384010	48449	titus	Titus County	6	H1	G4020	NA	34420	NA	A	1051683607	50727822	33.214599	-94.9667825	titus	0.53	0.535	0.43	0.59	0.355	-0.175
856	856	1060	-94.95027	33.073739	117	FALSE	1	1060.1	48	449	1384010	48449	titus	Titus County	6	H1	G4020	NA	34420	NA	A	1051683607	50727822	33.214599	-94.9667825	titus	0.53	0.535	0.43	0.59	0.355	-0.175
857	857	1060	-94.950361	33.073948	118	FALSE	1	1060.1	48	449	1384010	48449	titus	Titus County	6	H1	G4020	NA	34420	NA	A	1051683607	50727822	33.214599	-94.9667825	titus	0.53	0.535	0.43	0.59	0.355	-0.175
858	858	1060	-94.950433	33.074294	119	FALSE	1	1060.1	48	449	1384010	48449	titus	Titus County	6	H1	G4020	NA	34420	NA	A	1051683607	50727822	33.214599	-94.9667825	titus	0.53	0.535	0.43	0.59	0.355	-0.175
859	859	1060	-94.950459	33.074376	120	FALSE	1	1060.1	48	449	1384010	48449	titus	Titus County	6	H1	G4020	NA	34420	NA	A	1051683607	50727822	33.214599	-94.9667825	titus	0.53	0.535	0.43	0.59	0.355	-0.175
860	860	1060	-94.950505	33.074437	121	FALSE	1	1060.1	48	449	1384010	48449	titus	Titus County	6	H1	G4020	NA	34420	NA	A	1051683607	50727822	33.214599	-94.9667825	titus	0.53	0.535	0.43	0.59	0.355	-0.175
861	861	1060	-94.95057	33.074481	122	FALSE	1	1060.1	48	449	1384010	48449	titus	Titus County	6	H1	G4020	NA	34420	NA	A	1051683607	50727822	33.214599	-94.9667825	titus	0.53	0.535	0.43	0.59	0.355	-0.175
862	862	1060	-94.950629	33.074497	123	FALSE	1	1060.1	48	449	1384010	48449	titus	Titus County	6	H1	G4020	NA	34420	NA	A	1051683607	50727822	33.214599	-94.9667825	titus	0.53	0.535	0.43	0.59	0.355	-0.175
863	863	1060	-94.950753	33.074486	124	FALSE	1	1060.1	48	449	1384010	48449	titus	Titus County	6	H1	G4020	NA	34420	NA	A	1051683607	50727822	33.214599	-94.9667825	titus	0.53	0.535	0.43	0.59	0.355	-0.175
864	864	1060	-94.950799	33.074464	125	FALSE	1	1060.1	48	449	1384010	48449	titus	Titus County	6	H1	G4020	NA	34420	NA	A	1051683607	50727822	33.214599	-94.9667825	titus	0.53	0.535	0.43	0.59	0.355	-0.175
865	865	1060	-94.95087	33.074409	126	FALSE	1	1060.1	48	449	1384010	48449	titus	Titus County	6	H1	G4020	NA	34420	NA	A	1051683607	50727822	33.214599	-94.9667825	titus	0.53	0.535	0.43	0.59	0.355	-0.175
866	866	1060	-94.95104	33.074112	127	FALSE	1	1060.1	48	449	1384010	48449	titus	Titus County	6	H1	G4020	NA	34420	NA	A	1051683607	50727822	33.214599	-94.9667825	titus	0.53	0.535	0.43	0.59	0.355	-0.175
867	867	1060	-94.951118	33.07403	128	FALSE	1	1060.1	48	449	1384010	48449	titus	Titus County	6	H1	G4020	NA	34420	NA	A	1051683607	50727822	33.214599	-94.9667825	titus	0.53	0.535	0.43	0.59	0.355	-0.175
868	868	1060	-94.951216	33.073974	129	FALSE	1	1060.1	48	449	1384010	48449	titus	Titus County	6	H1	G4020	NA	34420	NA	A	1051683607	50727822	33.214599	-94.9667825	titus	0.53	0.535	0.43	0.59	0.355	-0.175
869	869	1060	-94.951282	33.073963	130	FALSE	1	1060.1	48	449	1384010	48449	titus	Titus County	6	H1	G4020	NA	34420	NA	A	1051683607	50727822	33.214599	-94.9667825	titus	0.53	0.535	0.43	0.59	0.355	-0.175
870	870	1060	-94.951353	33.073974	131	FALSE	1	1060.1	48	449	1384010	48449	titus	Titus County	6	H1	G4020	NA	34420	NA	A	1051683607	50727822	33.214599	-94.9667825	titus	0.53	0.535	0.43	0.59	0.355	-0.175
871	871	1060	-94.951445	33.07403	132	FALSE	1	1060.1	48	449	1384010	48449	titus	Titus County	6	H1	G4020	NA	34420	NA	A	1051683607	50727822	33.214599	-94.9667825	titus	0.53	0.535	0.43	0.59	0.355	-0.175
872	872	1060	-94.951497	33.074084	133	FALSE	1	1060.1	48	449	1384010	48449	titus	Titus County	6	H1	G4020	NA	34420	NA	A	1051683607	50727822	33.214599	-94.9667825	titus	0.53	0.535	0.43	0.59	0.355	-0.175
873	873	1060	-94.951536	33.074156	134	FALSE	1	1060.1	48	449	1384010	48449	titus	Titus County	6	H1	G4020	NA	34420	NA	A	1051683607	50727822	33.214599	-94.9667825	titus	0.53	0.535	0.43	0.59	0.355	-0.175
874	874	1060	-94.951628	33.074508	135	FALSE	1	1060.1	48	449	1384010	48449	titus	Titus County	6	H1	G4020	NA	34420	NA	A	1051683607	50727822	33.214599	-94.9667825	titus	0.53	0.535	0.43	0.59	0.355	-0.175
875	875	1060	-94.95168	33.07459	136	FALSE	1	1060.1	48	449	1384010	48449	titus	Titus County	6	H1	G4020	NA	34420	NA	A	1051683607	50727822	33.214599	-94.9667825	titus	0.53	0.535	0.43	0.59	0.355	-0.175
876	876	1060	-94.951726	33.074623	137	FALSE	1	1060.1	48	449	1384010	48449	titus	Titus County	6	H1	G4020	NA	34420	NA	A	1051683607	50727822	33.214599	-94.9667825	titus	0.53	0.535	0.43	0.59	0.355	-0.175
877	877	1060	-94.951797	33.074651	138	FALSE	1	1060.1	48	449	1384010	48449	titus	Titus County	6	H1	G4020	NA	34420	NA	A	1051683607	50727822	33.214599	-94.9667825	titus	0.53	0.535	0.43	0.59	0.355	-0.175
878	878	1060	-94.951935	33.074612	139	FALSE	1	1060.1	48	449	1384010	48449	titus	Titus County	6	H1	G4020	NA	34420	NA	A	1051683607	50727822	33.214599	-94.9667825	titus	0.53	0.535	0.43	0.59	0.355	-0.175
879	879	1060	-94.952	33.074568	140	FALSE	1	1060.1	48	449	1384010	48449	titus	Titus County	6	H1	G4020	NA	34420	NA	A	1051683607	50727822	33.214599	-94.9667825	titus	0.53	0.535	0.43	0.59	0.355	-0.175
880	880	1060	-94.952307	33.074008	141	FALSE	1	1060.1	48	449	1384010	48449	titus	Titus County	6	H1	G4020	NA	34420	NA	A	1051683607	50727822	33.214599	-94.9667825	titus	0.53	0.535	0.43	0.59	0.355	-0.175
881	881	1060	-94.952359	33.073946	142	FALSE	1	1060.1	48	449	1384010	48449	titus	Titus County	6	H1	G4020	NA	34420	NA	A	1051683607	50727822	33.214599	-94.9667825	titus	0.53	0.535	0.43	0.59	0.355	-0.175
882	882	1060	-94.952437	33.073892	143	FALSE	1	1060.1	48	449	1384010	48449	titus	Titus County	6	H1	G4020	NA	34420	NA	A	1051683607	50727822	33.214599	-94.9667825	titus	0.53	0.535	0.43	0.59	0.355	-0.175
883	883	1060	-94.952515	33.073876	144	FALSE	1	1060.1	48	449	1384010	48449	titus	Titus County	6	H1	G4020	NA	34420	NA	A	1051683607	50727822	33.214599	-94.9667825	titus	0.53	0.535	0.43	0.59	0.355	-0.175
884	884	1060	-94.952587	33.073876	145	FALSE	1	1060.1	48	449	1384010	48449	titus	Titus County	6	H1	G4020	NA	34420	NA	A	1051683607	50727822	33.214599	-94.9667825	titus	0.53	0.535	0.43	0.59	0.355	-0.175
885	885	1060	-94.952731	33.073898	146	FALSE	1	1060.1	48	449	1384010	48449	titus	Titus County	6	H1	G4020	NA	34420	NA	A	1051683607	50727822	33.214599	-94.9667825	titus	0.53	0.535	0.43	0.59	0.355	-0.175
886	886	1060	-94.95292	33.073991	147	FALSE	1	1060.1	48	449	1384010	48449	titus	Titus County	6	H1	G4020	NA	34420	NA	A	1051683607	50727822	33.214599	-94.9667825	titus	0.53	0.535	0.43	0.59	0.355	-0.175
887	887	1060	-94.953123	33.074151	148	FALSE	1	1060.1	48	449	1384010	48449	titus	Titus County	6	H1	G4020	NA	34420	NA	A	1051683607	50727822	33.214599	-94.9667825	titus	0.53	0.535	0.43	0.59	0.355	-0.175
888	888	1060	-94.953312	33.074326	149	FALSE	1	1060.1	48	449	1384010	48449	titus	Titus County	6	H1	G4020	NA	34420	NA	A	1051683607	50727822	33.214599	-94.9667825	titus	0.53	0.535	0.43	0.59	0.355	-0.175
889	889	1060	-94.953364	33.074343	150	FALSE	1	1060.1	48	449	1384010	48449	titus	Titus County	6	H1	G4020	NA	34420	NA	A	1051683607	50727822	33.214599	-94.9667825	titus	0.53	0.535	0.43	0.59	0.355	-0.175
890	890	1060	-94.953443	33.074337	151	FALSE	1	1060.1	48	449	1384010	48449	titus	Titus County	6	H1	G4020	NA	34420	NA	A	1051683607	50727822	33.214599	-94.9667825	titus	0.53	0.535	0.43	0.59	0.355	-0.175
891	891	1060	-94.953488	33.074305	152	FALSE	1	1060.1	48	449	1384010	48449	titus	Titus County	6	H1	G4020	NA	34420	NA	A	1051683607	50727822	33.214599	-94.9667825	titus	0.53	0.535	0.43	0.59	0.355	-0.175
892	892	1060	-94.953521	33.074261	153	FALSE	1	1060.1	48	449	1384010	48449	titus	Titus County	6	H1	G4020	NA	34420	NA	A	1051683607	50727822	33.214599	-94.9667825	titus	0.53	0.535	0.43	0.59	0.355	-0.175
893	893	1060	-94.953704	33.07387	154	FALSE	1	1060.1	48	449	1384010	48449	titus	Titus County	6	H1	G4020	NA	34420	NA	A	1051683607	50727822	33.214599	-94.9667825	titus	0.53	0.535	0.43	0.59	0.355	-0.175
894	894	1060	-94.953769	33.073815	155	FALSE	1	1060.1	48	449	1384010	48449	titus	Titus County	6	H1	G4020	NA	34420	NA	A	1051683607	50727822	33.214599	-94.9667825	titus	0.53	0.535	0.43	0.59	0.355	-0.175
895	895	1060	-94.953854	33.073782	156	FALSE	1	1060.1	48	449	1384010	48449	titus	Titus County	6	H1	G4020	NA	34420	NA	A	1051683607	50727822	33.214599	-94.9667825	titus	0.53	0.535	0.43	0.59	0.355	-0.175
896	896	1060	-94.953913	33.073771	157	FALSE	1	1060.1	48	449	1384010	48449	titus	Titus County	6	H1	G4020	NA	34420	NA	A	1051683607	50727822	33.214599	-94.9667825	titus	0.53	0.535	0.43	0.59	0.355	-0.175
897	897	1060	-94.954017	33.073804	158	FALSE	1	1060.1	48	449	1384010	48449	titus	Titus County	6	H1	G4020	NA	34420	NA	A	1051683607	50727822	33.214599	-94.9667825	titus	0.53	0.535	0.43	0.59	0.355	-0.175
898	898	1060	-94.95435	33.073969	159	FALSE	1	1060.1	48	449	1384010	48449	titus	Titus County	6	H1	G4020	NA	34420	NA	A	1051683607	50727822	33.214599	-94.9667825	titus	0.53	0.535	0.43	0.59	0.355	-0.175
899	899	1060	-94.954441	33.073985	160	FALSE	1	1060.1	48	449	1384010	48449	titus	Titus County	6	H1	G4020	NA	34420	NA	A	1051683607	50727822	33.214599	-94.9667825	titus	0.53	0.535	0.43	0.59	0.355	-0.175
900	900	1060	-94.954507	33.073974	161	FALSE	1	1060.1	48	449	1384010	48449	titus	Titus County	6	H1	G4020	NA	34420	NA	A	1051683607	50727822	33.214599	-94.9667825	titus	0.53	0.535	0.43	0.59	0.355	-0.175
901	901	1060	-94.954559	33.073946	162	FALSE	1	1060.1	48	449	1384010	48449	titus	Titus County	6	H1	G4020	NA	34420	NA	A	1051683607	50727822	33.214599	-94.9667825	titus	0.53	0.535	0.43	0.59	0.355	-0.175
902	902	1060	-94.954592	33.073914	163	FALSE	1	1060.1	48	449	1384010	48449	titus	Titus County	6	H1	G4020	NA	34420	NA	A	1051683607	50727822	33.214599	-94.9667825	titus	0.53	0.535	0.43	0.59	0.355	-0.175
903	903	1060	-94.954598	33.073876	164	FALSE	1	1060.1	48	449	1384010	48449	titus	Titus County	6	H1	G4020	NA	34420	NA	A	1051683607	50727822	33.214599	-94.9667825	titus	0.53	0.535	0.43	0.59	0.355	-0.175
904	904	1060	-94.954507	33.073557	165	FALSE	1	1060.1	48	449	1384010	48449	titus	Titus County	6	H1	G4020	NA	34420	NA	A	1051683607	50727822	33.214599	-94.9667825	titus	0.53	0.535	0.43	0.59	0.355	-0.175
905	905	1060	-94.954494	33.073397	166	FALSE	1	1060.1	48	449	1384010	48449	titus	Titus County	6	H1	G4020	NA	34420	NA	A	1051683607	50727822	33.214599	-94.9667825	titus	0.53	0.535	0.43	0.59	0.355	-0.175
906	906	1060	-94.954513	33.07332	167	FALSE	1	1060.1	48	449	1384010	48449	titus	Titus County	6	H1	G4020	NA	34420	NA	A	1051683607	50727822	33.214599	-94.9667825	titus	0.53	0.535	0.43	0.59	0.355	-0.175
907	907	1060	-94.954585	33.073188	168	FALSE	1	1060.1	48	449	1384010	48449	titus	Titus County	6	H1	G4020	NA	34420	NA	A	1051683607	50727822	33.214599	-94.9667825	titus	0.53	0.535	0.43	0.59	0.355	-0.175
908	908	1060	-94.954657	33.07309	169	FALSE	1	1060.1	48	449	1384010	48449	titus	Titus County	6	H1	G4020	NA	34420	NA	A	1051683607	50727822	33.214599	-94.9667825	titus	0.53	0.535	0.43	0.59	0.355	-0.175
909	909	1060	-94.954722	33.073034	170	FALSE	1	1060.1	48	449	1384010	48449	titus	Titus County	6	H1	G4020	NA	34420	NA	A	1051683607	50727822	33.214599	-94.9667825	titus	0.53	0.535	0.43	0.59	0.355	-0.175
910	910	1060	-94.954781	33.073002	171	FALSE	1	1060.1	48	449	1384010	48449	titus	Titus County	6	H1	G4020	NA	34420	NA	A	1051683607	50727822	33.214599	-94.9667825	titus	0.53	0.535	0.43	0.59	0.355	-0.175
911	911	1060	-94.954879	33.073002	172	FALSE	1	1060.1	48	449	1384010	48449	titus	Titus County	6	H1	G4020	NA	34420	NA	A	1051683607	50727822	33.214599	-94.9667825	titus	0.53	0.535	0.43	0.59	0.355	-0.175
912	912	1060	-94.95499	33.073045	173	FALSE	1	1060.1	48	449	1384010	48449	titus	Titus County	6	H1	G4020	NA	34420	NA	A	1051683607	50727822	33.214599	-94.9667825	titus	0.53	0.535	0.43	0.59	0.355	-0.175
913	913	1060	-94.955172	33.073216	174	FALSE	1	1060.1	48	449	1384010	48449	titus	Titus County	6	H1	G4020	NA	34420	NA	A	1051683607	50727822	33.214599	-94.9667825	titus	0.53	0.535	0.43	0.59	0.355	-0.175
914	914	1060	-94.95531	33.073282	175	FALSE	1	1060.1	48	449	1384010	48449	titus	Titus County	6	H1	G4020	NA	34420	NA	A	1051683607	50727822	33.214599	-94.9667825	titus	0.53	0.535	0.43	0.59	0.355	-0.175
915	915	1060	-94.955447	33.073309	176	FALSE	1	1060.1	48	449	1384010	48449	titus	Titus County	6	H1	G4020	NA	34420	NA	A	1051683607	50727822	33.214599	-94.9667825	titus	0.53	0.535	0.43	0.59	0.355	-0.175
916	916	1060	-94.955558	33.073309	177	FALSE	1	1060.1	48	449	1384010	48449	titus	Titus County	6	H1	G4020	NA	34420	NA	A	1051683607	50727822	33.214599	-94.9667825	titus	0.53	0.535	0.43	0.59	0.355	-0.175
917	917	1060	-94.955734	33.073271	178	FALSE	1	1060.1	48	449	1384010	48449	titus	Titus County	6	H1	G4020	NA	34420	NA	A	1051683607	50727822	33.214599	-94.9667825	titus	0.53	0.535	0.43	0.59	0.355	-0.175
918	918	1060	-94.955995	33.073161	179	FALSE	1	1060.1	48	449	1384010	48449	titus	Titus County	6	H1	G4020	NA	34420	NA	A	1051683607	50727822	33.214599	-94.9667825	titus	0.53	0.535	0.43	0.59	0.355	-0.175
919	919	1060	-94.956139	33.073117	180	FALSE	1	1060.1	48	449	1384010	48449	titus	Titus County	6	H1	G4020	NA	34420	NA	A	1051683607	50727822	33.214599	-94.9667825	titus	0.53	0.535	0.43	0.59	0.355	-0.175
920	920	1060	-94.956204	33.073106	181	FALSE	1	1060.1	48	449	1384010	48449	titus	Titus County	6	H1	G4020	NA	34420	NA	A	1051683607	50727822	33.214599	-94.9667825	titus	0.53	0.535	0.43	0.59	0.355	-0.175
921	921	1060	-94.956282	33.073106	182	FALSE	1	1060.1	48	449	1384010	48449	titus	Titus County	6	H1	G4020	NA	34420	NA	A	1051683607	50727822	33.214599	-94.9667825	titus	0.53	0.535	0.43	0.59	0.355	-0.175
922	922	1060	-94.95638	33.073121	183	FALSE	1	1060.1	48	449	1384010	48449	titus	Titus County	6	H1	G4020	NA	34420	NA	A	1051683607	50727822	33.214599	-94.9667825	titus	0.53	0.535	0.43	0.59	0.355	-0.175
923	923	1060	-94.956609	33.073227	184	FALSE	1	1060.1	48	449	1384010	48449	titus	Titus County	6	H1	G4020	NA	34420	NA	A	1051683607	50727822	33.214599	-94.9667825	titus	0.53	0.535	0.43	0.59	0.355	-0.175
924	924	1060	-94.957242	33.073583	185	FALSE	1	1060.1	48	449	1384010	48449	titus	Titus County	6	H1	G4020	NA	34420	NA	A	1051683607	50727822	33.214599	-94.9667825	titus	0.53	0.535	0.43	0.59	0.355	-0.175
925	925	1060	-94.957412	33.073666	186	FALSE	1	1060.1	48	449	1384010	48449	titus	Titus County	6	H1	G4020	NA	34420	NA	A	1051683607	50727822	33.214599	-94.9667825	titus	0.53	0.535	0.43	0.59	0.355	-0.175
926	926	1060	-94.957523	33.073698	187	FALSE	1	1060.1	48	449	1384010	48449	titus	Titus County	6	H1	G4020	NA	34420	NA	A	1051683607	50727822	33.214599	-94.9667825	titus	0.53	0.535	0.43	0.59	0.355	-0.175
927	927	1060	-94.957608	33.073694	188	FALSE	1	1060.1	48	449	1384010	48449	titus	Titus County	6	H1	G4020	NA	34420	NA	A	1051683607	50727822	33.214599	-94.9667825	titus	0.53	0.535	0.43	0.59	0.355	-0.175
928	928	1060	-94.957686	33.073672	189	FALSE	1	1060.1	48	449	1384010	48449	titus	Titus County	6	H1	G4020	NA	34420	NA	A	1051683607	50727822	33.214599	-94.9667825	titus	0.53	0.535	0.43	0.59	0.355	-0.175
929	929	1060	-94.957758	33.073633	190	FALSE	1	1060.1	48	449	1384010	48449	titus	Titus County	6	H1	G4020	NA	34420	NA	A	1051683607	50727822	33.214599	-94.9667825	titus	0.53	0.535	0.43	0.59	0.355	-0.175
930	930	1060	-94.95781	33.073534	191	FALSE	1	1060.1	48	449	1384010	48449	titus	Titus County	6	H1	G4020	NA	34420	NA	A	1051683607	50727822	33.214599	-94.9667825	titus	0.53	0.535	0.43	0.59	0.355	-0.175
931	931	1060	-94.957797	33.07343	192	FALSE	1	1060.1	48	449	1384010	48449	titus	Titus County	6	H1	G4020	NA	34420	NA	A	1051683607	50727822	33.214599	-94.9667825	titus	0.53	0.535	0.43	0.59	0.355	-0.175
932	932	1060	-94.957725	33.073276	193	FALSE	1	1060.1	48	449	1384010	48449	titus	Titus County	6	H1	G4020	NA	34420	NA	A	1051683607	50727822	33.214599	-94.9667825	titus	0.53	0.535	0.43	0.59	0.355	-0.175
933	933	1060	-94.957705	33.07316	194	FALSE	1	1060.1	48	449	1384010	48449	titus	Titus County	6	H1	G4020	NA	34420	NA	A	1051683607	50727822	33.214599	-94.9667825	titus	0.53	0.535	0.43	0.59	0.355	-0.175
934	934	1060	-94.957738	33.072996	195	FALSE	1	1060.1	48	449	1384010	48449	titus	Titus County	6	H1	G4020	NA	34420	NA	A	1051683607	50727822	33.214599	-94.9667825	titus	0.53	0.535	0.43	0.59	0.355	-0.175
935	935	1060	-94.957771	33.072935	196	FALSE	1	1060.1	48	449	1384010	48449	titus	Titus County	6	H1	G4020	NA	34420	NA	A	1051683607	50727822	33.214599	-94.9667825	titus	0.53	0.535	0.43	0.59	0.355	-0.175
936	936	1060	-94.957823	33.072896	197	FALSE	1	1060.1	48	449	1384010	48449	titus	Titus County	6	H1	G4020	NA	34420	NA	A	1051683607	50727822	33.214599	-94.9667825	titus	0.53	0.535	0.43	0.59	0.355	-0.175
937	937	1060	-94.957953	33.072853	198	FALSE	1	1060.1	48	449	1384010	48449	titus	Titus County	6	H1	G4020	NA	34420	NA	A	1051683607	50727822	33.214599	-94.9667825	titus	0.53	0.535	0.43	0.59	0.355	-0.175
938	938	1060	-94.958188	33.07282	199	FALSE	1	1060.1	48	449	1384010	48449	titus	Titus County	6	H1	G4020	NA	34420	NA	A	1051683607	50727822	33.214599	-94.9667825	titus	0.53	0.535	0.43	0.59	0.355	-0.175
939	939	1060	-94.958358	33.07282	200	FALSE	1	1060.1	48	449	1384010	48449	titus	Titus County	6	H1	G4020	NA	34420	NA	A	1051683607	50727822	33.214599	-94.9667825	titus	0.53	0.535	0.43	0.59	0.355	-0.175
940	940	1060	-94.958606	33.072781	201	FALSE	1	1060.1	48	449	1384010	48449	titus	Titus County	6	H1	G4020	NA	34420	NA	A	1051683607	50727822	33.214599	-94.9667825	titus	0.53	0.535	0.43	0.59	0.355	-0.175
941	941	1060	-94.958848	33.072665	202	FALSE	1	1060.1	48	449	1384010	48449	titus	Titus County	6	H1	G4020	NA	34420	NA	A	1051683607	50727822	33.214599	-94.9667825	titus	0.53	0.535	0.43	0.59	0.355	-0.175
942	942	1060	-94.9592	33.072457	203	FALSE	1	1060.1	48	449	1384010	48449	titus	Titus County	6	H1	G4020	NA	34420	NA	A	1051683607	50727822	33.214599	-94.9667825	titus	0.53	0.535	0.43	0.59	0.355	-0.175
943	943	1060	-94.959344	33.072352	204	FALSE	1	1060.1	48	449	1384010	48449	titus	Titus County	6	H1	G4020	NA	34420	NA	A	1051683607	50727822	33.214599	-94.9667825	titus	0.53	0.535	0.43	0.59	0.355	-0.175
944	944	1060	-94.959474	33.072297	205	FALSE	1	1060.1	48	449	1384010	48449	titus	Titus County	6	H1	G4020	NA	34420	NA	A	1051683607	50727822	33.214599	-94.9667825	titus	0.53	0.535	0.43	0.59	0.355	-0.175
945	945	1060	-94.959638	33.072319	206	FALSE	1	1060.1	48	449	1384010	48449	titus	Titus County	6	H1	G4020	NA	34420	NA	A	1051683607	50727822	33.214599	-94.9667825	titus	0.53	0.535	0.43	0.59	0.355	-0.175
946	946	1060	-94.959709	33.072352	207	FALSE	1	1060.1	48	449	1384010	48449	titus	Titus County	6	H1	G4020	NA	34420	NA	A	1051683607	50727822	33.214599	-94.9667825	titus	0.53	0.535	0.43	0.59	0.355	-0.175
947	947	1060	-94.959925	33.072505	208	FALSE	1	1060.1	48	449	1384010	48449	titus	Titus County	6	H1	G4020	NA	34420	NA	A	1051683607	50727822	33.214599	-94.9667825	titus	0.53	0.535	0.43	0.59	0.355	-0.175
948	948	1060	-94.960193	33.072797	209	FALSE	1	1060.1	48	449	1384010	48449	titus	Titus County	6	H1	G4020	NA	34420	NA	A	1051683607	50727822	33.214599	-94.9667825	titus	0.53	0.535	0.43	0.59	0.355	-0.175
949	949	1060	-94.960291	33.072891	210	FALSE	1	1060.1	48	449	1384010	48449	titus	Titus County	6	H1	G4020	NA	34420	NA	A	1051683607	50727822	33.214599	-94.9667825	titus	0.53	0.535	0.43	0.59	0.355	-0.175
950	950	1060	-94.960402	33.072968	211	FALSE	1	1060.1	48	449	1384010	48449	titus	Titus County	6	H1	G4020	NA	34420	NA	A	1051683607	50727822	33.214599	-94.9667825	titus	0.53	0.535	0.43	0.59	0.355	-0.175
951	951	1060	-94.960487	33.073	212	FALSE	1	1060.1	48	449	1384010	48449	titus	Titus County	6	H1	G4020	NA	34420	NA	A	1051683607	50727822	33.214599	-94.9667825	titus	0.53	0.535	0.43	0.59	0.355	-0.175
952	952	1060	-94.960578	33.073017	213	FALSE	1	1060.1	48	449	1384010	48449	titus	Titus County	6	H1	G4020	NA	34420	NA	A	1051683607	50727822	33.214599	-94.9667825	titus	0.53	0.535	0.43	0.59	0.355	-0.175
953	953	1060	-94.960682	33.073011	214	FALSE	1	1060.1	48	449	1384010	48449	titus	Titus County	6	H1	G4020	NA	34420	NA	A	1051683607	50727822	33.214599	-94.9667825	titus	0.53	0.535	0.43	0.59	0.355	-0.175
954	954	1060	-94.960787	33.073	215	FALSE	1	1060.1	48	449	1384010	48449	titus	Titus County	6	H1	G4020	NA	34420	NA	A	1051683607	50727822	33.214599	-94.9667825	titus	0.53	0.535	0.43	0.59	0.355	-0.175
955	955	1060	-94.960872	33.072955	216	FALSE	1	1060.1	48	449	1384010	48449	titus	Titus County	6	H1	G4020	NA	34420	NA	A	1051683607	50727822	33.214599	-94.9667825	titus	0.53	0.535	0.43	0.59	0.355	-0.175
956	956	1060	-94.960976	33.072923	217	FALSE	1	1060.1	48	449	1384010	48449	titus	Titus County	6	H1	G4020	NA	34420	NA	A	1051683607	50727822	33.214599	-94.9667825	titus	0.53	0.535	0.43	0.59	0.355	-0.175
957	957	1060	-94.961028	33.07294	218	FALSE	1	1060.1	48	449	1384010	48449	titus	Titus County	6	H1	G4020	NA	34420	NA	A	1051683607	50727822	33.214599	-94.9667825	titus	0.53	0.535	0.43	0.59	0.355	-0.175
958	958	1060	-94.96112	33.073022	219	FALSE	1	1060.1	48	449	1384010	48449	titus	Titus County	6	H1	G4020	NA	34420	NA	A	1051683607	50727822	33.214599	-94.9667825	titus	0.53	0.535	0.43	0.59	0.355	-0.175
959	959	1060	-94.961211	33.073076	220	FALSE	1	1060.1	48	449	1384010	48449	titus	Titus County	6	H1	G4020	NA	34420	NA	A	1051683607	50727822	33.214599	-94.9667825	titus	0.53	0.535	0.43	0.59	0.355	-0.175
960	960	1060	-94.961309	33.073116	221	FALSE	1	1060.1	48	449	1384010	48449	titus	Titus County	6	H1	G4020	NA	34420	NA	A	1051683607	50727822	33.214599	-94.9667825	titus	0.53	0.535	0.43	0.59	0.355	-0.175
961	961	1060	-94.9614	33.073121	222	FALSE	1	1060.1	48	449	1384010	48449	titus	Titus County	6	H1	G4020	NA	34420	NA	A	1051683607	50727822	33.214599	-94.9667825	titus	0.53	0.535	0.43	0.59	0.355	-0.175
962	962	1060	-94.96144	33.073116	223	FALSE	1	1060.1	48	449	1384010	48449	titus	Titus County	6	H1	G4020	NA	34420	NA	A	1051683607	50727822	33.214599	-94.9667825	titus	0.53	0.535	0.43	0.59	0.355	-0.175
963	963	1060	-94.961505	33.073076	224	FALSE	1	1060.1	48	449	1384010	48449	titus	Titus County	6	H1	G4020	NA	34420	NA	A	1051683607	50727822	33.214599	-94.9667825	titus	0.53	0.535	0.43	0.59	0.355	-0.175
964	964	1060	-94.961551	33.073017	225	FALSE	1	1060.1	48	449	1384010	48449	titus	Titus County	6	H1	G4020	NA	34420	NA	A	1051683607	50727822	33.214599	-94.9667825	titus	0.53	0.535	0.43	0.59	0.355	-0.175
965	965	1060	-94.96159	33.07283	226	FALSE	1	1060.1	48	449	1384010	48449	titus	Titus County	6	H1	G4020	NA	34420	NA	A	1051683607	50727822	33.214599	-94.9667825	titus	0.53	0.535	0.43	0.59	0.355	-0.175
966	966	1060	-94.961616	33.072797	227	FALSE	1	1060.1	48	449	1384010	48449	titus	Titus County	6	H1	G4020	NA	34420	NA	A	1051683607	50727822	33.214599	-94.9667825	titus	0.53	0.535	0.43	0.59	0.355	-0.175
967	967	1060	-94.961714	33.072758	228	FALSE	1	1060.1	48	449	1384010	48449	titus	Titus County	6	H1	G4020	NA	34420	NA	A	1051683607	50727822	33.214599	-94.9667825	titus	0.53	0.535	0.43	0.59	0.355	-0.175
968	968	1060	-94.961766	33.072775	229	FALSE	1	1060.1	48	449	1384010	48449	titus	Titus County	6	H1	G4020	NA	34420	NA	A	1051683607	50727822	33.214599	-94.9667825	titus	0.53	0.535	0.43	0.59	0.355	-0.175
969	969	1060	-94.961851	33.072834	230	FALSE	1	1060.1	48	449	1384010	48449	titus	Titus County	6	H1	G4020	NA	34420	NA	A	1051683607	50727822	33.214599	-94.9667825	titus	0.53	0.535	0.43	0.59	0.355	-0.175
970	970	1060	-94.96191	33.072918	231	FALSE	1	1060.1	48	449	1384010	48449	titus	Titus County	6	H1	G4020	NA	34420	NA	A	1051683607	50727822	33.214599	-94.9667825	titus	0.53	0.535	0.43	0.59	0.355	-0.175
971	971	1060	-94.962027	33.073143	232	FALSE	1	1060.1	48	449	1384010	48449	titus	Titus County	6	H1	G4020	NA	34420	NA	A	1051683607	50727822	33.214599	-94.9667825	titus	0.53	0.535	0.43	0.59	0.355	-0.175
972	972	1060	-94.962119	33.073231	233	FALSE	1	1060.1	48	449	1384010	48449	titus	Titus County	6	H1	G4020	NA	34420	NA	A	1051683607	50727822	33.214599	-94.9667825	titus	0.53	0.535	0.43	0.59	0.355	-0.175
973	973	1060	-94.962249	33.073318	234	FALSE	1	1060.1	48	449	1384010	48449	titus	Titus County	6	H1	G4020	NA	34420	NA	A	1051683607	50727822	33.214599	-94.9667825	titus	0.53	0.535	0.43	0.59	0.355	-0.175
974	974	1060	-94.962354	33.073335	235	FALSE	1	1060.1	48	449	1384010	48449	titus	Titus County	6	H1	G4020	NA	34420	NA	A	1051683607	50727822	33.214599	-94.9667825	titus	0.53	0.535	0.43	0.59	0.355	-0.175
975	975	1060	-94.962439	33.07333	236	FALSE	1	1060.1	48	449	1384010	48449	titus	Titus County	6	H1	G4020	NA	34420	NA	A	1051683607	50727822	33.214599	-94.9667825	titus	0.53	0.535	0.43	0.59	0.355	-0.175
976	976	1060	-94.962543	33.073307	237	FALSE	1	1060.1	48	449	1384010	48449	titus	Titus County	6	H1	G4020	NA	34420	NA	A	1051683607	50727822	33.214599	-94.9667825	titus	0.53	0.535	0.43	0.59	0.355	-0.175
977	977	1060	-94.962798	33.073192	238	FALSE	1	1060.1	48	449	1384010	48449	titus	Titus County	6	H1	G4020	NA	34420	NA	A	1051683607	50727822	33.214599	-94.9667825	titus	0.53	0.535	0.43	0.59	0.355	-0.175
978	978	1060	-94.963313	33.072901	239	FALSE	1	1060.1	48	449	1384010	48449	titus	Titus County	6	H1	G4020	NA	34420	NA	A	1051683607	50727822	33.214599	-94.9667825	titus	0.53	0.535	0.43	0.59	0.355	-0.175
979	979	1060	-94.963496	33.07278	240	FALSE	1	1060.1	48	449	1384010	48449	titus	Titus County	6	H1	G4020	NA	34420	NA	A	1051683607	50727822	33.214599	-94.9667825	titus	0.53	0.535	0.43	0.59	0.355	-0.175
980	980	1060	-94.963594	33.07267	241	FALSE	1	1060.1	48	449	1384010	48449	titus	Titus County	6	H1	G4020	NA	34420	NA	A	1051683607	50727822	33.214599	-94.9667825	titus	0.53	0.535	0.43	0.59	0.355	-0.175
981	981	1060	-94.963659	33.07262	242	FALSE	1	1060.1	48	449	1384010	48449	titus	Titus County	6	H1	G4020	NA	34420	NA	A	1051683607	50727822	33.214599	-94.9667825	titus	0.53	0.535	0.43	0.59	0.355	-0.175
982	982	1060	-94.963737	33.072598	243	FALSE	1	1060.1	48	449	1384010	48449	titus	Titus County	6	H1	G4020	NA	34420	NA	A	1051683607	50727822	33.214599	-94.9667825	titus	0.53	0.535	0.43	0.59	0.355	-0.175
983	983	1060	-94.963855	33.072592	244	FALSE	1	1060.1	48	449	1384010	48449	titus	Titus County	6	H1	G4020	NA	34420	NA	A	1051683607	50727822	33.214599	-94.9667825	titus	0.53	0.535	0.43	0.59	0.355	-0.175
984	984	1060	-94.963914	33.072598	245	FALSE	1	1060.1	48	449	1384010	48449	titus	Titus County	6	H1	G4020	NA	34420	NA	A	1051683607	50727822	33.214599	-94.9667825	titus	0.53	0.535	0.43	0.59	0.355	-0.175
985	985	1060	-94.963999	33.072642	246	FALSE	1	1060.1	48	449	1384010	48449	titus	Titus County	6	H1	G4020	NA	34420	NA	A	1051683607	50727822	33.214599	-94.9667825	titus	0.53	0.535	0.43	0.59	0.355	-0.175
986	986	1060	-94.964181	33.072817	247	FALSE	1	1060.1	48	449	1384010	48449	titus	Titus County	6	H1	G4020	NA	34420	NA	A	1051683607	50727822	33.214599	-94.9667825	titus	0.53	0.535	0.43	0.59	0.355	-0.175
987	987	1060	-94.96439	33.072972	248	FALSE	1	1060.1	48	449	1384010	48449	titus	Titus County	6	H1	G4020	NA	34420	NA	A	1051683607	50727822	33.214599	-94.9667825	titus	0.53	0.535	0.43	0.59	0.355	-0.175
988	988	1060	-94.964475	33.073011	249	FALSE	1	1060.1	48	449	1384010	48449	titus	Titus County	6	H1	G4020	NA	34420	NA	A	1051683607	50727822	33.214599	-94.9667825	titus	0.53	0.535	0.43	0.59	0.355	-0.175
989	989	1060	-94.964619	33.073054	250	FALSE	1	1060.1	48	449	1384010	48449	titus	Titus County	6	H1	G4020	NA	34420	NA	A	1051683607	50727822	33.214599	-94.9667825	titus	0.53	0.535	0.43	0.59	0.355	-0.175
990	990	1060	-94.964717	33.073071	251	FALSE	1	1060.1	48	449	1384010	48449	titus	Titus County	6	H1	G4020	NA	34420	NA	A	1051683607	50727822	33.214599	-94.9667825	titus	0.53	0.535	0.43	0.59	0.355	-0.175
991	991	1060	-94.96486	33.073082	252	FALSE	1	1060.1	48	449	1384010	48449	titus	Titus County	6	H1	G4020	NA	34420	NA	A	1051683607	50727822	33.214599	-94.9667825	titus	0.53	0.535	0.43	0.59	0.355	-0.175
992	992	1060	-94.965434	33.073076	253	FALSE	1	1060.1	48	449	1384010	48449	titus	Titus County	6	H1	G4020	NA	34420	NA	A	1051683607	50727822	33.214599	-94.9667825	titus	0.53	0.535	0.43	0.59	0.355	-0.175
993	993	1060	-94.965833	33.073071	254	FALSE	1	1060.1	48	449	1384010	48449	titus	Titus County	6	H1	G4020	NA	34420	NA	A	1051683607	50727822	33.214599	-94.9667825	titus	0.53	0.535	0.43	0.59	0.355	-0.175
994	994	1060	-94.966062	33.073043	255	FALSE	1	1060.1	48	449	1384010	48449	titus	Titus County	6	H1	G4020	NA	34420	NA	A	1051683607	50727822	33.214599	-94.9667825	titus	0.53	0.535	0.43	0.59	0.355	-0.175
995	995	1060	-94.966264	33.072977	256	FALSE	1	1060.1	48	449	1384010	48449	titus	Titus County	6	H1	G4020	NA	34420	NA	A	1051683607	50727822	33.214599	-94.9667825	titus	0.53	0.535	0.43	0.59	0.355	-0.175
996	996	1060	-94.966408	33.072922	257	FALSE	1	1060.1	48	449	1384010	48449	titus	Titus County	6	H1	G4020	NA	34420	NA	A	1051683607	50727822	33.214599	-94.9667825	titus	0.53	0.535	0.43	0.59	0.355	-0.175
997	997	1060	-94.966558	33.072851	258	FALSE	1	1060.1	48	449	1384010	48449	titus	Titus County	6	H1	G4020	NA	34420	NA	A	1051683607	50727822	33.214599	-94.9667825	titus	0.53	0.535	0.43	0.59	0.355	-0.175
998	998	1060	-94.966845	33.072746	259	FALSE	1	1060.1	48	449	1384010	48449	titus	Titus County	6	H1	G4020	NA	34420	NA	A	1051683607	50727822	33.214599	-94.9667825	titus	0.53	0.535	0.43	0.59	0.355	-0.175
999	999	1060	-94.96693	33.072719	260	FALSE	1	1060.1	48	449	1384010	48449	titus	Titus County	6	H1	G4020	NA	34420	NA	A	1051683607	50727822	33.214599	-94.9667825	titus	0.53	0.535	0.43	0.59	0.355	-0.175
1000	1000	1060	-94.967086	33.072702	261	FALSE	1	1060.1	48	449	1384010	48449	titus	Titus County	6	H1	G4020	NA	34420	NA	A	1051683607	50727822	33.214599	-94.9667825	titus	0.53	0.535	0.43	0.59	0.355	-0.175
1001	1001	1060	-94.967361	33.072735	262	FALSE	1	1060.1	48	449	1384010	48449	titus	Titus County	6	H1	G4020	NA	34420	NA	A	1051683607	50727822	33.214599	-94.9667825	titus	0.53	0.535	0.43	0.59	0.355	-0.175
1002	1002	1060	-94.967524	33.072781	263	FALSE	1	1060.1	48	449	1384010	48449	titus	Titus County	6	H1	G4020	NA	34420	NA	A	1051683607	50727822	33.214599	-94.9667825	titus	0.53	0.535	0.43	0.59	0.355	-0.175
1003	1003	1060	-94.968072	33.072977	264	FALSE	1	1060.1	48	449	1384010	48449	titus	Titus County	6	H1	G4020	NA	34420	NA	A	1051683607	50727822	33.214599	-94.9667825	titus	0.53	0.535	0.43	0.59	0.355	-0.175
1004	1004	1060	-94.968373	33.073119	265	FALSE	1	1060.1	48	449	1384010	48449	titus	Titus County	6	H1	G4020	NA	34420	NA	A	1051683607	50727822	33.214599	-94.9667825	titus	0.53	0.535	0.43	0.59	0.355	-0.175
1005	1005	1060	-94.968562	33.073169	266	FALSE	1	1060.1	48	449	1384010	48449	titus	Titus County	6	H1	G4020	NA	34420	NA	A	1051683607	50727822	33.214599	-94.9667825	titus	0.53	0.535	0.43	0.59	0.355	-0.175
1006	1006	1060	-94.968875	33.073185	267	FALSE	1	1060.1	48	449	1384010	48449	titus	Titus County	6	H1	G4020	NA	34420	NA	A	1051683607	50727822	33.214599	-94.9667825	titus	0.53	0.535	0.43	0.59	0.355	-0.175
1007	1007	1060	-94.969097	33.073135	268	FALSE	1	1060.1	48	449	1384010	48449	titus	Titus County	6	H1	G4020	NA	34420	NA	A	1051683607	50727822	33.214599	-94.9667825	titus	0.53	0.535	0.43	0.59	0.355	-0.175
1008	1008	1060	-94.969267	33.073042	269	FALSE	1	1060.1	48	449	1384010	48449	titus	Titus County	6	H1	G4020	NA	34420	NA	A	1051683607	50727822	33.214599	-94.9667825	titus	0.53	0.535	0.43	0.59	0.355	-0.175
1009	1009	1060	-94.969404	33.072905	270	FALSE	1	1060.1	48	449	1384010	48449	titus	Titus County	6	H1	G4020	NA	34420	NA	A	1051683607	50727822	33.214599	-94.9667825	titus	0.53	0.535	0.43	0.59	0.355	-0.175
1010	1010	1060	-94.969672	33.072564	271	FALSE	1	1060.1	48	449	1384010	48449	titus	Titus County	6	H1	G4020	NA	34420	NA	A	1051683607	50727822	33.214599	-94.9667825	titus	0.53	0.535	0.43	0.59	0.355	-0.175
1011	1011	1060	-94.96973	33.07247	272	FALSE	1	1060.1	48	449	1384010	48449	titus	Titus County	6	H1	G4020	NA	34420	NA	A	1051683607	50727822	33.214599	-94.9667825	titus	0.53	0.535	0.43	0.59	0.355	-0.175
1012	1012	1060	-94.969796	33.072415	273	FALSE	1	1060.1	48	449	1384010	48449	titus	Titus County	6	H1	G4020	NA	34420	NA	A	1051683607	50727822	33.214599	-94.9667825	titus	0.53	0.535	0.43	0.59	0.355	-0.175
1013	1013	1060	-94.969848	33.072381	274	FALSE	1	1060.1	48	449	1384010	48449	titus	Titus County	6	H1	G4020	NA	34420	NA	A	1051683607	50727822	33.214599	-94.9667825	titus	0.53	0.535	0.43	0.59	0.355	-0.175
1014	1014	1060	-94.969913	33.072366	275	FALSE	1	1060.1	48	449	1384010	48449	titus	Titus County	6	H1	G4020	NA	34420	NA	A	1051683607	50727822	33.214599	-94.9667825	titus	0.53	0.535	0.43	0.59	0.355	-0.175
1015	1015	1060	-94.969965	33.072361	276	FALSE	1	1060.1	48	449	1384010	48449	titus	Titus County	6	H1	G4020	NA	34420	NA	A	1051683607	50727822	33.214599	-94.9667825	titus	0.53	0.535	0.43	0.59	0.355	-0.175
1016	1016	1060	-94.970031	33.072366	277	FALSE	1	1060.1	48	449	1384010	48449	titus	Titus County	6	H1	G4020	NA	34420	NA	A	1051683607	50727822	33.214599	-94.9667825	titus	0.53	0.535	0.43	0.59	0.355	-0.175
1017	1017	1060	-94.970102	33.072381	278	FALSE	1	1060.1	48	449	1384010	48449	titus	Titus County	6	H1	G4020	NA	34420	NA	A	1051683607	50727822	33.214599	-94.9667825	titus	0.53	0.535	0.43	0.59	0.355	-0.175
1018	1018	1060	-94.970174	33.072421	279	FALSE	1	1060.1	48	449	1384010	48449	titus	Titus County	6	H1	G4020	NA	34420	NA	A	1051683607	50727822	33.214599	-94.9667825	titus	0.53	0.535	0.43	0.59	0.355	-0.175
1019	1019	1060	-94.970213	33.072487	280	FALSE	1	1060.1	48	449	1384010	48449	titus	Titus County	6	H1	G4020	NA	34420	NA	A	1051683607	50727822	33.214599	-94.9667825	titus	0.53	0.535	0.43	0.59	0.355	-0.175
1020	1020	1060	-94.970213	33.072525	281	FALSE	1	1060.1	48	449	1384010	48449	titus	Titus County	6	H1	G4020	NA	34420	NA	A	1051683607	50727822	33.214599	-94.9667825	titus	0.53	0.535	0.43	0.59	0.355	-0.175
1021	1021	1060	-94.969979	33.072877	282	FALSE	1	1060.1	48	449	1384010	48449	titus	Titus County	6	H1	G4020	NA	34420	NA	A	1051683607	50727822	33.214599	-94.9667825	titus	0.53	0.535	0.43	0.59	0.355	-0.175
1022	1022	1060	-94.969946	33.072954	283	FALSE	1	1060.1	48	449	1384010	48449	titus	Titus County	6	H1	G4020	NA	34420	NA	A	1051683607	50727822	33.214599	-94.9667825	titus	0.53	0.535	0.43	0.59	0.355	-0.175
1023	1023	1060	-94.969927	33.073096	284	FALSE	1	1060.1	48	449	1384010	48449	titus	Titus County	6	H1	G4020	NA	34420	NA	A	1051683607	50727822	33.214599	-94.9667825	titus	0.53	0.535	0.43	0.59	0.355	-0.175
1024	1024	1060	-94.969953	33.073245	285	FALSE	1	1060.1	48	449	1384010	48449	titus	Titus County	6	H1	G4020	NA	34420	NA	A	1051683607	50727822	33.214599	-94.9667825	titus	0.53	0.535	0.43	0.59	0.355	-0.175
1025	1025	1060	-94.969985	33.073306	286	FALSE	1	1060.1	48	449	1384010	48449	titus	Titus County	6	H1	G4020	NA	34420	NA	A	1051683607	50727822	33.214599	-94.9667825	titus	0.53	0.535	0.43	0.59	0.355	-0.175
1026	1026	1060	-94.970064	33.073361	287	FALSE	1	1060.1	48	449	1384010	48449	titus	Titus County	6	H1	G4020	NA	34420	NA	A	1051683607	50727822	33.214599	-94.9667825	titus	0.53	0.535	0.43	0.59	0.355	-0.175
1027	1027	1060	-94.970136	33.073383	288	FALSE	1	1060.1	48	449	1384010	48449	titus	Titus County	6	H1	G4020	NA	34420	NA	A	1051683607	50727822	33.214599	-94.9667825	titus	0.53	0.535	0.43	0.59	0.355	-0.175
1028	1028	1060	-94.970207	33.073383	289	FALSE	1	1060.1	48	449	1384010	48449	titus	Titus County	6	H1	G4020	NA	34420	NA	A	1051683607	50727822	33.214599	-94.9667825	titus	0.53	0.535	0.43	0.59	0.355	-0.175
1029	1029	1060	-94.97026	33.073372	290	FALSE	1	1060.1	48	449	1384010	48449	titus	Titus County	6	H1	G4020	NA	34420	NA	A	1051683607	50727822	33.214599	-94.9667825	titus	0.53	0.535	0.43	0.59	0.355	-0.175
1030	1030	1060	-94.970312	33.073338	291	FALSE	1	1060.1	48	449	1384010	48449	titus	Titus County	6	H1	G4020	NA	34420	NA	A	1051683607	50727822	33.214599	-94.9667825	titus	0.53	0.535	0.43	0.59	0.355	-0.175
1031	1031	1060	-94.970351	33.0733	292	FALSE	1	1060.1	48	449	1384010	48449	titus	Titus County	6	H1	G4020	NA	34420	NA	A	1051683607	50727822	33.214599	-94.9667825	titus	0.53	0.535	0.43	0.59	0.355	-0.175
1032	1032	1060	-94.970605	33.072915	293	FALSE	1	1060.1	48	449	1384010	48449	titus	Titus County	6	H1	G4020	NA	34420	NA	A	1051683607	50727822	33.214599	-94.9667825	titus	0.53	0.535	0.43	0.59	0.355	-0.175
1033	1033	1060	-94.97069	33.072822	294	FALSE	1	1060.1	48	449	1384010	48449	titus	Titus County	6	H1	G4020	NA	34420	NA	A	1051683607	50727822	33.214599	-94.9667825	titus	0.53	0.535	0.43	0.59	0.355	-0.175
1034	1034	1060	-94.970801	33.072718	295	FALSE	1	1060.1	48	449	1384010	48449	titus	Titus County	6	H1	G4020	NA	34420	NA	A	1051683607	50727822	33.214599	-94.9667825	titus	0.53	0.535	0.43	0.59	0.355	-0.175
1035	1035	1060	-94.971108	33.072502	296	FALSE	1	1060.1	48	449	1384010	48449	titus	Titus County	6	H1	G4020	NA	34420	NA	A	1051683607	50727822	33.214599	-94.9667825	titus	0.53	0.535	0.43	0.59	0.355	-0.175
1036	1036	1060	-94.971206	33.072448	297	FALSE	1	1060.1	48	449	1384010	48449	titus	Titus County	6	H1	G4020	NA	34420	NA	A	1051683607	50727822	33.214599	-94.9667825	titus	0.53	0.535	0.43	0.59	0.355	-0.175
1037	1037	1060	-94.971323	33.072409	298	FALSE	1	1060.1	48	449	1384010	48449	titus	Titus County	6	H1	G4020	NA	34420	NA	A	1051683607	50727822	33.214599	-94.9667825	titus	0.53	0.535	0.43	0.59	0.355	-0.175
1038	1038	1060	-94.971428	33.072398	299	FALSE	1	1060.1	48	449	1384010	48449	titus	Titus County	6	H1	G4020	NA	34420	NA	A	1051683607	50727822	33.214599	-94.9667825	titus	0.53	0.535	0.43	0.59	0.355	-0.175
1039	1039	1060	-94.971591	33.07236	300	FALSE	1	1060.1	48	449	1384010	48449	titus	Titus County	6	H1	G4020	NA	34420	NA	A	1051683607	50727822	33.214599	-94.9667825	titus	0.53	0.535	0.43	0.59	0.355	-0.175
1040	1040	1060	-94.971689	33.072321	301	FALSE	1	1060.1	48	449	1384010	48449	titus	Titus County	6	H1	G4020	NA	34420	NA	A	1051683607	50727822	33.214599	-94.9667825	titus	0.53	0.535	0.43	0.59	0.355	-0.175
1041	1041	1060	-94.972035	33.072007	302	FALSE	1	1060.1	48	449	1384010	48449	titus	Titus County	6	H1	G4020	NA	34420	NA	A	1051683607	50727822	33.214599	-94.9667825	titus	0.53	0.535	0.43	0.59	0.355	-0.175
1042	1042	1060	-94.972126	33.071959	303	FALSE	1	1060.1	48	449	1384010	48449	titus	Titus County	6	H1	G4020	NA	34420	NA	A	1051683607	50727822	33.214599	-94.9667825	titus	0.53	0.535	0.43	0.59	0.355	-0.175
1043	1043	1060	-94.972276	33.071925	304	FALSE	1	1060.1	48	449	1384010	48449	titus	Titus County	6	H1	G4020	NA	34420	NA	A	1051683607	50727822	33.214599	-94.9667825	titus	0.53	0.535	0.43	0.59	0.355	-0.175
1044	1044	1060	-94.972361	33.071925	305	FALSE	1	1060.1	48	449	1384010	48449	titus	Titus County	6	H1	G4020	NA	34420	NA	A	1051683607	50727822	33.214599	-94.9667825	titus	0.53	0.535	0.43	0.59	0.355	-0.175
1045	1045	1060	-94.972452	33.071936	306	FALSE	1	1060.1	48	449	1384010	48449	titus	Titus County	6	H1	G4020	NA	34420	NA	A	1051683607	50727822	33.214599	-94.9667825	titus	0.53	0.535	0.43	0.59	0.355	-0.175
1046	1046	1060	-94.972531	33.071964	307	FALSE	1	1060.1	48	449	1384010	48449	titus	Titus County	6	H1	G4020	NA	34420	NA	A	1051683607	50727822	33.214599	-94.9667825	titus	0.53	0.535	0.43	0.59	0.355	-0.175
1047	1047	1060	-94.972616	33.072041	308	FALSE	1	1060.1	48	449	1384010	48449	titus	Titus County	6	H1	G4020	NA	34420	NA	A	1051683607	50727822	33.214599	-94.9667825	titus	0.53	0.535	0.43	0.59	0.355	-0.175
1048	1048	1060	-94.972648	33.072107	309	FALSE	1	1060.1	48	449	1384010	48449	titus	Titus County	6	H1	G4020	NA	34420	NA	A	1051683607	50727822	33.214599	-94.9667825	titus	0.53	0.535	0.43	0.59	0.355	-0.175
1049	1049	1060	-94.972694	33.072249	310	FALSE	1	1060.1	48	449	1384010	48449	titus	Titus County	6	H1	G4020	NA	34420	NA	A	1051683607	50727822	33.214599	-94.9667825	titus	0.53	0.535	0.43	0.59	0.355	-0.175
1050	1050	1060	-94.972701	33.072618	311	FALSE	1	1060.1	48	449	1384010	48449	titus	Titus County	6	H1	G4020	NA	34420	NA	A	1051683607	50727822	33.214599	-94.9667825	titus	0.53	0.535	0.43	0.59	0.355	-0.175
1051	1051	1060	-94.972714	33.072688	312	FALSE	1	1060.1	48	449	1384010	48449	titus	Titus County	6	H1	G4020	NA	34420	NA	A	1051683607	50727822	33.214599	-94.9667825	titus	0.53	0.535	0.43	0.59	0.355	-0.175
1052	1052	1060	-94.972733	33.072733	313	FALSE	1	1060.1	48	449	1384010	48449	titus	Titus County	6	H1	G4020	NA	34420	NA	A	1051683607	50727822	33.214599	-94.9667825	titus	0.53	0.535	0.43	0.59	0.355	-0.175
1053	1053	1060	-94.972792	33.072783	314	FALSE	1	1060.1	48	449	1384010	48449	titus	Titus County	6	H1	G4020	NA	34420	NA	A	1051683607	50727822	33.214599	-94.9667825	titus	0.53	0.535	0.43	0.59	0.355	-0.175
1054	1054	1060	-94.972858	33.072809	315	FALSE	1	1060.1	48	449	1384010	48449	titus	Titus County	6	H1	G4020	NA	34420	NA	A	1051683607	50727822	33.214599	-94.9667825	titus	0.53	0.535	0.43	0.59	0.355	-0.175
1055	1055	1060	-94.972969	33.07282	316	FALSE	1	1060.1	48	449	1384010	48449	titus	Titus County	6	H1	G4020	NA	34420	NA	A	1051683607	50727822	33.214599	-94.9667825	titus	0.53	0.535	0.43	0.59	0.355	-0.175
1056	1056	1060	-94.973047	33.072805	317	FALSE	1	1060.1	48	449	1384010	48449	titus	Titus County	6	H1	G4020	NA	34420	NA	A	1051683607	50727822	33.214599	-94.9667825	titus	0.53	0.535	0.43	0.59	0.355	-0.175
1057	1057	1060	-94.973106	33.072777	318	FALSE	1	1060.1	48	449	1384010	48449	titus	Titus County	6	H1	G4020	NA	34420	NA	A	1051683607	50727822	33.214599	-94.9667825	titus	0.53	0.535	0.43	0.59	0.355	-0.175
1058	1058	1060	-94.973177	33.072727	319	FALSE	1	1060.1	48	449	1384010	48449	titus	Titus County	6	H1	G4020	NA	34420	NA	A	1051683607	50727822	33.214599	-94.9667825	titus	0.53	0.535	0.43	0.59	0.355	-0.175
1059	1059	1060	-94.973321	33.072595	320	FALSE	1	1060.1	48	449	1384010	48449	titus	Titus County	6	H1	G4020	NA	34420	NA	A	1051683607	50727822	33.214599	-94.9667825	titus	0.53	0.535	0.43	0.59	0.355	-0.175
1060	1060	1060	-94.973373	33.072563	321	FALSE	1	1060.1	48	449	1384010	48449	titus	Titus County	6	H1	G4020	NA	34420	NA	A	1051683607	50727822	33.214599	-94.9667825	titus	0.53	0.535	0.43	0.59	0.355	-0.175
1061	1061	1060	-94.973425	33.072541	322	FALSE	1	1060.1	48	449	1384010	48449	titus	Titus County	6	H1	G4020	NA	34420	NA	A	1051683607	50727822	33.214599	-94.9667825	titus	0.53	0.535	0.43	0.59	0.355	-0.175
1062	1062	1060	-94.973497	33.072541	323	FALSE	1	1060.1	48	449	1384010	48449	titus	Titus County	6	H1	G4020	NA	34420	NA	A	1051683607	50727822	33.214599	-94.9667825	titus	0.53	0.535	0.43	0.59	0.355	-0.175
1063	1063	1060	-94.973582	33.072557	324	FALSE	1	1060.1	48	449	1384010	48449	titus	Titus County	6	H1	G4020	NA	34420	NA	A	1051683607	50727822	33.214599	-94.9667825	titus	0.53	0.535	0.43	0.59	0.355	-0.175
1064	1064	1060	-94.973641	33.072595	325	FALSE	1	1060.1	48	449	1384010	48449	titus	Titus County	6	H1	G4020	NA	34420	NA	A	1051683607	50727822	33.214599	-94.9667825	titus	0.53	0.535	0.43	0.59	0.355	-0.175
1065	1065	1060	-94.973706	33.072716	326	FALSE	1	1060.1	48	449	1384010	48449	titus	Titus County	6	H1	G4020	NA	34420	NA	A	1051683607	50727822	33.214599	-94.9667825	titus	0.53	0.535	0.43	0.59	0.355	-0.175
1066	1066	1060	-94.973772	33.072975	327	FALSE	1	1060.1	48	449	1384010	48449	titus	Titus County	6	H1	G4020	NA	34420	NA	A	1051683607	50727822	33.214599	-94.9667825	titus	0.53	0.535	0.43	0.59	0.355	-0.175
1067	1067	1060	-94.973791	33.073019	328	FALSE	1	1060.1	48	449	1384010	48449	titus	Titus County	6	H1	G4020	NA	34420	NA	A	1051683607	50727822	33.214599	-94.9667825	titus	0.53	0.535	0.43	0.59	0.355	-0.175
1068	1068	1060	-94.973863	33.073085	329	FALSE	1	1060.1	48	449	1384010	48449	titus	Titus County	6	H1	G4020	NA	34420	NA	A	1051683607	50727822	33.214599	-94.9667825	titus	0.53	0.535	0.43	0.59	0.355	-0.175
1069	1069	1060	-94.973981	33.073151	330	FALSE	1	1060.1	48	449	1384010	48449	titus	Titus County	6	H1	G4020	NA	34420	NA	A	1051683607	50727822	33.214599	-94.9667825	titus	0.53	0.535	0.43	0.59	0.355	-0.175
1070	1070	1060	-94.974079	33.073162	331	FALSE	1	1060.1	48	449	1384010	48449	titus	Titus County	6	H1	G4020	NA	34420	NA	A	1051683607	50727822	33.214599	-94.9667825	titus	0.53	0.535	0.43	0.59	0.355	-0.175
1071	1071	1060	-94.974261	33.073134	332	FALSE	1	1060.1	48	449	1384010	48449	titus	Titus County	6	H1	G4020	NA	34420	NA	A	1051683607	50727822	33.214599	-94.9667825	titus	0.53	0.535	0.43	0.59	0.355	-0.175
1072	1072	1060	-94.974353	33.073096	333	FALSE	1	1060.1	48	449	1384010	48449	titus	Titus County	6	H1	G4020	NA	34420	NA	A	1051683607	50727822	33.214599	-94.9667825	titus	0.53	0.535	0.43	0.59	0.355	-0.175
1073	1073	1060	-94.974542	33.072953	334	FALSE	1	1060.1	48	449	1384010	48449	titus	Titus County	6	H1	G4020	NA	34420	NA	A	1051683607	50727822	33.214599	-94.9667825	titus	0.53	0.535	0.43	0.59	0.355	-0.175
1074	1074	1060	-94.974646	33.072848	335	FALSE	1	1060.1	48	449	1384010	48449	titus	Titus County	6	H1	G4020	NA	34420	NA	A	1051683607	50727822	33.214599	-94.9667825	titus	0.53	0.535	0.43	0.59	0.355	-0.175
1075	1075	1060	-94.974699	33.072832	336	FALSE	1	1060.1	48	449	1384010	48449	titus	Titus County	6	H1	G4020	NA	34420	NA	A	1051683607	50727822	33.214599	-94.9667825	titus	0.53	0.535	0.43	0.59	0.355	-0.175
1076	1076	1060	-94.97481	33.07282	337	FALSE	1	1060.1	48	449	1384010	48449	titus	Titus County	6	H1	G4020	NA	34420	NA	A	1051683607	50727822	33.214599	-94.9667825	titus	0.53	0.535	0.43	0.59	0.355	-0.175
1077	1077	1060	-94.974862	33.072837	338	FALSE	1	1060.1	48	449	1384010	48449	titus	Titus County	6	H1	G4020	NA	34420	NA	A	1051683607	50727822	33.214599	-94.9667825	titus	0.53	0.535	0.43	0.59	0.355	-0.175
1078	1078	1060	-94.974934	33.072876	339	FALSE	1	1060.1	48	449	1384010	48449	titus	Titus County	6	H1	G4020	NA	34420	NA	A	1051683607	50727822	33.214599	-94.9667825	titus	0.53	0.535	0.43	0.59	0.355	-0.175
1079	1079	1060	-94.974992	33.07293	340	FALSE	1	1060.1	48	449	1384010	48449	titus	Titus County	6	H1	G4020	NA	34420	NA	A	1051683607	50727822	33.214599	-94.9667825	titus	0.53	0.535	0.43	0.59	0.355	-0.175
1080	1080	1060	-94.975051	33.073023	341	FALSE	1	1060.1	48	449	1384010	48449	titus	Titus County	6	H1	G4020	NA	34420	NA	A	1051683607	50727822	33.214599	-94.9667825	titus	0.53	0.535	0.43	0.59	0.355	-0.175
1081	1081	1060	-94.975123	33.073244	342	FALSE	1	1060.1	48	449	1384010	48449	titus	Titus County	6	H1	G4020	NA	34420	NA	A	1051683607	50727822	33.214599	-94.9667825	titus	0.53	0.535	0.43	0.59	0.355	-0.175
1082	1082	1060	-94.975208	33.073408	343	FALSE	1	1060.1	48	449	1384010	48449	titus	Titus County	6	H1	G4020	NA	34420	NA	A	1051683607	50727822	33.214599	-94.9667825	titus	0.53	0.535	0.43	0.59	0.355	-0.175
1083	1083	1060	-94.975424	33.07365	344	FALSE	1	1060.1	48	449	1384010	48449	titus	Titus County	6	H1	G4020	NA	34420	NA	A	1051683607	50727822	33.214599	-94.9667825	titus	0.53	0.535	0.43	0.59	0.355	-0.175
1084	1084	1060	-94.975489	33.073694	345	FALSE	1	1060.1	48	449	1384010	48449	titus	Titus County	6	H1	G4020	NA	34420	NA	A	1051683607	50727822	33.214599	-94.9667825	titus	0.53	0.535	0.43	0.59	0.355	-0.175
1085	1085	1060	-94.975998	33.073821	346	FALSE	1	1060.1	48	449	1384010	48449	titus	Titus County	6	H1	G4020	NA	34420	NA	A	1051683607	50727822	33.214599	-94.9667825	titus	0.53	0.535	0.43	0.59	0.355	-0.175
1086	1086	1060	-94.976377	33.073925	347	FALSE	1	1060.1	48	449	1384010	48449	titus	Titus County	6	H1	G4020	NA	34420	NA	A	1051683607	50727822	33.214599	-94.9667825	titus	0.53	0.535	0.43	0.59	0.355	-0.175
1087	1087	1060	-94.97684	33.073952	348	FALSE	1	1060.1	48	449	1384010	48449	titus	Titus County	6	H1	G4020	NA	34420	NA	A	1051683607	50727822	33.214599	-94.9667825	titus	0.53	0.535	0.43	0.59	0.355	-0.175
1088	1088	1060	-94.977062	33.074024	349	FALSE	1	1060.1	48	449	1384010	48449	titus	Titus County	6	H1	G4020	NA	34420	NA	A	1051683607	50727822	33.214599	-94.9667825	titus	0.53	0.535	0.43	0.59	0.355	-0.175
1089	1089	1060	-94.977154	33.074061	350	FALSE	1	1060.1	48	449	1384010	48449	titus	Titus County	6	H1	G4020	NA	34420	NA	A	1051683607	50727822	33.214599	-94.9667825	titus	0.53	0.535	0.43	0.59	0.355	-0.175
1090	1090	1060	-94.977213	33.074123	351	FALSE	1	1060.1	48	449	1384010	48449	titus	Titus County	6	H1	G4020	NA	34420	NA	A	1051683607	50727822	33.214599	-94.9667825	titus	0.53	0.535	0.43	0.59	0.355	-0.175
1091	1091	1060	-94.977245	33.074232	352	FALSE	1	1060.1	48	449	1384010	48449	titus	Titus County	6	H1	G4020	NA	34420	NA	A	1051683607	50727822	33.214599	-94.9667825	titus	0.53	0.535	0.43	0.59	0.355	-0.175
1092	1092	1060	-94.977219	33.074485	353	FALSE	1	1060.1	48	449	1384010	48449	titus	Titus County	6	H1	G4020	NA	34420	NA	A	1051683607	50727822	33.214599	-94.9667825	titus	0.53	0.535	0.43	0.59	0.355	-0.175
1093	1093	1060	-94.977076	33.0747	354	FALSE	1	1060.1	48	449	1384010	48449	titus	Titus County	6	H1	G4020	NA	34420	NA	A	1051683607	50727822	33.214599	-94.9667825	titus	0.53	0.535	0.43	0.59	0.355	-0.175
1094	1094	1060	-94.97705	33.074755	355	FALSE	1	1060.1	48	449	1384010	48449	titus	Titus County	6	H1	G4020	NA	34420	NA	A	1051683607	50727822	33.214599	-94.9667825	titus	0.53	0.535	0.43	0.59	0.355	-0.175
1095	1095	1060	-94.977043	33.07481	356	FALSE	1	1060.1	48	449	1384010	48449	titus	Titus County	6	H1	G4020	NA	34420	NA	A	1051683607	50727822	33.214599	-94.9667825	titus	0.53	0.535	0.43	0.59	0.355	-0.175
1096	1096	1060	-94.977063	33.074975	357	FALSE	1	1060.1	48	449	1384010	48449	titus	Titus County	6	H1	G4020	NA	34420	NA	A	1051683607	50727822	33.214599	-94.9667825	titus	0.53	0.535	0.43	0.59	0.355	-0.175
1097	1097	1060	-94.977122	33.075134	358	FALSE	1	1060.1	48	449	1384010	48449	titus	Titus County	6	H1	G4020	NA	34420	NA	A	1051683607	50727822	33.214599	-94.9667825	titus	0.53	0.535	0.43	0.59	0.355	-0.175
1098	1098	1060	-94.977187	33.075227	359	FALSE	1	1060.1	48	449	1384010	48449	titus	Titus County	6	H1	G4020	NA	34420	NA	A	1051683607	50727822	33.214599	-94.9667825	titus	0.53	0.535	0.43	0.59	0.355	-0.175
1099	1099	1060	-94.977239	33.075282	360	FALSE	1	1060.1	48	449	1384010	48449	titus	Titus County	6	H1	G4020	NA	34420	NA	A	1051683607	50727822	33.214599	-94.9667825	titus	0.53	0.535	0.43	0.59	0.355	-0.175
1100	1100	1060	-94.977357	33.075342	361	FALSE	1	1060.1	48	449	1384010	48449	titus	Titus County	6	H1	G4020	NA	34420	NA	A	1051683607	50727822	33.214599	-94.9667825	titus	0.53	0.535	0.43	0.59	0.355	-0.175
1101	1101	1060	-94.977631	33.075348	362	FALSE	1	1060.1	48	449	1384010	48449	titus	Titus County	6	H1	G4020	NA	34420	NA	A	1051683607	50727822	33.214599	-94.9667825	titus	0.53	0.535	0.43	0.59	0.355	-0.175
1102	1102	1060	-94.977905	33.075332	363	FALSE	1	1060.1	48	449	1384010	48449	titus	Titus County	6	H1	G4020	NA	34420	NA	A	1051683607	50727822	33.214599	-94.9667825	titus	0.53	0.535	0.43	0.59	0.355	-0.175
1103	1103	1060	-94.978108	33.075348	364	FALSE	1	1060.1	48	449	1384010	48449	titus	Titus County	6	H1	G4020	NA	34420	NA	A	1051683607	50727822	33.214599	-94.9667825	titus	0.53	0.535	0.43	0.59	0.355	-0.175
1104	1104	1060	-94.978186	33.075392	365	FALSE	1	1060.1	48	449	1384010	48449	titus	Titus County	6	H1	G4020	NA	34420	NA	A	1051683607	50727822	33.214599	-94.9667825	titus	0.53	0.535	0.43	0.59	0.355	-0.175
1105	1105	1060	-94.978251	33.075446	366	FALSE	1	1060.1	48	449	1384010	48449	titus	Titus County	6	H1	G4020	NA	34420	NA	A	1051683607	50727822	33.214599	-94.9667825	titus	0.53	0.535	0.43	0.59	0.355	-0.175
1106	1106	1060	-94.978317	33.075518	367	FALSE	1	1060.1	48	449	1384010	48449	titus	Titus County	6	H1	G4020	NA	34420	NA	A	1051683607	50727822	33.214599	-94.9667825	titus	0.53	0.535	0.43	0.59	0.355	-0.175
1107	1107	1060	-94.978343	33.075584	368	FALSE	1	1060.1	48	449	1384010	48449	titus	Titus County	6	H1	G4020	NA	34420	NA	A	1051683607	50727822	33.214599	-94.9667825	titus	0.53	0.535	0.43	0.59	0.355	-0.175
1108	1108	1060	-94.978395	33.075881	369	FALSE	1	1060.1	48	449	1384010	48449	titus	Titus County	6	H1	G4020	NA	34420	NA	A	1051683607	50727822	33.214599	-94.9667825	titus	0.53	0.535	0.43	0.59	0.355	-0.175
1109	1109	1060	-94.978389	33.07593	370	FALSE	1	1060.1	48	449	1384010	48449	titus	Titus County	6	H1	G4020	NA	34420	NA	A	1051683607	50727822	33.214599	-94.9667825	titus	0.53	0.535	0.43	0.59	0.355	-0.175
1110	1110	1060	-94.978356	33.075969	371	FALSE	1	1060.1	48	449	1384010	48449	titus	Titus County	6	H1	G4020	NA	34420	NA	A	1051683607	50727822	33.214599	-94.9667825	titus	0.53	0.535	0.43	0.59	0.355	-0.175
1111	1111	1060	-94.978304	33.076006	372	FALSE	1	1060.1	48	449	1384010	48449	titus	Titus County	6	H1	G4020	NA	34420	NA	A	1051683607	50727822	33.214599	-94.9667825	titus	0.53	0.535	0.43	0.59	0.355	-0.175
1112	1112	1060	-94.977867	33.076259	373	FALSE	1	1060.1	48	449	1384010	48449	titus	Titus County	6	H1	G4020	NA	34420	NA	A	1051683607	50727822	33.214599	-94.9667825	titus	0.53	0.535	0.43	0.59	0.355	-0.175
1113	1113	1060	-94.977716	33.076403	374	FALSE	1	1060.1	48	449	1384010	48449	titus	Titus County	6	H1	G4020	NA	34420	NA	A	1051683607	50727822	33.214599	-94.9667825	titus	0.53	0.535	0.43	0.59	0.355	-0.175
1114	1114	1060	-94.977632	33.076552	375	FALSE	1	1060.1	48	449	1384010	48449	titus	Titus County	6	H1	G4020	NA	34420	NA	A	1051683607	50727822	33.214599	-94.9667825	titus	0.53	0.535	0.43	0.59	0.355	-0.175
1115	1115	1060	-94.977606	33.076695	376	FALSE	1	1060.1	48	449	1384010	48449	titus	Titus County	6	H1	G4020	NA	34420	NA	A	1051683607	50727822	33.214599	-94.9667825	titus	0.53	0.535	0.43	0.59	0.355	-0.175
1116	1116	1060	-94.977612	33.076772	377	FALSE	1	1060.1	48	449	1384010	48449	titus	Titus County	6	H1	G4020	NA	34420	NA	A	1051683607	50727822	33.214599	-94.9667825	titus	0.53	0.535	0.43	0.59	0.355	-0.175
1117	1117	1060	-94.977645	33.076864	378	FALSE	1	1060.1	48	449	1384010	48449	titus	Titus County	6	H1	G4020	NA	34420	NA	A	1051683607	50727822	33.214599	-94.9667825	titus	0.53	0.535	0.43	0.59	0.355	-0.175
1118	1118	1060	-94.977691	33.076963	379	FALSE	1	1060.1	48	449	1384010	48449	titus	Titus County	6	H1	G4020	NA	34420	NA	A	1051683607	50727822	33.214599	-94.9667825	titus	0.53	0.535	0.43	0.59	0.355	-0.175
1119	1119	1060	-94.977756	33.077057	380	FALSE	1	1060.1	48	449	1384010	48449	titus	Titus County	6	H1	G4020	NA	34420	NA	A	1051683607	50727822	33.214599	-94.9667825	titus	0.53	0.535	0.43	0.59	0.355	-0.175
1120	1120	1060	-94.977854	33.07714	381	FALSE	1	1060.1	48	449	1384010	48449	titus	Titus County	6	H1	G4020	NA	34420	NA	A	1051683607	50727822	33.214599	-94.9667825	titus	0.53	0.535	0.43	0.59	0.355	-0.175
1121	1121	1060	-94.977965	33.077184	382	FALSE	1	1060.1	48	449	1384010	48449	titus	Titus County	6	H1	G4020	NA	34420	NA	A	1051683607	50727822	33.214599	-94.9667825	titus	0.53	0.535	0.43	0.59	0.355	-0.175
1122	1122	1060	-94.978076	33.077173	383	FALSE	1	1060.1	48	449	1384010	48449	titus	Titus County	6	H1	G4020	NA	34420	NA	A	1051683607	50727822	33.214599	-94.9667825	titus	0.53	0.535	0.43	0.59	0.355	-0.175
1123	1123	1060	-94.978135	33.07714	384	FALSE	1	1060.1	48	449	1384010	48449	titus	Titus County	6	H1	G4020	NA	34420	NA	A	1051683607	50727822	33.214599	-94.9667825	titus	0.53	0.535	0.43	0.59	0.355	-0.175
1124	1124	1060	-94.978206	33.077084	385	FALSE	1	1060.1	48	449	1384010	48449	titus	Titus County	6	H1	G4020	NA	34420	NA	A	1051683607	50727822	33.214599	-94.9667825	titus	0.53	0.535	0.43	0.59	0.355	-0.175
1125	1125	1060	-94.978376	33.076836	386	FALSE	1	1060.1	48	449	1384010	48449	titus	Titus County	6	H1	G4020	NA	34420	NA	A	1051683607	50727822	33.214599	-94.9667825	titus	0.53	0.535	0.43	0.59	0.355	-0.175
1126	1126	1060	-94.978604	33.076546	387	FALSE	1	1060.1	48	449	1384010	48449	titus	Titus County	6	H1	G4020	NA	34420	NA	A	1051683607	50727822	33.214599	-94.9667825	titus	0.53	0.535	0.43	0.59	0.355	-0.175
1127	1127	1060	-94.978754	33.07642	388	FALSE	1	1060.1	48	449	1384010	48449	titus	Titus County	6	H1	G4020	NA	34420	NA	A	1051683607	50727822	33.214599	-94.9667825	titus	0.53	0.535	0.43	0.59	0.355	-0.175
1128	1128	1060	-94.978826	33.07638	389	FALSE	1	1060.1	48	449	1384010	48449	titus	Titus County	6	H1	G4020	NA	34420	NA	A	1051683607	50727822	33.214599	-94.9667825	titus	0.53	0.535	0.43	0.59	0.355	-0.175
1129	1129	1060	-94.978905	33.076358	390	FALSE	1	1060.1	48	449	1384010	48449	titus	Titus County	6	H1	G4020	NA	34420	NA	A	1051683607	50727822	33.214599	-94.9667825	titus	0.53	0.535	0.43	0.59	0.355	-0.175
1130	1130	1060	-94.978976	33.076358	391	FALSE	1	1060.1	48	449	1384010	48449	titus	Titus County	6	H1	G4020	NA	34420	NA	A	1051683607	50727822	33.214599	-94.9667825	titus	0.53	0.535	0.43	0.59	0.355	-0.175
1131	1131	1060	-94.979042	33.076369	392	FALSE	1	1060.1	48	449	1384010	48449	titus	Titus County	6	H1	G4020	NA	34420	NA	A	1051683607	50727822	33.214599	-94.9667825	titus	0.53	0.535	0.43	0.59	0.355	-0.175
1132	1132	1060	-94.979094	33.076392	393	FALSE	1	1060.1	48	449	1384010	48449	titus	Titus County	6	H1	G4020	NA	34420	NA	A	1051683607	50727822	33.214599	-94.9667825	titus	0.53	0.535	0.43	0.59	0.355	-0.175
1133	1133	1060	-94.979192	33.076507	394	FALSE	1	1060.1	48	449	1384010	48449	titus	Titus County	6	H1	G4020	NA	34420	NA	A	1051683607	50727822	33.214599	-94.9667825	titus	0.53	0.535	0.43	0.59	0.355	-0.175
1134	1134	1060	-94.979218	33.076579	395	FALSE	1	1060.1	48	449	1384010	48449	titus	Titus County	6	H1	G4020	NA	34420	NA	A	1051683607	50727822	33.214599	-94.9667825	titus	0.53	0.535	0.43	0.59	0.355	-0.175
1135	1135	1060	-94.979251	33.076974	396	FALSE	1	1060.1	48	449	1384010	48449	titus	Titus County	6	H1	G4020	NA	34420	NA	A	1051683607	50727822	33.214599	-94.9667825	titus	0.53	0.535	0.43	0.59	0.355	-0.175
1136	1136	1060	-94.97929	33.077139	397	FALSE	1	1060.1	48	449	1384010	48449	titus	Titus County	6	H1	G4020	NA	34420	NA	A	1051683607	50727822	33.214599	-94.9667825	titus	0.53	0.535	0.43	0.59	0.355	-0.175
1137	1137	1060	-94.979414	33.077343	398	FALSE	1	1060.1	48	449	1384010	48449	titus	Titus County	6	H1	G4020	NA	34420	NA	A	1051683607	50727822	33.214599	-94.9667825	titus	0.53	0.535	0.43	0.59	0.355	-0.175
1138	1138	1060	-94.979467	33.077381	399	FALSE	1	1060.1	48	449	1384010	48449	titus	Titus County	6	H1	G4020	NA	34420	NA	A	1051683607	50727822	33.214599	-94.9667825	titus	0.53	0.535	0.43	0.59	0.355	-0.175
1139	1139	1060	-94.979571	33.077413	400	FALSE	1	1060.1	48	449	1384010	48449	titus	Titus County	6	H1	G4020	NA	34420	NA	A	1051683607	50727822	33.214599	-94.9667825	titus	0.53	0.535	0.43	0.59	0.355	-0.175
1140	1140	1060	-94.979754	33.077419	401	FALSE	1	1060.1	48	449	1384010	48449	titus	Titus County	6	H1	G4020	NA	34420	NA	A	1051683607	50727822	33.214599	-94.9667825	titus	0.53	0.535	0.43	0.59	0.355	-0.175
1141	1141	1060	-94.97995	33.077359	402	FALSE	1	1060.1	48	449	1384010	48449	titus	Titus County	6	H1	G4020	NA	34420	NA	A	1051683607	50727822	33.214599	-94.9667825	titus	0.53	0.535	0.43	0.59	0.355	-0.175
1142	1142	1060	-94.980132	33.077275	403	FALSE	1	1060.1	48	449	1384010	48449	titus	Titus County	6	H1	G4020	NA	34420	NA	A	1051683607	50727822	33.214599	-94.9667825	titus	0.53	0.535	0.43	0.59	0.355	-0.175
1143	1143	1060	-94.980348	33.077227	404	FALSE	1	1060.1	48	449	1384010	48449	titus	Titus County	6	H1	G4020	NA	34420	NA	A	1051683607	50727822	33.214599	-94.9667825	titus	0.53	0.535	0.43	0.59	0.355	-0.175
1144	1144	1060	-94.980511	33.077232	405	FALSE	1	1060.1	48	449	1384010	48449	titus	Titus County	6	H1	G4020	NA	34420	NA	A	1051683607	50727822	33.214599	-94.9667825	titus	0.53	0.535	0.43	0.59	0.355	-0.175
1145	1145	1060	-94.980609	33.077249	406	FALSE	1	1060.1	48	449	1384010	48449	titus	Titus County	6	H1	G4020	NA	34420	NA	A	1051683607	50727822	33.214599	-94.9667825	titus	0.53	0.535	0.43	0.59	0.355	-0.175
1146	1146	1060	-94.980903	33.077337	407	FALSE	1	1060.1	48	449	1384010	48449	titus	Titus County	6	H1	G4020	NA	34420	NA	A	1051683607	50727822	33.214599	-94.9667825	titus	0.53	0.535	0.43	0.59	0.355	-0.175
1147	1147	1060	-94.980968	33.077348	408	FALSE	1	1060.1	48	449	1384010	48449	titus	Titus County	6	H1	G4020	NA	34420	NA	A	1051683607	50727822	33.214599	-94.9667825	titus	0.53	0.535	0.43	0.59	0.355	-0.175
1148	1148	1060	-94.98106	33.07732	409	FALSE	1	1060.1	48	449	1384010	48449	titus	Titus County	6	H1	G4020	NA	34420	NA	A	1051683607	50727822	33.214599	-94.9667825	titus	0.53	0.535	0.43	0.59	0.355	-0.175
1149	1149	1060	-94.981092	33.077292	410	FALSE	1	1060.1	48	449	1384010	48449	titus	Titus County	6	H1	G4020	NA	34420	NA	A	1051683607	50727822	33.214599	-94.9667825	titus	0.53	0.535	0.43	0.59	0.355	-0.175
1150	1150	1060	-94.981125	33.077238	411	FALSE	1	1060.1	48	449	1384010	48449	titus	Titus County	6	H1	G4020	NA	34420	NA	A	1051683607	50727822	33.214599	-94.9667825	titus	0.53	0.535	0.43	0.59	0.355	-0.175
1151	1151	1060	-94.981157	33.077128	412	FALSE	1	1060.1	48	449	1384010	48449	titus	Titus County	6	H1	G4020	NA	34420	NA	A	1051683607	50727822	33.214599	-94.9667825	titus	0.53	0.535	0.43	0.59	0.355	-0.175
1152	1152	1060	-94.98117	33.076858	413	FALSE	1	1060.1	48	449	1384010	48449	titus	Titus County	6	H1	G4020	NA	34420	NA	A	1051683607	50727822	33.214599	-94.9667825	titus	0.53	0.535	0.43	0.59	0.355	-0.175
1153	1153	1060	-94.981183	33.076791	414	FALSE	1	1060.1	48	449	1384010	48449	titus	Titus County	6	H1	G4020	NA	34420	NA	A	1051683607	50727822	33.214599	-94.9667825	titus	0.53	0.535	0.43	0.59	0.355	-0.175
1154	1154	1060	-94.981235	33.076726	415	FALSE	1	1060.1	48	449	1384010	48449	titus	Titus County	6	H1	G4020	NA	34420	NA	A	1051683607	50727822	33.214599	-94.9667825	titus	0.53	0.535	0.43	0.59	0.355	-0.175
1155	1155	1060	-94.981359	33.076638	416	FALSE	1	1060.1	48	449	1384010	48449	titus	Titus County	6	H1	G4020	NA	34420	NA	A	1051683607	50727822	33.214599	-94.9667825	titus	0.53	0.535	0.43	0.59	0.355	-0.175
1156	1156	1060	-94.981549	33.076577	417	FALSE	1	1060.1	48	449	1384010	48449	titus	Titus County	6	H1	G4020	NA	34420	NA	A	1051683607	50727822	33.214599	-94.9667825	titus	0.53	0.535	0.43	0.59	0.355	-0.175
1157	1157	1060	-94.981692	33.076583	418	FALSE	1	1060.1	48	449	1384010	48449	titus	Titus County	6	H1	G4020	NA	34420	NA	A	1051683607	50727822	33.214599	-94.9667825	titus	0.53	0.535	0.43	0.59	0.355	-0.175
1158	1158	1060	-94.981771	33.076605	419	FALSE	1	1060.1	48	449	1384010	48449	titus	Titus County	6	H1	G4020	NA	34420	NA	A	1051683607	50727822	33.214599	-94.9667825	titus	0.53	0.535	0.43	0.59	0.355	-0.175
1159	1159	1060	-94.981856	33.076659	420	FALSE	1	1060.1	48	449	1384010	48449	titus	Titus County	6	H1	G4020	NA	34420	NA	A	1051683607	50727822	33.214599	-94.9667825	titus	0.53	0.535	0.43	0.59	0.355	-0.175
1160	1160	1060	-94.982006	33.076787	421	FALSE	1	1060.1	48	449	1384010	48449	titus	Titus County	6	H1	G4020	NA	34420	NA	A	1051683607	50727822	33.214599	-94.9667825	titus	0.53	0.535	0.43	0.59	0.355	-0.175
1161	1161	1060	-94.982248	33.077154	422	FALSE	1	1060.1	48	449	1384010	48449	titus	Titus County	6	H1	G4020	NA	34420	NA	A	1051683607	50727822	33.214599	-94.9667825	titus	0.53	0.535	0.43	0.59	0.355	-0.175
1162	1162	1060	-94.982326	33.077226	423	FALSE	1	1060.1	48	449	1384010	48449	titus	Titus County	6	H1	G4020	NA	34420	NA	A	1051683607	50727822	33.214599	-94.9667825	titus	0.53	0.535	0.43	0.59	0.355	-0.175
1163	1163	1060	-94.982391	33.077264	424	FALSE	1	1060.1	48	449	1384010	48449	titus	Titus County	6	H1	G4020	NA	34420	NA	A	1051683607	50727822	33.214599	-94.9667825	titus	0.53	0.535	0.43	0.59	0.355	-0.175
1164	1164	1060	-94.982476	33.077298	425	FALSE	1	1060.1	48	449	1384010	48449	titus	Titus County	6	H1	G4020	NA	34420	NA	A	1051683607	50727822	33.214599	-94.9667825	titus	0.53	0.535	0.43	0.59	0.355	-0.175
1165	1165	1060	-94.982555	33.077308	426	FALSE	1	1060.1	48	449	1384010	48449	titus	Titus County	6	H1	G4020	NA	34420	NA	A	1051683607	50727822	33.214599	-94.9667825	titus	0.53	0.535	0.43	0.59	0.355	-0.175
1166	1166	1060	-94.982757	33.077292	427	FALSE	1	1060.1	48	449	1384010	48449	titus	Titus County	6	H1	G4020	NA	34420	NA	A	1051683607	50727822	33.214599	-94.9667825	titus	0.53	0.535	0.43	0.59	0.355	-0.175
1167	1167	1060	-94.982822	33.07727	428	FALSE	1	1060.1	48	449	1384010	48449	titus	Titus County	6	H1	G4020	NA	34420	NA	A	1051683607	50727822	33.214599	-94.9667825	titus	0.53	0.535	0.43	0.59	0.355	-0.175
1168	1168	1060	-94.982927	33.077204	429	FALSE	1	1060.1	48	449	1384010	48449	titus	Titus County	6	H1	G4020	NA	34420	NA	A	1051683607	50727822	33.214599	-94.9667825	titus	0.53	0.535	0.43	0.59	0.355	-0.175
1169	1169	1060	-94.982946	33.077149	430	FALSE	1	1060.1	48	449	1384010	48449	titus	Titus County	6	H1	G4020	NA	34420	NA	A	1051683607	50727822	33.214599	-94.9667825	titus	0.53	0.535	0.43	0.59	0.355	-0.175
1170	1170	1060	-94.98294	33.077115	431	FALSE	1	1060.1	48	449	1384010	48449	titus	Titus County	6	H1	G4020	NA	34420	NA	A	1051683607	50727822	33.214599	-94.9667825	titus	0.53	0.535	0.43	0.59	0.355	-0.175
1171	1171	1060	-94.982894	33.07699	432	FALSE	1	1060.1	48	449	1384010	48449	titus	Titus County	6	H1	G4020	NA	34420	NA	A	1051683607	50727822	33.214599	-94.9667825	titus	0.53	0.535	0.43	0.59	0.355	-0.175
1172	1172	1060	-94.982757	33.07683	433	FALSE	1	1060.1	48	449	1384010	48449	titus	Titus County	6	H1	G4020	NA	34420	NA	A	1051683607	50727822	33.214599	-94.9667825	titus	0.53	0.535	0.43	0.59	0.355	-0.175
1173	1173	1060	-94.982646	33.076631	434	FALSE	1	1060.1	48	449	1384010	48449	titus	Titus County	6	H1	G4020	NA	34420	NA	A	1051683607	50727822	33.214599	-94.9667825	titus	0.53	0.535	0.43	0.59	0.355	-0.175
1174	1174	1060	-94.982508	33.076154	435	FALSE	1	1060.1	48	449	1384010	48449	titus	Titus County	6	H1	G4020	NA	34420	NA	A	1051683607	50727822	33.214599	-94.9667825	titus	0.53	0.535	0.43	0.59	0.355	-0.175
1175	1175	1060	-94.982495	33.075984	436	FALSE	1	1060.1	48	449	1384010	48449	titus	Titus County	6	H1	G4020	NA	34420	NA	A	1051683607	50727822	33.214599	-94.9667825	titus	0.53	0.535	0.43	0.59	0.355	-0.175
1176	1176	1060	-94.982528	33.075912	437	FALSE	1	1060.1	48	449	1384010	48449	titus	Titus County	6	H1	G4020	NA	34420	NA	A	1051683607	50727822	33.214599	-94.9667825	titus	0.53	0.535	0.43	0.59	0.355	-0.175
1177	1177	1060	-94.982573	33.075846	438	FALSE	1	1060.1	48	449	1384010	48449	titus	Titus County	6	H1	G4020	NA	34420	NA	A	1051683607	50727822	33.214599	-94.9667825	titus	0.53	0.535	0.43	0.59	0.355	-0.175
1178	1178	1060	-94.982639	33.07578	439	FALSE	1	1060.1	48	449	1384010	48449	titus	Titus County	6	H1	G4020	NA	34420	NA	A	1051683607	50727822	33.214599	-94.9667825	titus	0.53	0.535	0.43	0.59	0.355	-0.175
1179	1179	1060	-94.982717	33.075725	440	FALSE	1	1060.1	48	449	1384010	48449	titus	Titus County	6	H1	G4020	NA	34420	NA	A	1051683607	50727822	33.214599	-94.9667825	titus	0.53	0.535	0.43	0.59	0.355	-0.175
1180	1180	1060	-94.982802	33.075691	441	FALSE	1	1060.1	48	449	1384010	48449	titus	Titus County	6	H1	G4020	NA	34420	NA	A	1051683607	50727822	33.214599	-94.9667825	titus	0.53	0.535	0.43	0.59	0.355	-0.175
1181	1181	1060	-94.98305	33.075698	442	FALSE	1	1060.1	48	449	1384010	48449	titus	Titus County	6	H1	G4020	NA	34420	NA	A	1051683607	50727822	33.214599	-94.9667825	titus	0.53	0.535	0.43	0.59	0.355	-0.175
1182	1182	1060	-94.983128	33.075713	443	FALSE	1	1060.1	48	449	1384010	48449	titus	Titus County	6	H1	G4020	NA	34420	NA	A	1051683607	50727822	33.214599	-94.9667825	titus	0.53	0.535	0.43	0.59	0.355	-0.175
1183	1183	1060	-94.983272	33.075764	444	FALSE	1	1060.1	48	449	1384010	48449	titus	Titus County	6	H1	G4020	NA	34420	NA	A	1051683607	50727822	33.214599	-94.9667825	titus	0.53	0.535	0.43	0.59	0.355	-0.175
1184	1184	1060	-94.983409	33.07584	445	FALSE	1	1060.1	48	449	1384010	48449	titus	Titus County	6	H1	G4020	NA	34420	NA	A	1051683607	50727822	33.214599	-94.9667825	titus	0.53	0.535	0.43	0.59	0.355	-0.175
1185	1185	1060	-94.983494	33.075901	446	FALSE	1	1060.1	48	449	1384010	48449	titus	Titus County	6	H1	G4020	NA	34420	NA	A	1051683607	50727822	33.214599	-94.9667825	titus	0.53	0.535	0.43	0.59	0.355	-0.175
1186	1186	1060	-94.983605	33.076076	447	FALSE	1	1060.1	48	449	1384010	48449	titus	Titus County	6	H1	G4020	NA	34420	NA	A	1051683607	50727822	33.214599	-94.9667825	titus	0.53	0.535	0.43	0.59	0.355	-0.175
1187	1187	1060	-94.983657	33.076197	448	FALSE	1	1060.1	48	449	1384010	48449	titus	Titus County	6	H1	G4020	NA	34420	NA	A	1051683607	50727822	33.214599	-94.9667825	titus	0.53	0.535	0.43	0.59	0.355	-0.175
1188	1188	1060	-94.983677	33.076296	449	FALSE	1	1060.1	48	449	1384010	48449	titus	Titus County	6	H1	G4020	NA	34420	NA	A	1051683607	50727822	33.214599	-94.9667825	titus	0.53	0.535	0.43	0.59	0.355	-0.175
1189	1189	1060	-94.983683	33.076374	450	FALSE	1	1060.1	48	449	1384010	48449	titus	Titus County	6	H1	G4020	NA	34420	NA	A	1051683607	50727822	33.214599	-94.9667825	titus	0.53	0.535	0.43	0.59	0.355	-0.175
1190	1190	1060	-94.983677	33.076423	451	FALSE	1	1060.1	48	449	1384010	48449	titus	Titus County	6	H1	G4020	NA	34420	NA	A	1051683607	50727822	33.214599	-94.9667825	titus	0.53	0.535	0.43	0.59	0.355	-0.175
1191	1191	1060	-94.983657	33.076467	452	FALSE	1	1060.1	48	449	1384010	48449	titus	Titus County	6	H1	G4020	NA	34420	NA	A	1051683607	50727822	33.214599	-94.9667825	titus	0.53	0.535	0.43	0.59	0.355	-0.175
1192	1192	1060	-94.983618	33.076511	453	FALSE	1	1060.1	48	449	1384010	48449	titus	Titus County	6	H1	G4020	NA	34420	NA	A	1051683607	50727822	33.214599	-94.9667825	titus	0.53	0.535	0.43	0.59	0.355	-0.175
1193	1193	1060	-94.983547	33.076627	454	FALSE	1	1060.1	48	449	1384010	48449	titus	Titus County	6	H1	G4020	NA	34420	NA	A	1051683607	50727822	33.214599	-94.9667825	titus	0.53	0.535	0.43	0.59	0.355	-0.175
1194	1194	1060	-94.983527	33.076698	455	FALSE	1	1060.1	48	449	1384010	48449	titus	Titus County	6	H1	G4020	NA	34420	NA	A	1051683607	50727822	33.214599	-94.9667825	titus	0.53	0.535	0.43	0.59	0.355	-0.175
1195	1195	1060	-94.983527	33.07678	456	FALSE	1	1060.1	48	449	1384010	48449	titus	Titus County	6	H1	G4020	NA	34420	NA	A	1051683607	50727822	33.214599	-94.9667825	titus	0.53	0.535	0.43	0.59	0.355	-0.175
1196	1196	1060	-94.983553	33.076879	457	FALSE	1	1060.1	48	449	1384010	48449	titus	Titus County	6	H1	G4020	NA	34420	NA	A	1051683607	50727822	33.214599	-94.9667825	titus	0.53	0.535	0.43	0.59	0.355	-0.175
1197	1197	1060	-94.983612	33.076994	458	FALSE	1	1060.1	48	449	1384010	48449	titus	Titus County	6	H1	G4020	NA	34420	NA	A	1051683607	50727822	33.214599	-94.9667825	titus	0.53	0.535	0.43	0.59	0.355	-0.175
1198	1198	1060	-94.98369	33.077072	459	FALSE	1	1060.1	48	449	1384010	48449	titus	Titus County	6	H1	G4020	NA	34420	NA	A	1051683607	50727822	33.214599	-94.9667825	titus	0.53	0.535	0.43	0.59	0.355	-0.175
1199	1199	1060	-94.983769	33.077115	460	FALSE	1	1060.1	48	449	1384010	48449	titus	Titus County	6	H1	G4020	NA	34420	NA	A	1051683607	50727822	33.214599	-94.9667825	titus	0.53	0.535	0.43	0.59	0.355	-0.175
1200	1200	1060	-94.983834	33.077132	461	FALSE	1	1060.1	48	449	1384010	48449	titus	Titus County	6	H1	G4020	NA	34420	NA	A	1051683607	50727822	33.214599	-94.9667825	titus	0.53	0.535	0.43	0.59	0.355	-0.175
1201	1201	1060	-94.98401	33.077121	462	FALSE	1	1060.1	48	449	1384010	48449	titus	Titus County	6	H1	G4020	NA	34420	NA	A	1051683607	50727822	33.214599	-94.9667825	titus	0.53	0.535	0.43	0.59	0.355	-0.175
1202	1202	1060	-94.984311	33.07707	463	FALSE	1	1060.1	48	449	1384010	48449	titus	Titus County	6	H1	G4020	NA	34420	NA	A	1051683607	50727822	33.214599	-94.9667825	titus	0.53	0.535	0.43	0.59	0.355	-0.175
1203	1203	1060	-94.984369	33.077016	464	FALSE	1	1060.1	48	449	1384010	48449	titus	Titus County	6	H1	G4020	NA	34420	NA	A	1051683607	50727822	33.214599	-94.9667825	titus	0.53	0.535	0.43	0.59	0.355	-0.175
1204	1204	1060	-94.984441	33.076819	465	FALSE	1	1060.1	48	449	1384010	48449	titus	Titus County	6	H1	G4020	NA	34420	NA	A	1051683607	50727822	33.214599	-94.9667825	titus	0.53	0.535	0.43	0.59	0.355	-0.175
1205	1205	1060	-94.984448	33.076742	466	FALSE	1	1060.1	48	449	1384010	48449	titus	Titus County	6	H1	G4020	NA	34420	NA	A	1051683607	50727822	33.214599	-94.9667825	titus	0.53	0.535	0.43	0.59	0.355	-0.175
1206	1206	1060	-94.984441	33.076362	467	FALSE	1	1060.1	48	449	1384010	48449	titus	Titus County	6	H1	G4020	NA	34420	NA	A	1051683607	50727822	33.214599	-94.9667825	titus	0.53	0.535	0.43	0.59	0.355	-0.175
1207	1207	1060	-94.98448	33.076241	468	FALSE	1	1060.1	48	449	1384010	48449	titus	Titus County	6	H1	G4020	NA	34420	NA	A	1051683607	50727822	33.214599	-94.9667825	titus	0.53	0.535	0.43	0.59	0.355	-0.175
1208	1208	1060	-94.98463	33.076076	469	FALSE	1	1060.1	48	449	1384010	48449	titus	Titus County	6	H1	G4020	NA	34420	NA	A	1051683607	50727822	33.214599	-94.9667825	titus	0.53	0.535	0.43	0.59	0.355	-0.175
1209	1209	1060	-94.984708	33.076009	470	FALSE	1	1060.1	48	449	1384010	48449	titus	Titus County	6	H1	G4020	NA	34420	NA	A	1051683607	50727822	33.214599	-94.9667825	titus	0.53	0.535	0.43	0.59	0.355	-0.175
1210	1210	1060	-94.984832	33.07595	471	FALSE	1	1060.1	48	449	1384010	48449	titus	Titus County	6	H1	G4020	NA	34420	NA	A	1051683607	50727822	33.214599	-94.9667825	titus	0.53	0.535	0.43	0.59	0.355	-0.175
1211	1211	1060	-94.98508	33.075867	472	FALSE	1	1060.1	48	449	1384010	48449	titus	Titus County	6	H1	G4020	NA	34420	NA	A	1051683607	50727822	33.214599	-94.9667825	titus	0.53	0.535	0.43	0.59	0.355	-0.175
1212	1212	1060	-94.985165	33.075862	473	FALSE	1	1060.1	48	449	1384010	48449	titus	Titus County	6	H1	G4020	NA	34420	NA	A	1051683607	50727822	33.214599	-94.9667825	titus	0.53	0.535	0.43	0.59	0.355	-0.175
1213	1213	1060	-94.985263	33.075888	474	FALSE	1	1060.1	48	449	1384010	48449	titus	Titus County	6	H1	G4020	NA	34420	NA	A	1051683607	50727822	33.214599	-94.9667825	titus	0.53	0.535	0.43	0.59	0.355	-0.175
1214	1214	1060	-94.985335	33.075927	475	FALSE	1	1060.1	48	449	1384010	48449	titus	Titus County	6	H1	G4020	NA	34420	NA	A	1051683607	50727822	33.214599	-94.9667825	titus	0.53	0.535	0.43	0.59	0.355	-0.175
1215	1215	1060	-94.985387	33.075972	476	FALSE	1	1060.1	48	449	1384010	48449	titus	Titus County	6	H1	G4020	NA	34420	NA	A	1051683607	50727822	33.214599	-94.9667825	titus	0.53	0.535	0.43	0.59	0.355	-0.175
1216	1216	1060	-94.985485	33.076082	477	FALSE	1	1060.1	48	449	1384010	48449	titus	Titus County	6	H1	G4020	NA	34420	NA	A	1051683607	50727822	33.214599	-94.9667825	titus	0.53	0.535	0.43	0.59	0.355	-0.175
1217	1217	1060	-94.985557	33.07612	478	FALSE	1	1060.1	48	449	1384010	48449	titus	Titus County	6	H1	G4020	NA	34420	NA	A	1051683607	50727822	33.214599	-94.9667825	titus	0.53	0.535	0.43	0.59	0.355	-0.175
1218	1218	1060	-94.985609	33.07613	479	FALSE	1	1060.1	48	449	1384010	48449	titus	Titus County	6	H1	G4020	NA	34420	NA	A	1051683607	50727822	33.214599	-94.9667825	titus	0.53	0.535	0.43	0.59	0.355	-0.175
1219	1219	1060	-94.985746	33.076109	480	FALSE	1	1060.1	48	449	1384010	48449	titus	Titus County	6	H1	G4020	NA	34420	NA	A	1051683607	50727822	33.214599	-94.9667825	titus	0.53	0.535	0.43	0.59	0.355	-0.175
1220	1220	1060	-94.985799	33.076076	481	FALSE	1	1060.1	48	449	1384010	48449	titus	Titus County	6	H1	G4020	NA	34420	NA	A	1051683607	50727822	33.214599	-94.9667825	titus	0.53	0.535	0.43	0.59	0.355	-0.175
1221	1221	1060	-94.985877	33.075966	482	FALSE	1	1060.1	48	449	1384010	48449	titus	Titus County	6	H1	G4020	NA	34420	NA	A	1051683607	50727822	33.214599	-94.9667825	titus	0.53	0.535	0.43	0.59	0.355	-0.175
1222	1222	1060	-94.986086	33.075812	483	FALSE	1	1060.1	48	449	1384010	48449	titus	Titus County	6	H1	G4020	NA	34420	NA	A	1051683607	50727822	33.214599	-94.9667825	titus	0.53	0.535	0.43	0.59	0.355	-0.175
1223	1223	1060	-94.986144	33.075752	484	FALSE	1	1060.1	48	449	1384010	48449	titus	Titus County	6	H1	G4020	NA	34420	NA	A	1051683607	50727822	33.214599	-94.9667825	titus	0.53	0.535	0.43	0.59	0.355	-0.175
1224	1224	1060	-94.986171	33.075691	485	FALSE	1	1060.1	48	449	1384010	48449	titus	Titus County	6	H1	G4020	NA	34420	NA	A	1051683607	50727822	33.214599	-94.9667825	titus	0.53	0.535	0.43	0.59	0.355	-0.175
1225	1225	1060	-94.986183	33.07562	486	FALSE	1	1060.1	48	449	1384010	48449	titus	Titus County	6	H1	G4020	NA	34420	NA	A	1051683607	50727822	33.214599	-94.9667825	titus	0.53	0.535	0.43	0.59	0.355	-0.175
1226	1226	1060	-94.986177	33.075262	487	FALSE	1	1060.1	48	449	1384010	48449	titus	Titus County	6	H1	G4020	NA	34420	NA	A	1051683607	50727822	33.214599	-94.9667825	titus	0.53	0.535	0.43	0.59	0.355	-0.175
1227	1227	1060	-94.986209	33.07518	488	FALSE	1	1060.1	48	449	1384010	48449	titus	Titus County	6	H1	G4020	NA	34420	NA	A	1051683607	50727822	33.214599	-94.9667825	titus	0.53	0.535	0.43	0.59	0.355	-0.175
1228	1228	1060	-94.986275	33.075097	489	FALSE	1	1060.1	48	449	1384010	48449	titus	Titus County	6	H1	G4020	NA	34420	NA	A	1051683607	50727822	33.214599	-94.9667825	titus	0.53	0.535	0.43	0.59	0.355	-0.175
1229	1229	1060	-94.986386	33.075048	490	FALSE	1	1060.1	48	449	1384010	48449	titus	Titus County	6	H1	G4020	NA	34420	NA	A	1051683607	50727822	33.214599	-94.9667825	titus	0.53	0.535	0.43	0.59	0.355	-0.175
1230	1230	1060	-94.986647	33.074998	491	FALSE	1	1060.1	48	449	1384010	48449	titus	Titus County	6	H1	G4020	NA	34420	NA	A	1051683607	50727822	33.214599	-94.9667825	titus	0.53	0.535	0.43	0.59	0.355	-0.175
1231	1231	1060	-94.987267	33.07497	492	FALSE	1	1060.1	48	449	1384010	48449	titus	Titus County	6	H1	G4020	NA	34420	NA	A	1051683607	50727822	33.214599	-94.9667825	titus	0.53	0.535	0.43	0.59	0.355	-0.175
1232	1232	1060	-94.987424	33.074942	493	FALSE	1	1060.1	48	449	1384010	48449	titus	Titus County	6	H1	G4020	NA	34420	NA	A	1051683607	50727822	33.214599	-94.9667825	titus	0.53	0.535	0.43	0.59	0.355	-0.175
1233	1233	1060	-94.987534	33.074903	494	FALSE	1	1060.1	48	449	1384010	48449	titus	Titus County	6	H1	G4020	NA	34420	NA	A	1051683607	50727822	33.214599	-94.9667825	titus	0.53	0.535	0.43	0.59	0.355	-0.175
1234	1234	1060	-94.98758	33.074849	495	FALSE	1	1060.1	48	449	1384010	48449	titus	Titus County	6	H1	G4020	NA	34420	NA	A	1051683607	50727822	33.214599	-94.9667825	titus	0.53	0.535	0.43	0.59	0.355	-0.175
1235	1235	1060	-94.987593	33.07481	496	FALSE	1	1060.1	48	449	1384010	48449	titus	Titus County	6	H1	G4020	NA	34420	NA	A	1051683607	50727822	33.214599	-94.9667825	titus	0.53	0.535	0.43	0.59	0.355	-0.175
1236	1236	1060	-94.987587	33.074767	497	FALSE	1	1060.1	48	449	1384010	48449	titus	Titus County	6	H1	G4020	NA	34420	NA	A	1051683607	50727822	33.214599	-94.9667825	titus	0.53	0.535	0.43	0.59	0.355	-0.175
1237	1237	1060	-94.987547	33.074706	498	FALSE	1	1060.1	48	449	1384010	48449	titus	Titus County	6	H1	G4020	NA	34420	NA	A	1051683607	50727822	33.214599	-94.9667825	titus	0.53	0.535	0.43	0.59	0.355	-0.175
1238	1238	1060	-94.987489	33.074646	499	FALSE	1	1060.1	48	449	1384010	48449	titus	Titus County	6	H1	G4020	NA	34420	NA	A	1051683607	50727822	33.214599	-94.9667825	titus	0.53	0.535	0.43	0.59	0.355	-0.175
1239	1239	1060	-94.987299	33.07452	500	FALSE	1	1060.1	48	449	1384010	48449	titus	Titus County	6	H1	G4020	NA	34420	NA	A	1051683607	50727822	33.214599	-94.9667825	titus	0.53	0.535	0.43	0.59	0.355	-0.175
1240	1240	1060	-94.986933	33.074317	501	FALSE	1	1060.1	48	449	1384010	48449	titus	Titus County	6	H1	G4020	NA	34420	NA	A	1051683607	50727822	33.214599	-94.9667825	titus	0.53	0.535	0.43	0.59	0.355	-0.175
1241	1241	1060	-94.986888	33.074284	502	FALSE	1	1060.1	48	449	1384010	48449	titus	Titus County	6	H1	G4020	NA	34420	NA	A	1051683607	50727822	33.214599	-94.9667825	titus	0.53	0.535	0.43	0.59	0.355	-0.175
1242	1242	1060	-94.986862	33.074244	503	FALSE	1	1060.1	48	449	1384010	48449	titus	Titus County	6	H1	G4020	NA	34420	NA	A	1051683607	50727822	33.214599	-94.9667825	titus	0.53	0.535	0.43	0.59	0.355	-0.175
1243	1243	1060	-94.986868	33.074223	504	FALSE	1	1060.1	48	449	1384010	48449	titus	Titus County	6	H1	G4020	NA	34420	NA	A	1051683607	50727822	33.214599	-94.9667825	titus	0.53	0.535	0.43	0.59	0.355	-0.175
1244	1244	1060	-94.986927	33.074174	505	FALSE	1	1060.1	48	449	1384010	48449	titus	Titus County	6	H1	G4020	NA	34420	NA	A	1051683607	50727822	33.214599	-94.9667825	titus	0.53	0.535	0.43	0.59	0.355	-0.175
1245	1245	1060	-94.987214	33.074157	506	FALSE	1	1060.1	48	449	1384010	48449	titus	Titus County	6	H1	G4020	NA	34420	NA	A	1051683607	50727822	33.214599	-94.9667825	titus	0.53	0.535	0.43	0.59	0.355	-0.175
1246	1246	1060	-94.987306	33.07414	507	FALSE	1	1060.1	48	449	1384010	48449	titus	Titus County	6	H1	G4020	NA	34420	NA	A	1051683607	50727822	33.214599	-94.9667825	titus	0.53	0.535	0.43	0.59	0.355	-0.175
1247	1247	1060	-94.987371	33.074108	508	FALSE	1	1060.1	48	449	1384010	48449	titus	Titus County	6	H1	G4020	NA	34420	NA	A	1051683607	50727822	33.214599	-94.9667825	titus	0.53	0.535	0.43	0.59	0.355	-0.175
1248	1248	1060	-94.987462	33.07403	509	FALSE	1	1060.1	48	449	1384010	48449	titus	Titus County	6	H1	G4020	NA	34420	NA	A	1051683607	50727822	33.214599	-94.9667825	titus	0.53	0.535	0.43	0.59	0.355	-0.175
1249	1249	1060	-94.987397	33.073717	510	FALSE	1	1060.1	48	449	1384010	48449	titus	Titus County	6	H1	G4020	NA	34420	NA	A	1051683607	50727822	33.214599	-94.9667825	titus	0.53	0.535	0.43	0.59	0.355	-0.175
1250	1250	1060	-94.987357	33.073602	511	FALSE	1	1060.1	48	449	1384010	48449	titus	Titus County	6	H1	G4020	NA	34420	NA	A	1051683607	50727822	33.214599	-94.9667825	titus	0.53	0.535	0.43	0.59	0.355	-0.175
1251	1251	1060	-94.987351	33.073518	512	FALSE	1	1060.1	48	449	1384010	48449	titus	Titus County	6	H1	G4020	NA	34420	NA	A	1051683607	50727822	33.214599	-94.9667825	titus	0.53	0.535	0.43	0.59	0.355	-0.175
1252	1252	1060	-94.987357	33.073475	513	FALSE	1	1060.1	48	449	1384010	48449	titus	Titus County	6	H1	G4020	NA	34420	NA	A	1051683607	50727822	33.214599	-94.9667825	titus	0.53	0.535	0.43	0.59	0.355	-0.175
1253	1253	1060	-94.987383	33.073425	514	FALSE	1	1060.1	48	449	1384010	48449	titus	Titus County	6	H1	G4020	NA	34420	NA	A	1051683607	50727822	33.214599	-94.9667825	titus	0.53	0.535	0.43	0.59	0.355	-0.175
1254	1254	1060	-94.987429	33.073371	515	FALSE	1	1060.1	48	449	1384010	48449	titus	Titus County	6	H1	G4020	NA	34420	NA	A	1051683607	50727822	33.214599	-94.9667825	titus	0.53	0.535	0.43	0.59	0.355	-0.175
1255	1255	1060	-94.987762	33.073195	516	FALSE	1	1060.1	48	449	1384010	48449	titus	Titus County	6	H1	G4020	NA	34420	NA	A	1051683607	50727822	33.214599	-94.9667825	titus	0.53	0.535	0.43	0.59	0.355	-0.175
1256	1256	1060	-94.988043	33.07314	517	FALSE	1	1060.1	48	449	1384010	48449	titus	Titus County	6	H1	G4020	NA	34420	NA	A	1051683607	50727822	33.214599	-94.9667825	titus	0.53	0.535	0.43	0.59	0.355	-0.175
1257	1257	1060	-94.988121	33.073151	518	FALSE	1	1060.1	48	449	1384010	48449	titus	Titus County	6	H1	G4020	NA	34420	NA	A	1051683607	50727822	33.214599	-94.9667825	titus	0.53	0.535	0.43	0.59	0.355	-0.175
1258	1258	1060	-94.988232	33.073222	519	FALSE	1	1060.1	48	449	1384010	48449	titus	Titus County	6	H1	G4020	NA	34420	NA	A	1051683607	50727822	33.214599	-94.9667825	titus	0.53	0.535	0.43	0.59	0.355	-0.175
1259	1259	1060	-94.988278	33.073316	520	FALSE	1	1060.1	48	449	1384010	48449	titus	Titus County	6	H1	G4020	NA	34420	NA	A	1051683607	50727822	33.214599	-94.9667825	titus	0.53	0.535	0.43	0.59	0.355	-0.175
1260	1260	1060	-94.98835	33.073408	521	FALSE	1	1060.1	48	449	1384010	48449	titus	Titus County	6	H1	G4020	NA	34420	NA	A	1051683607	50727822	33.214599	-94.9667825	titus	0.53	0.535	0.43	0.59	0.355	-0.175
1261	1261	1060	-94.988493	33.07348	522	FALSE	1	1060.1	48	449	1384010	48449	titus	Titus County	6	H1	G4020	NA	34420	NA	A	1051683607	50727822	33.214599	-94.9667825	titus	0.53	0.535	0.43	0.59	0.355	-0.175
1262	1262	1060	-94.988676	33.073552	523	FALSE	1	1060.1	48	449	1384010	48449	titus	Titus County	6	H1	G4020	NA	34420	NA	A	1051683607	50727822	33.214599	-94.9667825	titus	0.53	0.535	0.43	0.59	0.355	-0.175
1263	1263	1060	-94.988715	33.073557	524	FALSE	1	1060.1	48	449	1384010	48449	titus	Titus County	6	H1	G4020	NA	34420	NA	A	1051683607	50727822	33.214599	-94.9667825	titus	0.53	0.535	0.43	0.59	0.355	-0.175
1264	1264	1060	-94.988768	33.073546	525	FALSE	1	1060.1	48	449	1384010	48449	titus	Titus County	6	H1	G4020	NA	34420	NA	A	1051683607	50727822	33.214599	-94.9667825	titus	0.53	0.535	0.43	0.59	0.355	-0.175
1265	1265	1060	-94.988839	33.073518	526	FALSE	1	1060.1	48	449	1384010	48449	titus	Titus County	6	H1	G4020	NA	34420	NA	A	1051683607	50727822	33.214599	-94.9667825	titus	0.53	0.535	0.43	0.59	0.355	-0.175
1266	1266	1060	-94.988963	33.07338	527	FALSE	1	1060.1	48	449	1384010	48449	titus	Titus County	6	H1	G4020	NA	34420	NA	A	1051683607	50727822	33.214599	-94.9667825	titus	0.53	0.535	0.43	0.59	0.355	-0.175
1267	1267	1060	-94.988989	33.073315	528	FALSE	1	1060.1	48	449	1384010	48449	titus	Titus County	6	H1	G4020	NA	34420	NA	A	1051683607	50727822	33.214599	-94.9667825	titus	0.53	0.535	0.43	0.59	0.355	-0.175
1268	1268	1060	-94.988983	33.073074	529	FALSE	1	1060.1	48	449	1384010	48449	titus	Titus County	6	H1	G4020	NA	34420	NA	A	1051683607	50727822	33.214599	-94.9667825	titus	0.53	0.535	0.43	0.59	0.355	-0.175
1269	1269	1060	-94.989054	33.072854	530	FALSE	1	1060.1	48	449	1384010	48449	titus	Titus County	6	H1	G4020	NA	34420	NA	A	1051683607	50727822	33.214599	-94.9667825	titus	0.53	0.535	0.43	0.59	0.355	-0.175
1270	1270	1060	-94.989093	33.072809	531	FALSE	1	1060.1	48	449	1384010	48449	titus	Titus County	6	H1	G4020	NA	34420	NA	A	1051683607	50727822	33.214599	-94.9667825	titus	0.53	0.535	0.43	0.59	0.355	-0.175
1271	1271	1060	-94.989204	33.072766	532	FALSE	1	1060.1	48	449	1384010	48449	titus	Titus County	6	H1	G4020	NA	34420	NA	A	1051683607	50727822	33.214599	-94.9667825	titus	0.53	0.535	0.43	0.59	0.355	-0.175
1272	1272	1060	-94.989263	33.07276	533	FALSE	1	1060.1	48	449	1384010	48449	titus	Titus County	6	H1	G4020	NA	34420	NA	A	1051683607	50727822	33.214599	-94.9667825	titus	0.53	0.535	0.43	0.59	0.355	-0.175
1273	1273	1060	-94.989557	33.072809	534	FALSE	1	1060.1	48	449	1384010	48449	titus	Titus County	6	H1	G4020	NA	34420	NA	A	1051683607	50727822	33.214599	-94.9667825	titus	0.53	0.535	0.43	0.59	0.355	-0.175
1274	1274	1060	-94.989635	33.072837	535	FALSE	1	1060.1	48	449	1384010	48449	titus	Titus County	6	H1	G4020	NA	34420	NA	A	1051683607	50727822	33.214599	-94.9667825	titus	0.53	0.535	0.43	0.59	0.355	-0.175
1275	1275	1060	-94.98972	33.072842	536	FALSE	1	1060.1	48	449	1384010	48449	titus	Titus County	6	H1	G4020	NA	34420	NA	A	1051683607	50727822	33.214599	-94.9667825	titus	0.53	0.535	0.43	0.59	0.355	-0.175
1276	1276	1060	-94.989792	33.072859	537	FALSE	1	1060.1	48	449	1384010	48449	titus	Titus County	6	H1	G4020	NA	34420	NA	A	1051683607	50727822	33.214599	-94.9667825	titus	0.53	0.535	0.43	0.59	0.355	-0.175
1277	1277	1060	-94.989851	33.072892	538	FALSE	1	1060.1	48	449	1384010	48449	titus	Titus County	6	H1	G4020	NA	34420	NA	A	1051683607	50727822	33.214599	-94.9667825	titus	0.53	0.535	0.43	0.59	0.355	-0.175
1278	1278	1060	-94.98991	33.072991	539	FALSE	1	1060.1	48	449	1384010	48449	titus	Titus County	6	H1	G4020	NA	34420	NA	A	1051683607	50727822	33.214599	-94.9667825	titus	0.53	0.535	0.43	0.59	0.355	-0.175
1279	1279	1060	-94.989923	33.073057	540	FALSE	1	1060.1	48	449	1384010	48449	titus	Titus County	6	H1	G4020	NA	34420	NA	A	1051683607	50727822	33.214599	-94.9667825	titus	0.53	0.535	0.43	0.59	0.355	-0.175
1280	1280	1060	-94.989897	33.073172	541	FALSE	1	1060.1	48	449	1384010	48449	titus	Titus County	6	H1	G4020	NA	34420	NA	A	1051683607	50727822	33.214599	-94.9667825	titus	0.53	0.535	0.43	0.59	0.355	-0.175
1281	1281	1060	-94.989864	33.073227	542	FALSE	1	1060.1	48	449	1384010	48449	titus	Titus County	6	H1	G4020	NA	34420	NA	A	1051683607	50727822	33.214599	-94.9667825	titus	0.53	0.535	0.43	0.59	0.355	-0.175
1282	1282	1060	-94.989857	33.073265	543	FALSE	1	1060.1	48	449	1384010	48449	titus	Titus County	6	H1	G4020	NA	34420	NA	A	1051683607	50727822	33.214599	-94.9667825	titus	0.53	0.535	0.43	0.59	0.355	-0.175
1283	1283	1060	-94.989864	33.073304	544	FALSE	1	1060.1	48	449	1384010	48449	titus	Titus County	6	H1	G4020	NA	34420	NA	A	1051683607	50727822	33.214599	-94.9667825	titus	0.53	0.535	0.43	0.59	0.355	-0.175
1284	1284	1060	-94.98989	33.073348	545	FALSE	1	1060.1	48	449	1384010	48449	titus	Titus County	6	H1	G4020	NA	34420	NA	A	1051683607	50727822	33.214599	-94.9667825	titus	0.53	0.535	0.43	0.59	0.355	-0.175
1285	1285	1060	-94.989969	33.073397	546	FALSE	1	1060.1	48	449	1384010	48449	titus	Titus County	6	H1	G4020	NA	34420	NA	A	1051683607	50727822	33.214599	-94.9667825	titus	0.53	0.535	0.43	0.59	0.355	-0.175
1286	1286	1060	-94.990067	33.073414	547	FALSE	1	1060.1	48	449	1384010	48449	titus	Titus County	6	H1	G4020	NA	34420	NA	A	1051683607	50727822	33.214599	-94.9667825	titus	0.53	0.535	0.43	0.59	0.355	-0.175
1287	1287	1060	-94.99051	33.073397	548	FALSE	1	1060.1	48	449	1384010	48449	titus	Titus County	6	H1	G4020	NA	34420	NA	A	1051683607	50727822	33.214599	-94.9667825	titus	0.53	0.535	0.43	0.59	0.355	-0.175
1288	1288	1060	-94.99068	33.073414	549	FALSE	1	1060.1	48	449	1384010	48449	titus	Titus County	6	H1	G4020	NA	34420	NA	A	1051683607	50727822	33.214599	-94.9667825	titus	0.53	0.535	0.43	0.59	0.355	-0.175
1289	1289	1060	-94.990817	33.073462	550	FALSE	1	1060.1	48	449	1384010	48449	titus	Titus County	6	H1	G4020	NA	34420	NA	A	1051683607	50727822	33.214599	-94.9667825	titus	0.53	0.535	0.43	0.59	0.355	-0.175
1290	1290	1060	-94.99087	33.073507	551	FALSE	1	1060.1	48	449	1384010	48449	titus	Titus County	6	H1	G4020	NA	34420	NA	A	1051683607	50727822	33.214599	-94.9667825	titus	0.53	0.535	0.43	0.59	0.355	-0.175
1291	1291	1060	-94.990922	33.073573	552	FALSE	1	1060.1	48	449	1384010	48449	titus	Titus County	6	H1	G4020	NA	34420	NA	A	1051683607	50727822	33.214599	-94.9667825	titus	0.53	0.535	0.43	0.59	0.355	-0.175
1292	1292	1060	-94.990941	33.073639	553	FALSE	1	1060.1	48	449	1384010	48449	titus	Titus County	6	H1	G4020	NA	34420	NA	A	1051683607	50727822	33.214599	-94.9667825	titus	0.53	0.535	0.43	0.59	0.355	-0.175
1293	1293	1060	-94.990968	33.073683	554	FALSE	1	1060.1	48	449	1384010	48449	titus	Titus County	6	H1	G4020	NA	34420	NA	A	1051683607	50727822	33.214599	-94.9667825	titus	0.53	0.535	0.43	0.59	0.355	-0.175
1294	1294	1060	-94.991098	33.073808	555	FALSE	1	1060.1	48	449	1384010	48449	titus	Titus County	6	H1	G4020	NA	34420	NA	A	1051683607	50727822	33.214599	-94.9667825	titus	0.53	0.535	0.43	0.59	0.355	-0.175
1295	1295	1060	-94.99117	33.073853	556	FALSE	1	1060.1	48	449	1384010	48449	titus	Titus County	6	H1	G4020	NA	34420	NA	A	1051683607	50727822	33.214599	-94.9667825	titus	0.53	0.535	0.43	0.59	0.355	-0.175
1296	1296	1060	-94.991248	33.073886	557	FALSE	1	1060.1	48	449	1384010	48449	titus	Titus County	6	H1	G4020	NA	34420	NA	A	1051683607	50727822	33.214599	-94.9667825	titus	0.53	0.535	0.43	0.59	0.355	-0.175
1297	1297	1060	-94.991333	33.073891	558	FALSE	1	1060.1	48	449	1384010	48449	titus	Titus County	6	H1	G4020	NA	34420	NA	A	1051683607	50727822	33.214599	-94.9667825	titus	0.53	0.535	0.43	0.59	0.355	-0.175
1298	1298	1060	-94.991516	33.073864	559	FALSE	1	1060.1	48	449	1384010	48449	titus	Titus County	6	H1	G4020	NA	34420	NA	A	1051683607	50727822	33.214599	-94.9667825	titus	0.53	0.535	0.43	0.59	0.355	-0.175
1299	1299	1060	-94.991771	33.073802	560	FALSE	1	1060.1	48	449	1384010	48449	titus	Titus County	6	H1	G4020	NA	34420	NA	A	1051683607	50727822	33.214599	-94.9667825	titus	0.53	0.535	0.43	0.59	0.355	-0.175
1300	1300	1060	-94.992019	33.073726	561	FALSE	1	1060.1	48	449	1384010	48449	titus	Titus County	6	H1	G4020	NA	34420	NA	A	1051683607	50727822	33.214599	-94.9667825	titus	0.53	0.535	0.43	0.59	0.355	-0.175
1301	1301	1060	-94.992502	33.073534	562	FALSE	1	1060.1	48	449	1384010	48449	titus	Titus County	6	H1	G4020	NA	34420	NA	A	1051683607	50727822	33.214599	-94.9667825	titus	0.53	0.535	0.43	0.59	0.355	-0.175
1302	1302	1060	-94.993187	33.073192	563	FALSE	1	1060.1	48	449	1384010	48449	titus	Titus County	6	H1	G4020	NA	34420	NA	A	1051683607	50727822	33.214599	-94.9667825	titus	0.53	0.535	0.43	0.59	0.355	-0.175
1303	1303	1060	-94.993396	33.07311	564	FALSE	1	1060.1	48	449	1384010	48449	titus	Titus County	6	H1	G4020	NA	34420	NA	A	1051683607	50727822	33.214599	-94.9667825	titus	0.53	0.535	0.43	0.59	0.355	-0.175
1304	1304	1060	-94.993565	33.073022	565	FALSE	1	1060.1	48	449	1384010	48449	titus	Titus County	6	H1	G4020	NA	34420	NA	A	1051683607	50727822	33.214599	-94.9667825	titus	0.53	0.535	0.43	0.59	0.355	-0.175
1305	1305	1060	-94.993931	33.072938	566	FALSE	1	1060.1	48	449	1384010	48449	titus	Titus County	6	H1	G4020	NA	34420	NA	A	1051683607	50727822	33.214599	-94.9667825	titus	0.53	0.535	0.43	0.59	0.355	-0.175
1306	1306	1060	-94.994146	33.072916	567	FALSE	1	1060.1	48	449	1384010	48449	titus	Titus County	6	H1	G4020	NA	34420	NA	A	1051683607	50727822	33.214599	-94.9667825	titus	0.53	0.535	0.43	0.59	0.355	-0.175
1307	1307	1060	-94.994368	33.072961	568	FALSE	1	1060.1	48	449	1384010	48449	titus	Titus County	6	H1	G4020	NA	34420	NA	A	1051683607	50727822	33.214599	-94.9667825	titus	0.53	0.535	0.43	0.59	0.355	-0.175
1308	1308	1060	-94.994486	33.072967	569	FALSE	1	1060.1	48	449	1384010	48449	titus	Titus County	6	H1	G4020	NA	34420	NA	A	1051683607	50727822	33.214599	-94.9667825	titus	0.53	0.535	0.43	0.59	0.355	-0.175
1309	1309	1060	-94.994714	33.072955	570	FALSE	1	1060.1	48	449	1384010	48449	titus	Titus County	6	H1	G4020	NA	34420	NA	A	1051683607	50727822	33.214599	-94.9667825	titus	0.53	0.535	0.43	0.59	0.355	-0.175
1310	1310	1060	-94.994786	33.072955	571	FALSE	1	1060.1	48	449	1384010	48449	titus	Titus County	6	H1	G4020	NA	34420	NA	A	1051683607	50727822	33.214599	-94.9667825	titus	0.53	0.535	0.43	0.59	0.355	-0.175
1311	1311	1060	-94.994851	33.072977	572	FALSE	1	1060.1	48	449	1384010	48449	titus	Titus County	6	H1	G4020	NA	34420	NA	A	1051683607	50727822	33.214599	-94.9667825	titus	0.53	0.535	0.43	0.59	0.355	-0.175
1312	1312	1060	-94.995047	33.07312	573	FALSE	1	1060.1	48	449	1384010	48449	titus	Titus County	6	H1	G4020	NA	34420	NA	A	1051683607	50727822	33.214599	-94.9667825	titus	0.53	0.535	0.43	0.59	0.355	-0.175
1313	1313	1060	-94.995145	33.073219	574	FALSE	1	1060.1	48	449	1384010	48449	titus	Titus County	6	H1	G4020	NA	34420	NA	A	1051683607	50727822	33.214599	-94.9667825	titus	0.53	0.535	0.43	0.59	0.355	-0.175
1314	1314	1060	-94.995204	33.073301	575	FALSE	1	1060.1	48	449	1384010	48449	titus	Titus County	6	H1	G4020	NA	34420	NA	A	1051683607	50727822	33.214599	-94.9667825	titus	0.53	0.535	0.43	0.59	0.355	-0.175
1315	1315	1060	-94.995217	33.073366	576	FALSE	1	1060.1	48	449	1384010	48449	titus	Titus County	6	H1	G4020	NA	34420	NA	A	1051683607	50727822	33.214599	-94.9667825	titus	0.53	0.535	0.43	0.59	0.355	-0.175
1316	1316	1060	-94.995198	33.073439	577	FALSE	1	1060.1	48	449	1384010	48449	titus	Titus County	6	H1	G4020	NA	34420	NA	A	1051683607	50727822	33.214599	-94.9667825	titus	0.53	0.535	0.43	0.59	0.355	-0.175
1317	1317	1060	-94.995159	33.073487	578	FALSE	1	1060.1	48	449	1384010	48449	titus	Titus County	6	H1	G4020	NA	34420	NA	A	1051683607	50727822	33.214599	-94.9667825	titus	0.53	0.535	0.43	0.59	0.355	-0.175
1318	1318	1060	-94.995113	33.07351	579	FALSE	1	1060.1	48	449	1384010	48449	titus	Titus County	6	H1	G4020	NA	34420	NA	A	1051683607	50727822	33.214599	-94.9667825	titus	0.53	0.535	0.43	0.59	0.355	-0.175
1319	1319	1060	-94.995054	33.073521	580	FALSE	1	1060.1	48	449	1384010	48449	titus	Titus County	6	H1	G4020	NA	34420	NA	A	1051683607	50727822	33.214599	-94.9667825	titus	0.53	0.535	0.43	0.59	0.355	-0.175
1320	1320	1060	-94.99495	33.073532	581	FALSE	1	1060.1	48	449	1384010	48449	titus	Titus County	6	H1	G4020	NA	34420	NA	A	1051683607	50727822	33.214599	-94.9667825	titus	0.53	0.535	0.43	0.59	0.355	-0.175
1321	1321	1060	-94.994695	33.073515	582	FALSE	1	1060.1	48	449	1384010	48449	titus	Titus County	6	H1	G4020	NA	34420	NA	A	1051683607	50727822	33.214599	-94.9667825	titus	0.53	0.535	0.43	0.59	0.355	-0.175
1322	1322	1060	-94.994636	33.073527	583	FALSE	1	1060.1	48	449	1384010	48449	titus	Titus County	6	H1	G4020	NA	34420	NA	A	1051683607	50727822	33.214599	-94.9667825	titus	0.53	0.535	0.43	0.59	0.355	-0.175
1323	1323	1060	-94.994571	33.073555	584	FALSE	1	1060.1	48	449	1384010	48449	titus	Titus County	6	H1	G4020	NA	34420	NA	A	1051683607	50727822	33.214599	-94.9667825	titus	0.53	0.535	0.43	0.59	0.355	-0.175
1324	1324	1060	-94.994506	33.073604	585	FALSE	1	1060.1	48	449	1384010	48449	titus	Titus County	6	H1	G4020	NA	34420	NA	A	1051683607	50727822	33.214599	-94.9667825	titus	0.53	0.535	0.43	0.59	0.355	-0.175
1325	1325	1060	-94.994369	33.073769	586	FALSE	1	1060.1	48	449	1384010	48449	titus	Titus County	6	H1	G4020	NA	34420	NA	A	1051683607	50727822	33.214599	-94.9667825	titus	0.53	0.535	0.43	0.59	0.355	-0.175
1326	1326	1060	-94.994323	33.073835	587	FALSE	1	1060.1	48	449	1384010	48449	titus	Titus County	6	H1	G4020	NA	34420	NA	A	1051683607	50727822	33.214599	-94.9667825	titus	0.53	0.535	0.43	0.59	0.355	-0.175
1327	1327	1060	-94.994323	33.073895	588	FALSE	1	1060.1	48	449	1384010	48449	titus	Titus County	6	H1	G4020	NA	34420	NA	A	1051683607	50727822	33.214599	-94.9667825	titus	0.53	0.535	0.43	0.59	0.355	-0.175
1328	1328	1060	-94.994382	33.073977	589	FALSE	1	1060.1	48	449	1384010	48449	titus	Titus County	6	H1	G4020	NA	34420	NA	A	1051683607	50727822	33.214599	-94.9667825	titus	0.53	0.535	0.43	0.59	0.355	-0.175
1329	1329	1060	-94.994441	33.074022	590	FALSE	1	1060.1	48	449	1384010	48449	titus	Titus County	6	H1	G4020	NA	34420	NA	A	1051683607	50727822	33.214599	-94.9667825	titus	0.53	0.535	0.43	0.59	0.355	-0.175
1330	1330	1060	-94.994643	33.074033	591	FALSE	1	1060.1	48	449	1384010	48449	titus	Titus County	6	H1	G4020	NA	34420	NA	A	1051683607	50727822	33.214599	-94.9667825	titus	0.53	0.535	0.43	0.59	0.355	-0.175
1331	1331	1060	-94.994728	33.07406	592	FALSE	1	1060.1	48	449	1384010	48449	titus	Titus County	6	H1	G4020	NA	34420	NA	A	1051683607	50727822	33.214599	-94.9667825	titus	0.53	0.535	0.43	0.59	0.355	-0.175
1332	1332	1060	-94.994787	33.07412	593	FALSE	1	1060.1	48	449	1384010	48449	titus	Titus County	6	H1	G4020	NA	34420	NA	A	1051683607	50727822	33.214599	-94.9667825	titus	0.53	0.535	0.43	0.59	0.355	-0.175
1333	1333	1060	-94.994807	33.074159	594	FALSE	1	1060.1	48	449	1384010	48449	titus	Titus County	6	H1	G4020	NA	34420	NA	A	1051683607	50727822	33.214599	-94.9667825	titus	0.53	0.535	0.43	0.59	0.355	-0.175
1334	1334	1060	-94.994839	33.074285	595	FALSE	1	1060.1	48	449	1384010	48449	titus	Titus County	6	H1	G4020	NA	34420	NA	A	1051683607	50727822	33.214599	-94.9667825	titus	0.53	0.535	0.43	0.59	0.355	-0.175
1335	1335	1060	-94.994872	33.074329	596	FALSE	1	1060.1	48	449	1384010	48449	titus	Titus County	6	H1	G4020	NA	34420	NA	A	1051683607	50727822	33.214599	-94.9667825	titus	0.53	0.535	0.43	0.59	0.355	-0.175
1336	1336	1060	-94.994924	33.074334	597	FALSE	1	1060.1	48	449	1384010	48449	titus	Titus County	6	H1	G4020	NA	34420	NA	A	1051683607	50727822	33.214599	-94.9667825	titus	0.53	0.535	0.43	0.59	0.355	-0.175
1337	1337	1060	-94.995003	33.074323	598	FALSE	1	1060.1	48	449	1384010	48449	titus	Titus County	6	H1	G4020	NA	34420	NA	A	1051683607	50727822	33.214599	-94.9667825	titus	0.53	0.535	0.43	0.59	0.355	-0.175
1338	1338	1060	-94.99514	33.074274	599	FALSE	1	1060.1	48	449	1384010	48449	titus	Titus County	6	H1	G4020	NA	34420	NA	A	1051683607	50727822	33.214599	-94.9667825	titus	0.53	0.535	0.43	0.59	0.355	-0.175
1339	1339	1060	-94.995322	33.074225	600	FALSE	1	1060.1	48	449	1384010	48449	titus	Titus County	6	H1	G4020	NA	34420	NA	A	1051683607	50727822	33.214599	-94.9667825	titus	0.53	0.535	0.43	0.59	0.355	-0.175
1340	1340	1060	-94.995401	33.07423	601	FALSE	1	1060.1	48	449	1384010	48449	titus	Titus County	6	H1	G4020	NA	34420	NA	A	1051683607	50727822	33.214599	-94.9667825	titus	0.53	0.535	0.43	0.59	0.355	-0.175
1341	1341	1060	-94.995499	33.074263	602	FALSE	1	1060.1	48	449	1384010	48449	titus	Titus County	6	H1	G4020	NA	34420	NA	A	1051683607	50727822	33.214599	-94.9667825	titus	0.53	0.535	0.43	0.59	0.355	-0.175
1342	1342	1060	-94.995584	33.074317	603	FALSE	1	1060.1	48	449	1384010	48449	titus	Titus County	6	H1	G4020	NA	34420	NA	A	1051683607	50727822	33.214599	-94.9667825	titus	0.53	0.535	0.43	0.59	0.355	-0.175
1343	1343	1060	-94.995642	33.074384	604	FALSE	1	1060.1	48	449	1384010	48449	titus	Titus County	6	H1	G4020	NA	34420	NA	A	1051683607	50727822	33.214599	-94.9667825	titus	0.53	0.535	0.43	0.59	0.355	-0.175
1344	1344	1060	-94.995668	33.074439	605	FALSE	1	1060.1	48	449	1384010	48449	titus	Titus County	6	H1	G4020	NA	34420	NA	A	1051683607	50727822	33.214599	-94.9667825	titus	0.53	0.535	0.43	0.59	0.355	-0.175
1345	1345	1060	-94.995675	33.074494	606	FALSE	1	1060.1	48	449	1384010	48449	titus	Titus County	6	H1	G4020	NA	34420	NA	A	1051683607	50727822	33.214599	-94.9667825	titus	0.53	0.535	0.43	0.59	0.355	-0.175
1346	1346	1060	-94.995669	33.074531	607	FALSE	1	1060.1	48	449	1384010	48449	titus	Titus County	6	H1	G4020	NA	34420	NA	A	1051683607	50727822	33.214599	-94.9667825	titus	0.53	0.535	0.43	0.59	0.355	-0.175
1347	1347	1060	-94.995636	33.074576	608	FALSE	1	1060.1	48	449	1384010	48449	titus	Titus County	6	H1	G4020	NA	34420	NA	A	1051683607	50727822	33.214599	-94.9667825	titus	0.53	0.535	0.43	0.59	0.355	-0.175
1348	1348	1060	-94.995362	33.07473	609	FALSE	1	1060.1	48	449	1384010	48449	titus	Titus County	6	H1	G4020	NA	34420	NA	A	1051683607	50727822	33.214599	-94.9667825	titus	0.53	0.535	0.43	0.59	0.355	-0.175
1349	1349	1060	-94.99529	33.07479	610	FALSE	1	1060.1	48	449	1384010	48449	titus	Titus County	6	H1	G4020	NA	34420	NA	A	1051683607	50727822	33.214599	-94.9667825	titus	0.53	0.535	0.43	0.59	0.355	-0.175
1350	1350	1060	-94.995212	33.074928	611	FALSE	1	1060.1	48	449	1384010	48449	titus	Titus County	6	H1	G4020	NA	34420	NA	A	1051683607	50727822	33.214599	-94.9667825	titus	0.53	0.535	0.43	0.59	0.355	-0.175
1351	1351	1060	-94.995232	33.075104	612	FALSE	1	1060.1	48	449	1384010	48449	titus	Titus County	6	H1	G4020	NA	34420	NA	A	1051683607	50727822	33.214599	-94.9667825	titus	0.53	0.535	0.43	0.59	0.355	-0.175
1352	1352	1060	-94.995258	33.075142	613	FALSE	1	1060.1	48	449	1384010	48449	titus	Titus County	6	H1	G4020	NA	34420	NA	A	1051683607	50727822	33.214599	-94.9667825	titus	0.53	0.535	0.43	0.59	0.355	-0.175
1353	1353	1060	-94.995375	33.075214	614	FALSE	1	1060.1	48	449	1384010	48449	titus	Titus County	6	H1	G4020	NA	34420	NA	A	1051683607	50727822	33.214599	-94.9667825	titus	0.53	0.535	0.43	0.59	0.355	-0.175
1354	1354	1060	-94.995597	33.075386	615	FALSE	1	1060.1	48	449	1384010	48449	titus	Titus County	6	H1	G4020	NA	34420	NA	A	1051683607	50727822	33.214599	-94.9667825	titus	0.53	0.535	0.43	0.59	0.355	-0.175
1355	1355	1060	-94.99561	33.075395	616	FALSE	1	1060.1	48	449	1384010	48449	titus	Titus County	6	H1	G4020	NA	34420	NA	A	1051683607	50727822	33.214599	-94.9667825	titus	0.53	0.535	0.43	0.59	0.355	-0.175
1356	1356	1060	-94.995734	33.07528	617	FALSE	1	1060.1	48	449	1384010	48449	titus	Titus County	6	H1	G4020	NA	34420	NA	A	1051683607	50727822	33.214599	-94.9667825	titus	0.53	0.535	0.43	0.59	0.355	-0.175
1357	1357	1060	-94.995897	33.075164	618	FALSE	1	1060.1	48	449	1384010	48449	titus	Titus County	6	H1	G4020	NA	34420	NA	A	1051683607	50727822	33.214599	-94.9667825	titus	0.53	0.535	0.43	0.59	0.355	-0.175
1358	1358	1060	-94.995969	33.075065	619	FALSE	1	1060.1	48	449	1384010	48449	titus	Titus County	6	H1	G4020	NA	34420	NA	A	1051683607	50727822	33.214599	-94.9667825	titus	0.53	0.535	0.43	0.59	0.355	-0.175
1359	1359	1060	-94.996178	33.074846	620	FALSE	1	1060.1	48	449	1384010	48449	titus	Titus County	6	H1	G4020	NA	34420	NA	A	1051683607	50727822	33.214599	-94.9667825	titus	0.53	0.535	0.43	0.59	0.355	-0.175
1360	1360	1060	-94.996648	33.074543	621	FALSE	1	1060.1	48	449	1384010	48449	titus	Titus County	6	H1	G4020	NA	34420	NA	A	1051683607	50727822	33.214599	-94.9667825	titus	0.53	0.535	0.43	0.59	0.355	-0.175
1361	1361	1060	-94.996804	33.074466	622	FALSE	1	1060.1	48	449	1384010	48449	titus	Titus County	6	H1	G4020	NA	34420	NA	A	1051683607	50727822	33.214599	-94.9667825	titus	0.53	0.535	0.43	0.59	0.355	-0.175
1362	1362	1060	-94.996896	33.074449	623	FALSE	1	1060.1	48	449	1384010	48449	titus	Titus County	6	H1	G4020	NA	34420	NA	A	1051683607	50727822	33.214599	-94.9667825	titus	0.53	0.535	0.43	0.59	0.355	-0.175
1363	1363	1060	-94.997066	33.074444	624	FALSE	1	1060.1	48	449	1384010	48449	titus	Titus County	6	H1	G4020	NA	34420	NA	A	1051683607	50727822	33.214599	-94.9667825	titus	0.53	0.535	0.43	0.59	0.355	-0.175
1364	1364	1060	-94.99747	33.074455	625	FALSE	1	1060.1	48	449	1384010	48449	titus	Titus County	6	H1	G4020	NA	34420	NA	A	1051683607	50727822	33.214599	-94.9667825	titus	0.53	0.535	0.43	0.59	0.355	-0.175
1365	1365	1060	-94.997627	33.074475	626	FALSE	1	1060.1	48	449	1384010	48449	titus	Titus County	6	H1	G4020	NA	34420	NA	A	1051683607	50727822	33.214599	-94.9667825	titus	0.53	0.535	0.43	0.59	0.355	-0.175
1366	1366	1060	-94.997751	33.074509	627	FALSE	1	1060.1	48	449	1384010	48449	titus	Titus County	6	H1	G4020	NA	34420	NA	A	1051683607	50727822	33.214599	-94.9667825	titus	0.53	0.535	0.43	0.59	0.355	-0.175
1367	1367	1060	-94.997816	33.074537	628	FALSE	1	1060.1	48	449	1384010	48449	titus	Titus County	6	H1	G4020	NA	34420	NA	A	1051683607	50727822	33.214599	-94.9667825	titus	0.53	0.535	0.43	0.59	0.355	-0.175
1368	1368	1060	-94.99798	33.07457	629	FALSE	1	1060.1	48	449	1384010	48449	titus	Titus County	6	H1	G4020	NA	34420	NA	A	1051683607	50727822	33.214599	-94.9667825	titus	0.53	0.535	0.43	0.59	0.355	-0.175
1369	1369	1060	-94.99811	33.074575	630	FALSE	1	1060.1	48	449	1384010	48449	titus	Titus County	6	H1	G4020	NA	34420	NA	A	1051683607	50727822	33.214599	-94.9667825	titus	0.53	0.535	0.43	0.59	0.355	-0.175
1370	1370	1060	-94.998424	33.074568	631	FALSE	1	1060.1	48	449	1384010	48449	titus	Titus County	6	H1	G4020	NA	34420	NA	A	1051683607	50727822	33.214599	-94.9667825	titus	0.53	0.535	0.43	0.59	0.355	-0.175
1371	1371	1060	-94.998633	33.074613	632	FALSE	1	1060.1	48	449	1384010	48449	titus	Titus County	6	H1	G4020	NA	34420	NA	A	1051683607	50727822	33.214599	-94.9667825	titus	0.53	0.535	0.43	0.59	0.355	-0.175
1372	1372	1060	-94.998913	33.074778	633	FALSE	1	1060.1	48	449	1384010	48449	titus	Titus County	6	H1	G4020	NA	34420	NA	A	1051683607	50727822	33.214599	-94.9667825	titus	0.53	0.535	0.43	0.59	0.355	-0.175
1373	1373	1060	-94.998979	33.074849	634	FALSE	1	1060.1	48	449	1384010	48449	titus	Titus County	6	H1	G4020	NA	34420	NA	A	1051683607	50727822	33.214599	-94.9667825	titus	0.53	0.535	0.43	0.59	0.355	-0.175
1374	1374	1060	-94.999011	33.074914	635	FALSE	1	1060.1	48	449	1384010	48449	titus	Titus County	6	H1	G4020	NA	34420	NA	A	1051683607	50727822	33.214599	-94.9667825	titus	0.53	0.535	0.43	0.59	0.355	-0.175
1375	1375	1060	-94.999005	33.075058	636	FALSE	1	1060.1	48	449	1384010	48449	titus	Titus County	6	H1	G4020	NA	34420	NA	A	1051683607	50727822	33.214599	-94.9667825	titus	0.53	0.535	0.43	0.59	0.355	-0.175
1376	1376	1060	-94.998972	33.075102	637	FALSE	1	1060.1	48	449	1384010	48449	titus	Titus County	6	H1	G4020	NA	34420	NA	A	1051683607	50727822	33.214599	-94.9667825	titus	0.53	0.535	0.43	0.59	0.355	-0.175
1377	1377	1060	-94.998888	33.075145	638	FALSE	1	1060.1	48	449	1384010	48449	titus	Titus County	6	H1	G4020	NA	34420	NA	A	1051683607	50727822	33.214599	-94.9667825	titus	0.53	0.535	0.43	0.59	0.355	-0.175
1378	1378	1060	-94.998744	33.07513	639	FALSE	1	1060.1	48	449	1384010	48449	titus	Titus County	6	H1	G4020	NA	34420	NA	A	1051683607	50727822	33.214599	-94.9667825	titus	0.53	0.535	0.43	0.59	0.355	-0.175
1379	1379	1060	-94.998561	33.07508	640	FALSE	1	1060.1	48	449	1384010	48449	titus	Titus County	6	H1	G4020	NA	34420	NA	A	1051683607	50727822	33.214599	-94.9667825	titus	0.53	0.535	0.43	0.59	0.355	-0.175
1380	1380	1060	-94.998483	33.075086	641	FALSE	1	1060.1	48	449	1384010	48449	titus	Titus County	6	H1	G4020	NA	34420	NA	A	1051683607	50727822	33.214599	-94.9667825	titus	0.53	0.535	0.43	0.59	0.355	-0.175
1381	1381	1060	-94.998378	33.075158	642	FALSE	1	1060.1	48	449	1384010	48449	titus	Titus County	6	H1	G4020	NA	34420	NA	A	1051683607	50727822	33.214599	-94.9667825	titus	0.53	0.535	0.43	0.59	0.355	-0.175
1382	1382	1060	-94.998346	33.075207	643	FALSE	1	1060.1	48	449	1384010	48449	titus	Titus County	6	H1	G4020	NA	34420	NA	A	1051683607	50727822	33.214599	-94.9667825	titus	0.53	0.535	0.43	0.59	0.355	-0.175
1383	1383	1060	-94.998372	33.075581	644	FALSE	1	1060.1	48	449	1384010	48449	titus	Titus County	6	H1	G4020	NA	34420	NA	A	1051683607	50727822	33.214599	-94.9667825	titus	0.53	0.535	0.43	0.59	0.355	-0.175
1384	1384	1060	-94.998372	33.075718	645	FALSE	1	1060.1	48	449	1384010	48449	titus	Titus County	6	H1	G4020	NA	34420	NA	A	1051683607	50727822	33.214599	-94.9667825	titus	0.53	0.535	0.43	0.59	0.355	-0.175
1385	1385	1060	-94.998418	33.075882	646	FALSE	1	1060.1	48	449	1384010	48449	titus	Titus County	6	H1	G4020	NA	34420	NA	A	1051683607	50727822	33.214599	-94.9667825	titus	0.53	0.535	0.43	0.59	0.355	-0.175
1386	1386	1060	-94.998464	33.076234	647	FALSE	1	1060.1	48	449	1384010	48449	titus	Titus County	6	H1	G4020	NA	34420	NA	A	1051683607	50727822	33.214599	-94.9667825	titus	0.53	0.535	0.43	0.59	0.355	-0.175
1387	1387	1060	-94.998471	33.0764	648	FALSE	1	1060.1	48	449	1384010	48449	titus	Titus County	6	H1	G4020	NA	34420	NA	A	1051683607	50727822	33.214599	-94.9667825	titus	0.53	0.535	0.43	0.59	0.355	-0.175
1388	1388	1060	-94.998503	33.076444	649	FALSE	1	1060.1	48	449	1384010	48449	titus	Titus County	6	H1	G4020	NA	34420	NA	A	1051683607	50727822	33.214599	-94.9667825	titus	0.53	0.535	0.43	0.59	0.355	-0.175
1389	1389	1060	-94.998549	33.07647	650	FALSE	1	1060.1	48	449	1384010	48449	titus	Titus County	6	H1	G4020	NA	34420	NA	A	1051683607	50727822	33.214599	-94.9667825	titus	0.53	0.535	0.43	0.59	0.355	-0.175
1390	1390	1060	-94.998634	33.076482	651	FALSE	1	1060.1	48	449	1384010	48449	titus	Titus County	6	H1	G4020	NA	34420	NA	A	1051683607	50727822	33.214599	-94.9667825	titus	0.53	0.535	0.43	0.59	0.355	-0.175
1391	1391	1060	-94.998882	33.076394	652	FALSE	1	1060.1	48	449	1384010	48449	titus	Titus County	6	H1	G4020	NA	34420	NA	A	1051683607	50727822	33.214599	-94.9667825	titus	0.53	0.535	0.43	0.59	0.355	-0.175
1392	1392	1060	-94.999508	33.076113	653	FALSE	1	1060.1	48	449	1384010	48449	titus	Titus County	6	H1	G4020	NA	34420	NA	A	1051683607	50727822	33.214599	-94.9667825	titus	0.53	0.535	0.43	0.59	0.355	-0.175
1393	1393	1060	-94.999861	33.075865	654	FALSE	1	1060.1	48	449	1384010	48449	titus	Titus County	6	H1	G4020	NA	34420	NA	A	1051683607	50727822	33.214599	-94.9667825	titus	0.53	0.535	0.43	0.59	0.355	-0.175
1394	1394	1060	-95.000217	33.075803	655	FALSE	1	1060.1	48	449	1384010	48449	titus	Titus County	6	H1	G4020	NA	34420	NA	A	1051683607	50727822	33.214599	-94.9667825	titus	0.53	0.535	0.43	0.59	0.355	-0.175
1395	1395	1060	-95.00096	33.075957	656	FALSE	1	1060.1	48	449	1384010	48449	titus	Titus County	6	H1	G4020	NA	34420	NA	A	1051683607	50727822	33.214599	-94.9667825	titus	0.53	0.535	0.43	0.59	0.355	-0.175
1396	1396	1060	-95.001107	33.075395	657	FALSE	1	1060.1	48	449	1384010	48449	titus	Titus County	6	H1	G4020	NA	34420	NA	A	1051683607	50727822	33.214599	-94.9667825	titus	0.53	0.535	0.43	0.59	0.355	-0.175
1397	1397	1060	-95.0019	33.075028	658	FALSE	1	1060.1	48	449	1384010	48449	titus	Titus County	6	H1	G4020	NA	34420	NA	A	1051683607	50727822	33.214599	-94.9667825	titus	0.53	0.535	0.43	0.59	0.355	-0.175
1398	1398	1060	-95.002276	33.075042	659	FALSE	1	1060.1	48	449	1384010	48449	titus	Titus County	6	H1	G4020	NA	34420	NA	A	1051683607	50727822	33.214599	-94.9667825	titus	0.53	0.535	0.43	0.59	0.355	-0.175
1399	1399	1060	-95.002328	33.075034	660	FALSE	1	1060.1	48	449	1384010	48449	titus	Titus County	6	H1	G4020	NA	34420	NA	A	1051683607	50727822	33.214599	-94.9667825	titus	0.53	0.535	0.43	0.59	0.355	-0.175
1400	1400	1060	-95.002753	33.074962	661	FALSE	1	1060.1	48	449	1384010	48449	titus	Titus County	6	H1	G4020	NA	34420	NA	A	1051683607	50727822	33.214599	-94.9667825	titus	0.53	0.535	0.43	0.59	0.355	-0.175
1401	1401	1060	-95.002932	33.074464	662	FALSE	1	1060.1	48	449	1384010	48449	titus	Titus County	6	H1	G4020	NA	34420	NA	A	1051683607	50727822	33.214599	-94.9667825	titus	0.53	0.535	0.43	0.59	0.355	-0.175
1402	1402	1060	-95.003828	33.073532	663	FALSE	1	1060.1	48	449	1384010	48449	titus	Titus County	6	H1	G4020	NA	34420	NA	A	1051683607	50727822	33.214599	-94.9667825	titus	0.53	0.535	0.43	0.59	0.355	-0.175
1403	1403	1060	-95.003837	33.0732	664	FALSE	1	1060.1	48	449	1384010	48449	titus	Titus County	6	H1	G4020	NA	34420	NA	A	1051683607	50727822	33.214599	-94.9667825	titus	0.53	0.535	0.43	0.59	0.355	-0.175
1404	1404	1060	-95.003092	33.073042	665	FALSE	1	1060.1	48	449	1384010	48449	titus	Titus County	6	H1	G4020	NA	34420	NA	A	1051683607	50727822	33.214599	-94.9667825	titus	0.53	0.535	0.43	0.59	0.355	-0.175
1405	1405	1060	-95.003166	33.072405	666	FALSE	1	1060.1	48	449	1384010	48449	titus	Titus County	6	H1	G4020	NA	34420	NA	A	1051683607	50727822	33.214599	-94.9667825	titus	0.53	0.535	0.43	0.59	0.355	-0.175
1406	1406	1060	-95.003713	33.07215	667	FALSE	1	1060.1	48	449	1384010	48449	titus	Titus County	6	H1	G4020	NA	34420	NA	A	1051683607	50727822	33.214599	-94.9667825	titus	0.53	0.535	0.43	0.59	0.355	-0.175
1407	1407	1060	-95.005215	33.07204	668	FALSE	1	1060.1	48	449	1384010	48449	titus	Titus County	6	H1	G4020	NA	34420	NA	A	1051683607	50727822	33.214599	-94.9667825	titus	0.53	0.535	0.43	0.59	0.355	-0.175
1408	1408	1060	-95.005717	33.071638	669	FALSE	1	1060.1	48	449	1384010	48449	titus	Titus County	6	H1	G4020	NA	34420	NA	A	1051683607	50727822	33.214599	-94.9667825	titus	0.53	0.535	0.43	0.59	0.355	-0.175
1409	1409	1060	-95.005846	33.0711	670	FALSE	1	1060.1	48	449	1384010	48449	titus	Titus County	6	H1	G4020	NA	34420	NA	A	1051683607	50727822	33.214599	-94.9667825	titus	0.53	0.535	0.43	0.59	0.355	-0.175
1410	1410	1060	-95.007223	33.071149	671	FALSE	1	1060.1	48	449	1384010	48449	titus	Titus County	6	H1	G4020	NA	34420	NA	A	1051683607	50727822	33.214599	-94.9667825	titus	0.53	0.535	0.43	0.59	0.355	-0.175
1411	1411	1060	-95.007141	33.071689	672	FALSE	1	1060.1	48	449	1384010	48449	titus	Titus County	6	H1	G4020	NA	34420	NA	A	1051683607	50727822	33.214599	-94.9667825	titus	0.53	0.535	0.43	0.59	0.355	-0.175
1412	1412	1060	-95.006386	33.072595	673	FALSE	1	1060.1	48	449	1384010	48449	titus	Titus County	6	H1	G4020	NA	34420	NA	A	1051683607	50727822	33.214599	-94.9667825	titus	0.53	0.535	0.43	0.59	0.355	-0.175
1413	1413	1060	-95.006527	33.072847	674	FALSE	1	1060.1	48	449	1384010	48449	titus	Titus County	6	H1	G4020	NA	34420	NA	A	1051683607	50727822	33.214599	-94.9667825	titus	0.53	0.535	0.43	0.59	0.355	-0.175
1414	1414	1060	-95.007678	33.072499	675	FALSE	1	1060.1	48	449	1384010	48449	titus	Titus County	6	H1	G4020	NA	34420	NA	A	1051683607	50727822	33.214599	-94.9667825	titus	0.53	0.535	0.43	0.59	0.355	-0.175
1415	1415	1060	-95.008985	33.072758	676	FALSE	1	1060.1	48	449	1384010	48449	titus	Titus County	6	H1	G4020	NA	34420	NA	A	1051683607	50727822	33.214599	-94.9667825	titus	0.53	0.535	0.43	0.59	0.355	-0.175
1416	1416	1060	-95.009816	33.072877	677	FALSE	1	1060.1	48	449	1384010	48449	titus	Titus County	6	H1	G4020	NA	34420	NA	A	1051683607	50727822	33.214599	-94.9667825	titus	0.53	0.535	0.43	0.59	0.355	-0.175
1417	1417	1060	-95.010167	33.073154	678	FALSE	1	1060.1	48	449	1384010	48449	titus	Titus County	6	H1	G4020	NA	34420	NA	A	1051683607	50727822	33.214599	-94.9667825	titus	0.53	0.535	0.43	0.59	0.355	-0.175
1418	1418	1060	-95.009897	33.073451	679	FALSE	1	1060.1	48	449	1384010	48449	titus	Titus County	6	H1	G4020	NA	34420	NA	A	1051683607	50727822	33.214599	-94.9667825	titus	0.53	0.535	0.43	0.59	0.355	-0.175
1419	1419	1060	-95.009357	33.073867	680	FALSE	1	1060.1	48	449	1384010	48449	titus	Titus County	6	H1	G4020	NA	34420	NA	A	1051683607	50727822	33.214599	-94.9667825	titus	0.53	0.535	0.43	0.59	0.355	-0.175
1420	1420	1060	-95.009724	33.074441	681	FALSE	1	1060.1	48	449	1384010	48449	titus	Titus County	6	H1	G4020	NA	34420	NA	A	1051683607	50727822	33.214599	-94.9667825	titus	0.53	0.535	0.43	0.59	0.355	-0.175
1421	1421	1060	-95.010044	33.074984	682	FALSE	1	1060.1	48	449	1384010	48449	titus	Titus County	6	H1	G4020	NA	34420	NA	A	1051683607	50727822	33.214599	-94.9667825	titus	0.53	0.535	0.43	0.59	0.355	-0.175
1422	1422	1060	-95.010748	33.074393	683	FALSE	1	1060.1	48	449	1384010	48449	titus	Titus County	6	H1	G4020	NA	34420	NA	A	1051683607	50727822	33.214599	-94.9667825	titus	0.53	0.535	0.43	0.59	0.355	-0.175
1423	1423	1060	-95.011292	33.074542	684	FALSE	1	1060.1	48	449	1384010	48449	titus	Titus County	6	H1	G4020	NA	34420	NA	A	1051683607	50727822	33.214599	-94.9667825	titus	0.53	0.535	0.43	0.59	0.355	-0.175
1424	1424	1060	-95.011182	33.075024	685	FALSE	1	1060.1	48	449	1384010	48449	titus	Titus County	6	H1	G4020	NA	34420	NA	A	1051683607	50727822	33.214599	-94.9667825	titus	0.53	0.535	0.43	0.59	0.355	-0.175
1425	1425	1060	-95.011393	33.075719	686	FALSE	1	1060.1	48	449	1384010	48449	titus	Titus County	6	H1	G4020	NA	34420	NA	A	1051683607	50727822	33.214599	-94.9667825	titus	0.53	0.535	0.43	0.59	0.355	-0.175
1426	1426	1060	-95.011413	33.075785	687	FALSE	1	1060.1	48	449	1384010	48449	titus	Titus County	6	H1	G4020	NA	34420	NA	A	1051683607	50727822	33.214599	-94.9667825	titus	0.53	0.535	0.43	0.59	0.355	-0.175
1427	1427	1060	-95.011551	33.075798	688	FALSE	1	1060.1	48	449	1384010	48449	titus	Titus County	6	H1	G4020	NA	34420	NA	A	1051683607	50727822	33.214599	-94.9667825	titus	0.53	0.535	0.43	0.59	0.355	-0.175
1428	1428	1060	-95.014203	33.076045	689	FALSE	1	1060.1	48	449	1384010	48449	titus	Titus County	6	H1	G4020	NA	34420	NA	A	1051683607	50727822	33.214599	-94.9667825	titus	0.53	0.535	0.43	0.59	0.355	-0.175
1429	1429	1060	-95.014276	33.075955	690	FALSE	1	1060.1	48	449	1384010	48449	titus	Titus County	6	H1	G4020	NA	34420	NA	A	1051683607	50727822	33.214599	-94.9667825	titus	0.53	0.535	0.43	0.59	0.355	-0.175
1430	1430	1060	-95.014465	33.075725	691	FALSE	1	1060.1	48	449	1384010	48449	titus	Titus County	6	H1	G4020	NA	34420	NA	A	1051683607	50727822	33.214599	-94.9667825	titus	0.53	0.535	0.43	0.59	0.355	-0.175
1431	1431	1060	-95.014012	33.075108	692	FALSE	1	1060.1	48	449	1384010	48449	titus	Titus County	6	H1	G4020	NA	34420	NA	A	1051683607	50727822	33.214599	-94.9667825	titus	0.53	0.535	0.43	0.59	0.355	-0.175
1432	1432	1060	-95.014032	33.074939	693	FALSE	1	1060.1	48	449	1384010	48449	titus	Titus County	6	H1	G4020	NA	34420	NA	A	1051683607	50727822	33.214599	-94.9667825	titus	0.53	0.535	0.43	0.59	0.355	-0.175
1433	1433	1060	-95.014615	33.075032	694	FALSE	1	1060.1	48	449	1384010	48449	titus	Titus County	6	H1	G4020	NA	34420	NA	A	1051683607	50727822	33.214599	-94.9667825	titus	0.53	0.535	0.43	0.59	0.355	-0.175
1434	1434	1060	-95.015488	33.074747	695	FALSE	1	1060.1	48	449	1384010	48449	titus	Titus County	6	H1	G4020	NA	34420	NA	A	1051683607	50727822	33.214599	-94.9667825	titus	0.53	0.535	0.43	0.59	0.355	-0.175
1435	1435	1060	-95.016805	33.075006	696	FALSE	1	1060.1	48	449	1384010	48449	titus	Titus County	6	H1	G4020	NA	34420	NA	A	1051683607	50727822	33.214599	-94.9667825	titus	0.53	0.535	0.43	0.59	0.355	-0.175
1436	1436	1060	-95.016964	33.075378	697	FALSE	1	1060.1	48	449	1384010	48449	titus	Titus County	6	H1	G4020	NA	34420	NA	A	1051683607	50727822	33.214599	-94.9667825	titus	0.53	0.535	0.43	0.59	0.355	-0.175
1437	1437	1060	-95.01827	33.075742	698	FALSE	1	1060.1	48	449	1384010	48449	titus	Titus County	6	H1	G4020	NA	34420	NA	A	1051683607	50727822	33.214599	-94.9667825	titus	0.53	0.535	0.43	0.59	0.355	-0.175
1438	1438	1060	-95.018591	33.075163	699	FALSE	1	1060.1	48	449	1384010	48449	titus	Titus County	6	H1	G4020	NA	34420	NA	A	1051683607	50727822	33.214599	-94.9667825	titus	0.53	0.535	0.43	0.59	0.355	-0.175
1439	1439	1060	-95.020129	33.075359	700	FALSE	1	1060.1	48	449	1384010	48449	titus	Titus County	6	H1	G4020	NA	34420	NA	A	1051683607	50727822	33.214599	-94.9667825	titus	0.53	0.535	0.43	0.59	0.355	-0.175
1440	1440	1060	-95.020649	33.075023	701	FALSE	1	1060.1	48	449	1384010	48449	titus	Titus County	6	H1	G4020	NA	34420	NA	A	1051683607	50727822	33.214599	-94.9667825	titus	0.53	0.535	0.43	0.59	0.355	-0.175
1441	1441	1060	-95.021388	33.074745	702	FALSE	1	1060.1	48	449	1384010	48449	titus	Titus County	6	H1	G4020	NA	34420	NA	A	1051683607	50727822	33.214599	-94.9667825	titus	0.53	0.535	0.43	0.59	0.355	-0.175
1442	1442	1060	-95.021776	33.075094	703	FALSE	1	1060.1	48	449	1384010	48449	titus	Titus County	6	H1	G4020	NA	34420	NA	A	1051683607	50727822	33.214599	-94.9667825	titus	0.53	0.535	0.43	0.59	0.355	-0.175
1443	1443	1060	-95.022291	33.075167	704	FALSE	1	1060.1	48	449	1384010	48449	titus	Titus County	6	H1	G4020	NA	34420	NA	A	1051683607	50727822	33.214599	-94.9667825	titus	0.53	0.535	0.43	0.59	0.355	-0.175
1444	1444	1060	-95.022872	33.07457	705	FALSE	1	1060.1	48	449	1384010	48449	titus	Titus County	6	H1	G4020	NA	34420	NA	A	1051683607	50727822	33.214599	-94.9667825	titus	0.53	0.535	0.43	0.59	0.355	-0.175
1445	1445	1060	-95.024196	33.07407	706	FALSE	1	1060.1	48	449	1384010	48449	titus	Titus County	6	H1	G4020	NA	34420	NA	A	1051683607	50727822	33.214599	-94.9667825	titus	0.53	0.535	0.43	0.59	0.355	-0.175
1446	1446	1060	-95.025082	33.074463	707	FALSE	1	1060.1	48	449	1384010	48449	titus	Titus County	6	H1	G4020	NA	34420	NA	A	1051683607	50727822	33.214599	-94.9667825	titus	0.53	0.535	0.43	0.59	0.355	-0.175
1447	1447	1060	-95.025611	33.074325	708	FALSE	1	1060.1	48	449	1384010	48449	titus	Titus County	6	H1	G4020	NA	34420	NA	A	1051683607	50727822	33.214599	-94.9667825	titus	0.53	0.535	0.43	0.59	0.355	-0.175
1448	1448	1060	-95.025686	33.074306	709	FALSE	1	1060.1	48	449	1384010	48449	titus	Titus County	6	H1	G4020	NA	34420	NA	A	1051683607	50727822	33.214599	-94.9667825	titus	0.53	0.535	0.43	0.59	0.355	-0.175
1449	1449	1060	-95.025783	33.073895	710	FALSE	1	1060.1	48	449	1384010	48449	titus	Titus County	6	H1	G4020	NA	34420	NA	A	1051683607	50727822	33.214599	-94.9667825	titus	0.53	0.535	0.43	0.59	0.355	-0.175
1450	1450	1060	-95.025324	33.073445	711	FALSE	1	1060.1	48	449	1384010	48449	titus	Titus County	6	H1	G4020	NA	34420	NA	A	1051683607	50727822	33.214599	-94.9667825	titus	0.53	0.535	0.43	0.59	0.355	-0.175
1451	1451	1060	-95.025744	33.0732	712	FALSE	1	1060.1	48	449	1384010	48449	titus	Titus County	6	H1	G4020	NA	34420	NA	A	1051683607	50727822	33.214599	-94.9667825	titus	0.53	0.535	0.43	0.59	0.355	-0.175
1452	1452	1060	-95.025783	33.073197	713	FALSE	1	1060.1	48	449	1384010	48449	titus	Titus County	6	H1	G4020	NA	34420	NA	A	1051683607	50727822	33.214599	-94.9667825	titus	0.53	0.535	0.43	0.59	0.355	-0.175
1453	1453	1060	-95.027993	33.07303	714	FALSE	1	1060.1	48	449	1384010	48449	titus	Titus County	6	H1	G4020	NA	34420	NA	A	1051683607	50727822	33.214599	-94.9667825	titus	0.53	0.535	0.43	0.59	0.355	-0.175
1454	1454	1060	-95.028305	33.072418	715	FALSE	1	1060.1	48	449	1384010	48449	titus	Titus County	6	H1	G4020	NA	34420	NA	A	1051683607	50727822	33.214599	-94.9667825	titus	0.53	0.535	0.43	0.59	0.355	-0.175
1455	1455	1060	-95.028851	33.072293	716	FALSE	1	1060.1	48	449	1384010	48449	titus	Titus County	6	H1	G4020	NA	34420	NA	A	1051683607	50727822	33.214599	-94.9667825	titus	0.53	0.535	0.43	0.59	0.355	-0.175
1456	1456	1060	-95.029048	33.072673	717	FALSE	1	1060.1	48	449	1384010	48449	titus	Titus County	6	H1	G4020	NA	34420	NA	A	1051683607	50727822	33.214599	-94.9667825	titus	0.53	0.535	0.43	0.59	0.355	-0.175
1457	1457	1060	-95.028544	33.07334	718	FALSE	1	1060.1	48	449	1384010	48449	titus	Titus County	6	H1	G4020	NA	34420	NA	A	1051683607	50727822	33.214599	-94.9667825	titus	0.53	0.535	0.43	0.59	0.355	-0.175
1458	1458	1060	-95.029163	33.073642	719	FALSE	1	1060.1	48	449	1384010	48449	titus	Titus County	6	H1	G4020	NA	34420	NA	A	1051683607	50727822	33.214599	-94.9667825	titus	0.53	0.535	0.43	0.59	0.355	-0.175
1459	1459	1060	-95.029271	33.073641	720	FALSE	1	1060.1	48	449	1384010	48449	titus	Titus County	6	H1	G4020	NA	34420	NA	A	1051683607	50727822	33.214599	-94.9667825	titus	0.53	0.535	0.43	0.59	0.355	-0.175
1460	1460	1060	-95.030703	33.07362	721	FALSE	1	1060.1	48	449	1384010	48449	titus	Titus County	6	H1	G4020	NA	34420	NA	A	1051683607	50727822	33.214599	-94.9667825	titus	0.53	0.535	0.43	0.59	0.355	-0.175
1461	1461	1060	-95.030689	33.073327	722	FALSE	1	1060.1	48	449	1384010	48449	titus	Titus County	6	H1	G4020	NA	34420	NA	A	1051683607	50727822	33.214599	-94.9667825	titus	0.53	0.535	0.43	0.59	0.355	-0.175
1462	1462	1060	-95.030686	33.073309	723	FALSE	1	1060.1	48	449	1384010	48449	titus	Titus County	6	H1	G4020	NA	34420	NA	A	1051683607	50727822	33.214599	-94.9667825	titus	0.53	0.535	0.43	0.59	0.355	-0.175
1463	1463	1060	-95.030058	33.073043	724	FALSE	1	1060.1	48	449	1384010	48449	titus	Titus County	6	H1	G4020	NA	34420	NA	A	1051683607	50727822	33.214599	-94.9667825	titus	0.53	0.535	0.43	0.59	0.355	-0.175
1464	1464	1060	-95.030058	33.072074	725	FALSE	1	1060.1	48	449	1384010	48449	titus	Titus County	6	H1	G4020	NA	34420	NA	A	1051683607	50727822	33.214599	-94.9667825	titus	0.53	0.535	0.43	0.59	0.355	-0.175
1465	1465	1060	-95.030475	33.07144	726	FALSE	1	1060.1	48	449	1384010	48449	titus	Titus County	6	H1	G4020	NA	34420	NA	A	1051683607	50727822	33.214599	-94.9667825	titus	0.53	0.535	0.43	0.59	0.355	-0.175
1466	1466	1060	-95.031028	33.071686	727	FALSE	1	1060.1	48	449	1384010	48449	titus	Titus County	6	H1	G4020	NA	34420	NA	A	1051683607	50727822	33.214599	-94.9667825	titus	0.53	0.535	0.43	0.59	0.355	-0.175
1467	1467	1060	-95.030964	33.072452	728	FALSE	1	1060.1	48	449	1384010	48449	titus	Titus County	6	H1	G4020	NA	34420	NA	A	1051683607	50727822	33.214599	-94.9667825	titus	0.53	0.535	0.43	0.59	0.355	-0.175
1468	1468	1060	-95.031178	33.072994	729	FALSE	1	1060.1	48	449	1384010	48449	titus	Titus County	6	H1	G4020	NA	34420	NA	A	1051683607	50727822	33.214599	-94.9667825	titus	0.53	0.535	0.43	0.59	0.355	-0.175
1469	1469	1060	-95.032002	33.07287	730	FALSE	1	1060.1	48	449	1384010	48449	titus	Titus County	6	H1	G4020	NA	34420	NA	A	1051683607	50727822	33.214599	-94.9667825	titus	0.53	0.535	0.43	0.59	0.355	-0.175
1470	1470	1060	-95.032026	33.072362	731	FALSE	1	1060.1	48	449	1384010	48449	titus	Titus County	6	H1	G4020	NA	34420	NA	A	1051683607	50727822	33.214599	-94.9667825	titus	0.53	0.535	0.43	0.59	0.355	-0.175
1471	1471	1060	-95.03182	33.0719	732	FALSE	1	1060.1	48	449	1384010	48449	titus	Titus County	6	H1	G4020	NA	34420	NA	A	1051683607	50727822	33.214599	-94.9667825	titus	0.53	0.535	0.43	0.59	0.355	-0.175
1472	1472	1060	-95.032426	33.0715	733	FALSE	1	1060.1	48	449	1384010	48449	titus	Titus County	6	H1	G4020	NA	34420	NA	A	1051683607	50727822	33.214599	-94.9667825	titus	0.53	0.535	0.43	0.59	0.355	-0.175
1473	1473	1060	-95.032798	33.071624	734	FALSE	1	1060.1	48	449	1384010	48449	titus	Titus County	6	H1	G4020	NA	34420	NA	A	1051683607	50727822	33.214599	-94.9667825	titus	0.53	0.535	0.43	0.59	0.355	-0.175
1474	1474	1060	-95.032961	33.072602	735	FALSE	1	1060.1	48	449	1384010	48449	titus	Titus County	6	H1	G4020	NA	34420	NA	A	1051683607	50727822	33.214599	-94.9667825	titus	0.53	0.535	0.43	0.59	0.355	-0.175
1475	1475	1060	-95.033178	33.072778	736	FALSE	1	1060.1	48	449	1384010	48449	titus	Titus County	6	H1	G4020	NA	34420	NA	A	1051683607	50727822	33.214599	-94.9667825	titus	0.53	0.535	0.43	0.59	0.355	-0.175
1476	1476	1060	-95.033312	33.072887	737	FALSE	1	1060.1	48	449	1384010	48449	titus	Titus County	6	H1	G4020	NA	34420	NA	A	1051683607	50727822	33.214599	-94.9667825	titus	0.53	0.535	0.43	0.59	0.355	-0.175
1477	1477	1060	-95.033445	33.072719	738	FALSE	1	1060.1	48	449	1384010	48449	titus	Titus County	6	H1	G4020	NA	34420	NA	A	1051683607	50727822	33.214599	-94.9667825	titus	0.53	0.535	0.43	0.59	0.355	-0.175
1478	1478	1060	-95.033573	33.072558	739	FALSE	1	1060.1	48	449	1384010	48449	titus	Titus County	6	H1	G4020	NA	34420	NA	A	1051683607	50727822	33.214599	-94.9667825	titus	0.53	0.535	0.43	0.59	0.355	-0.175
1479	1479	1060	-95.033389	33.071741	740	FALSE	1	1060.1	48	449	1384010	48449	titus	Titus County	6	H1	G4020	NA	34420	NA	A	1051683607	50727822	33.214599	-94.9667825	titus	0.53	0.535	0.43	0.59	0.355	-0.175
1480	1480	1060	-95.03445	33.071163	741	FALSE	1	1060.1	48	449	1384010	48449	titus	Titus County	6	H1	G4020	NA	34420	NA	A	1051683607	50727822	33.214599	-94.9667825	titus	0.53	0.535	0.43	0.59	0.355	-0.175
1481	1481	1060	-95.034822	33.07096	742	FALSE	1	1060.1	48	449	1384010	48449	titus	Titus County	6	H1	G4020	NA	34420	NA	A	1051683607	50727822	33.214599	-94.9667825	titus	0.53	0.535	0.43	0.59	0.355	-0.175
1482	1482	1060	-95.035287	33.071261	743	FALSE	1	1060.1	48	449	1384010	48449	titus	Titus County	6	H1	G4020	NA	34420	NA	A	1051683607	50727822	33.214599	-94.9667825	titus	0.53	0.535	0.43	0.59	0.355	-0.175
1483	1483	1060	-95.035999	33.071838	744	FALSE	1	1060.1	48	449	1384010	48449	titus	Titus County	6	H1	G4020	NA	34420	NA	A	1051683607	50727822	33.214599	-94.9667825	titus	0.53	0.535	0.43	0.59	0.355	-0.175
1484	1484	1060	-95.036454	33.072245	745	FALSE	1	1060.1	48	449	1384010	48449	titus	Titus County	6	H1	G4020	NA	34420	NA	A	1051683607	50727822	33.214599	-94.9667825	titus	0.53	0.535	0.43	0.59	0.355	-0.175
1485	1485	1060	-95.03674	33.07227	746	FALSE	1	1060.1	48	449	1384010	48449	titus	Titus County	6	H1	G4020	NA	34420	NA	A	1051683607	50727822	33.214599	-94.9667825	titus	0.53	0.535	0.43	0.59	0.355	-0.175
1486	1486	1060	-95.037152	33.072305	747	FALSE	1	1060.1	48	449	1384010	48449	titus	Titus County	6	H1	G4020	NA	34420	NA	A	1051683607	50727822	33.214599	-94.9667825	titus	0.53	0.535	0.43	0.59	0.355	-0.175
1487	1487	1060	-95.037148	33.072279	748	FALSE	1	1060.1	48	449	1384010	48449	titus	Titus County	6	H1	G4020	NA	34420	NA	A	1051683607	50727822	33.214599	-94.9667825	titus	0.53	0.535	0.43	0.59	0.355	-0.175
1488	1488	1060	-95.037052	33.071675	749	FALSE	1	1060.1	48	449	1384010	48449	titus	Titus County	6	H1	G4020	NA	34420	NA	A	1051683607	50727822	33.214599	-94.9667825	titus	0.53	0.535	0.43	0.59	0.355	-0.175
1489	1489	1060	-95.036819	33.071044	750	FALSE	1	1060.1	48	449	1384010	48449	titus	Titus County	6	H1	G4020	NA	34420	NA	A	1051683607	50727822	33.214599	-94.9667825	titus	0.53	0.535	0.43	0.59	0.355	-0.175
1490	1490	1060	-95.036898	33.070771	751	FALSE	1	1060.1	48	449	1384010	48449	titus	Titus County	6	H1	G4020	NA	34420	NA	A	1051683607	50727822	33.214599	-94.9667825	titus	0.53	0.535	0.43	0.59	0.355	-0.175
1491	1491	1060	-95.037405	33.070799	752	FALSE	1	1060.1	48	449	1384010	48449	titus	Titus County	6	H1	G4020	NA	34420	NA	A	1051683607	50727822	33.214599	-94.9667825	titus	0.53	0.535	0.43	0.59	0.355	-0.175
1492	1492	1060	-95.037517	33.071066	753	FALSE	1	1060.1	48	449	1384010	48449	titus	Titus County	6	H1	G4020	NA	34420	NA	A	1051683607	50727822	33.214599	-94.9667825	titus	0.53	0.535	0.43	0.59	0.355	-0.175
1493	1493	1060	-95.037672	33.071834	754	FALSE	1	1060.1	48	449	1384010	48449	titus	Titus County	6	H1	G4020	NA	34420	NA	A	1051683607	50727822	33.214599	-94.9667825	titus	0.53	0.535	0.43	0.59	0.355	-0.175
1494	1494	1060	-95.038265	33.071886	755	FALSE	1	1060.1	48	449	1384010	48449	titus	Titus County	6	H1	G4020	NA	34420	NA	A	1051683607	50727822	33.214599	-94.9667825	titus	0.53	0.535	0.43	0.59	0.355	-0.175
1495	1495	1060	-95.038302	33.070966	756	FALSE	1	1060.1	48	449	1384010	48449	titus	Titus County	6	H1	G4020	NA	34420	NA	A	1051683607	50727822	33.214599	-94.9667825	titus	0.53	0.535	0.43	0.59	0.355	-0.175
1496	1496	1060	-95.038094	33.070763	757	FALSE	1	1060.1	48	449	1384010	48449	titus	Titus County	6	H1	G4020	NA	34420	NA	A	1051683607	50727822	33.214599	-94.9667825	titus	0.53	0.535	0.43	0.59	0.355	-0.175
1497	1497	1060	-95.039303	33.070318	758	FALSE	1	1060.1	48	449	1384010	48449	titus	Titus County	6	H1	G4020	NA	34420	NA	A	1051683607	50727822	33.214599	-94.9667825	titus	0.53	0.535	0.43	0.59	0.355	-0.175
1498	1498	1060	-95.039528	33.070788	759	FALSE	1	1060.1	48	449	1384010	48449	titus	Titus County	6	H1	G4020	NA	34420	NA	A	1051683607	50727822	33.214599	-94.9667825	titus	0.53	0.535	0.43	0.59	0.355	-0.175
1499	1499	1060	-95.039224	33.071537	760	FALSE	1	1060.1	48	449	1384010	48449	titus	Titus County	6	H1	G4020	NA	34420	NA	A	1051683607	50727822	33.214599	-94.9667825	titus	0.53	0.535	0.43	0.59	0.355	-0.175
1500	1500	1060	-95.039882	33.072013	761	FALSE	1	1060.1	48	449	1384010	48449	titus	Titus County	6	H1	G4020	NA	34420	NA	A	1051683607	50727822	33.214599	-94.9667825	titus	0.53	0.535	0.43	0.59	0.355	-0.175
1501	1501	1060	-95.040269	33.072294	762	FALSE	1	1060.1	48	449	1384010	48449	titus	Titus County	6	H1	G4020	NA	34420	NA	A	1051683607	50727822	33.214599	-94.9667825	titus	0.53	0.535	0.43	0.59	0.355	-0.175
1502	1502	1060	-95.040826	33.07208	763	FALSE	1	1060.1	48	449	1384010	48449	titus	Titus County	6	H1	G4020	NA	34420	NA	A	1051683607	50727822	33.214599	-94.9667825	titus	0.53	0.535	0.43	0.59	0.355	-0.175
1503	1503	1060	-95.040573	33.071513	764	FALSE	1	1060.1	48	449	1384010	48449	titus	Titus County	6	H1	G4020	NA	34420	NA	A	1051683607	50727822	33.214599	-94.9667825	titus	0.53	0.535	0.43	0.59	0.355	-0.175
1504	1504	1060	-95.039917	33.070041	765	FALSE	1	1060.1	48	449	1384010	48449	titus	Titus County	6	H1	G4020	NA	34420	NA	A	1051683607	50727822	33.214599	-94.9667825	titus	0.53	0.535	0.43	0.59	0.355	-0.175
1505	1505	1060	-95.04123	33.069775	766	FALSE	1	1060.1	48	449	1384010	48449	titus	Titus County	6	H1	G4020	NA	34420	NA	A	1051683607	50727822	33.214599	-94.9667825	titus	0.53	0.535	0.43	0.59	0.355	-0.175
1506	1506	1060	-95.042507	33.070124	767	FALSE	1	1060.1	48	449	1384010	48449	titus	Titus County	6	H1	G4020	NA	34420	NA	A	1051683607	50727822	33.214599	-94.9667825	titus	0.53	0.535	0.43	0.59	0.355	-0.175
1507	1507	1060	-95.042918	33.070237	768	FALSE	1	1060.1	48	449	1384010	48449	titus	Titus County	6	H1	G4020	NA	34420	NA	A	1051683607	50727822	33.214599	-94.9667825	titus	0.53	0.535	0.43	0.59	0.355	-0.175
1508	1508	1060	-95.044581	33.070272	769	FALSE	1	1060.1	48	449	1384010	48449	titus	Titus County	6	H1	G4020	NA	34420	NA	A	1051683607	50727822	33.214599	-94.9667825	titus	0.53	0.535	0.43	0.59	0.355	-0.175
1509	1509	1060	-95.044699	33.069982	770	FALSE	1	1060.1	48	449	1384010	48449	titus	Titus County	6	H1	G4020	NA	34420	NA	A	1051683607	50727822	33.214599	-94.9667825	titus	0.53	0.535	0.43	0.59	0.355	-0.175
1510	1510	1060	-95.043543	33.069814	771	FALSE	1	1060.1	48	449	1384010	48449	titus	Titus County	6	H1	G4020	NA	34420	NA	A	1051683607	50727822	33.214599	-94.9667825	titus	0.53	0.535	0.43	0.59	0.355	-0.175
1511	1511	1060	-95.043502	33.069757	772	FALSE	1	1060.1	48	449	1384010	48449	titus	Titus County	6	H1	G4020	NA	34420	NA	A	1051683607	50727822	33.214599	-94.9667825	titus	0.53	0.535	0.43	0.59	0.355	-0.175
1512	1512	1060	-95.043279	33.069449	773	FALSE	1	1060.1	48	449	1384010	48449	titus	Titus County	6	H1	G4020	NA	34420	NA	A	1051683607	50727822	33.214599	-94.9667825	titus	0.53	0.535	0.43	0.59	0.355	-0.175
1513	1513	1060	-95.044045	33.0693	774	FALSE	1	1060.1	48	449	1384010	48449	titus	Titus County	6	H1	G4020	NA	34420	NA	A	1051683607	50727822	33.214599	-94.9667825	titus	0.53	0.535	0.43	0.59	0.355	-0.175
1514	1514	1060	-95.043888	33.068751	775	FALSE	1	1060.1	48	449	1384010	48449	titus	Titus County	6	H1	G4020	NA	34420	NA	A	1051683607	50727822	33.214599	-94.9667825	titus	0.53	0.535	0.43	0.59	0.355	-0.175
1515	1515	1060	-95.043914	33.067999	776	FALSE	1	1060.1	48	449	1384010	48449	titus	Titus County	6	H1	G4020	NA	34420	NA	A	1051683607	50727822	33.214599	-94.9667825	titus	0.53	0.535	0.43	0.59	0.355	-0.175
1516	1516	1060	-95.044526	33.068044	777	FALSE	1	1060.1	48	449	1384010	48449	titus	Titus County	6	H1	G4020	NA	34420	NA	A	1051683607	50727822	33.214599	-94.9667825	titus	0.53	0.535	0.43	0.59	0.355	-0.175
1517	1517	1060	-95.045099	33.068047	778	FALSE	1	1060.1	48	449	1384010	48449	titus	Titus County	6	H1	G4020	NA	34420	NA	A	1051683607	50727822	33.214599	-94.9667825	titus	0.53	0.535	0.43	0.59	0.355	-0.175
1518	1518	1060	-95.045083	33.067709	779	FALSE	1	1060.1	48	449	1384010	48449	titus	Titus County	6	H1	G4020	NA	34420	NA	A	1051683607	50727822	33.214599	-94.9667825	titus	0.53	0.535	0.43	0.59	0.355	-0.175
1519	1519	1060	-95.045279	33.067283	780	FALSE	1	1060.1	48	449	1384010	48449	titus	Titus County	6	H1	G4020	NA	34420	NA	A	1051683607	50727822	33.214599	-94.9667825	titus	0.53	0.535	0.43	0.59	0.355	-0.175
1520	1520	1060	-95.047039	33.067221	781	FALSE	1	1060.1	48	449	1384010	48449	titus	Titus County	6	H1	G4020	NA	34420	NA	A	1051683607	50727822	33.214599	-94.9667825	titus	0.53	0.535	0.43	0.59	0.355	-0.175
1521	1521	1060	-95.047167	33.066811	782	FALSE	1	1060.1	48	449	1384010	48449	titus	Titus County	6	H1	G4020	NA	34420	NA	A	1051683607	50727822	33.214599	-94.9667825	titus	0.53	0.535	0.43	0.59	0.355	-0.175
1522	1522	1060	-95.047898	33.066283	783	FALSE	1	1060.1	48	449	1384010	48449	titus	Titus County	6	H1	G4020	NA	34420	NA	A	1051683607	50727822	33.214599	-94.9667825	titus	0.53	0.535	0.43	0.59	0.355	-0.175
1523	1523	1060	-95.047266	33.065382	784	FALSE	1	1060.1	48	449	1384010	48449	titus	Titus County	6	H1	G4020	NA	34420	NA	A	1051683607	50727822	33.214599	-94.9667825	titus	0.53	0.535	0.43	0.59	0.355	-0.175
1524	1524	1060	-95.046424	33.065426	785	FALSE	1	1060.1	48	449	1384010	48449	titus	Titus County	6	H1	G4020	NA	34420	NA	A	1051683607	50727822	33.214599	-94.9667825	titus	0.53	0.535	0.43	0.59	0.355	-0.175
1525	1525	1060	-95.046161	33.064923	786	FALSE	1	1060.1	48	449	1384010	48449	titus	Titus County	6	H1	G4020	NA	34420	NA	A	1051683607	50727822	33.214599	-94.9667825	titus	0.53	0.535	0.43	0.59	0.355	-0.175
1526	1526	1060	-95.046328	33.064433	787	FALSE	1	1060.1	48	449	1384010	48449	titus	Titus County	6	H1	G4020	NA	34420	NA	A	1051683607	50727822	33.214599	-94.9667825	titus	0.53	0.535	0.43	0.59	0.355	-0.175
1527	1527	1060	-95.046663	33.064427	788	FALSE	1	1060.1	48	449	1384010	48449	titus	Titus County	6	H1	G4020	NA	34420	NA	A	1051683607	50727822	33.214599	-94.9667825	titus	0.53	0.535	0.43	0.59	0.355	-0.175
1528	1528	1060	-95.047042	33.064791	789	FALSE	1	1060.1	48	449	1384010	48449	titus	Titus County	6	H1	G4020	NA	34420	NA	A	1051683607	50727822	33.214599	-94.9667825	titus	0.53	0.535	0.43	0.59	0.355	-0.175
1529	1529	1060	-95.04777	33.064684	790	FALSE	1	1060.1	48	449	1384010	48449	titus	Titus County	6	H1	G4020	NA	34420	NA	A	1051683607	50727822	33.214599	-94.9667825	titus	0.53	0.535	0.43	0.59	0.355	-0.175
1530	1530	1060	-95.047716	33.064352	791	FALSE	1	1060.1	48	449	1384010	48449	titus	Titus County	6	H1	G4020	NA	34420	NA	A	1051683607	50727822	33.214599	-94.9667825	titus	0.53	0.535	0.43	0.59	0.355	-0.175
1531	1531	1060	-95.046583	33.063837	792	FALSE	1	1060.1	48	449	1384010	48449	titus	Titus County	6	H1	G4020	NA	34420	NA	A	1051683607	50727822	33.214599	-94.9667825	titus	0.53	0.535	0.43	0.59	0.355	-0.175
1532	1532	1060	-95.04637	33.063069	793	FALSE	1	1060.1	48	449	1384010	48449	titus	Titus County	6	H1	G4020	NA	34420	NA	A	1051683607	50727822	33.214599	-94.9667825	titus	0.53	0.535	0.43	0.59	0.355	-0.175
1533	1533	1060	-95.04684	33.062903	794	FALSE	1	1060.1	48	449	1384010	48449	titus	Titus County	6	H1	G4020	NA	34420	NA	A	1051683607	50727822	33.214599	-94.9667825	titus	0.53	0.535	0.43	0.59	0.355	-0.175
1534	1534	1060	-95.047843	33.061949	795	FALSE	1	1060.1	48	449	1384010	48449	titus	Titus County	6	H1	G4020	NA	34420	NA	A	1051683607	50727822	33.214599	-94.9667825	titus	0.53	0.535	0.43	0.59	0.355	-0.175
1535	1535	1060	-95.048351	33.061863	796	FALSE	1	1060.1	48	449	1384010	48449	titus	Titus County	6	H1	G4020	NA	34420	NA	A	1051683607	50727822	33.214599	-94.9667825	titus	0.53	0.535	0.43	0.59	0.355	-0.175
1536	1536	1060	-95.048306	33.062606	797	FALSE	1	1060.1	48	449	1384010	48449	titus	Titus County	6	H1	G4020	NA	34420	NA	A	1051683607	50727822	33.214599	-94.9667825	titus	0.53	0.535	0.43	0.59	0.355	-0.175
1537	1537	1060	-95.048561	33.062905	798	FALSE	1	1060.1	48	449	1384010	48449	titus	Titus County	6	H1	G4020	NA	34420	NA	A	1051683607	50727822	33.214599	-94.9667825	titus	0.53	0.535	0.43	0.59	0.355	-0.175
1538	1538	1060	-95.050043	33.062899	799	FALSE	1	1060.1	48	449	1384010	48449	titus	Titus County	6	H1	G4020	NA	34420	NA	A	1051683607	50727822	33.214599	-94.9667825	titus	0.53	0.535	0.43	0.59	0.355	-0.175
1539	1539	1060	-95.050485	33.062708	800	FALSE	1	1060.1	48	449	1384010	48449	titus	Titus County	6	H1	G4020	NA	34420	NA	A	1051683607	50727822	33.214599	-94.9667825	titus	0.53	0.535	0.43	0.59	0.355	-0.175
1540	1540	1060	-95.050316	33.06232	801	FALSE	1	1060.1	48	449	1384010	48449	titus	Titus County	6	H1	G4020	NA	34420	NA	A	1051683607	50727822	33.214599	-94.9667825	titus	0.53	0.535	0.43	0.59	0.355	-0.175
1541	1541	1060	-95.050223	33.062036	802	FALSE	1	1060.1	48	449	1384010	48449	titus	Titus County	6	H1	G4020	NA	34420	NA	A	1051683607	50727822	33.214599	-94.9667825	titus	0.53	0.535	0.43	0.59	0.355	-0.175
1542	1542	1060	-95.050378	33.061812	803	FALSE	1	1060.1	48	449	1384010	48449	titus	Titus County	6	H1	G4020	NA	34420	NA	A	1051683607	50727822	33.214599	-94.9667825	titus	0.53	0.535	0.43	0.59	0.355	-0.175
1543	1543	1060	-95.051433	33.06147	804	FALSE	1	1060.1	48	449	1384010	48449	titus	Titus County	6	H1	G4020	NA	34420	NA	A	1051683607	50727822	33.214599	-94.9667825	titus	0.53	0.535	0.43	0.59	0.355	-0.175
1544	1544	1060	-95.051911	33.061483	805	FALSE	1	1060.1	48	449	1384010	48449	titus	Titus County	6	H1	G4020	NA	34420	NA	A	1051683607	50727822	33.214599	-94.9667825	titus	0.53	0.535	0.43	0.59	0.355	-0.175
1545	1545	1060	-95.052632	33.062052	806	FALSE	1	1060.1	48	449	1384010	48449	titus	Titus County	6	H1	G4020	NA	34420	NA	A	1051683607	50727822	33.214599	-94.9667825	titus	0.53	0.535	0.43	0.59	0.355	-0.175
1546	1546	1060	-95.053301	33.062072	807	FALSE	1	1060.1	48	449	1384010	48449	titus	Titus County	6	H1	G4020	NA	34420	NA	A	1051683607	50727822	33.214599	-94.9667825	titus	0.53	0.535	0.43	0.59	0.355	-0.175
1547	1547	1060	-95.054099	33.061585	808	FALSE	1	1060.1	48	449	1384010	48449	titus	Titus County	6	H1	G4020	NA	34420	NA	A	1051683607	50727822	33.214599	-94.9667825	titus	0.53	0.535	0.43	0.59	0.355	-0.175
1548	1548	1060	-95.054424	33.061611	809	FALSE	1	1060.1	48	449	1384010	48449	titus	Titus County	6	H1	G4020	NA	34420	NA	A	1051683607	50727822	33.214599	-94.9667825	titus	0.53	0.535	0.43	0.59	0.355	-0.175
1549	1549	1060	-95.055404	33.060052	810	FALSE	1	1060.1	48	449	1384010	48449	titus	Titus County	6	H1	G4020	NA	34420	NA	A	1051683607	50727822	33.214599	-94.9667825	titus	0.53	0.535	0.43	0.59	0.355	-0.175
1550	1550	1060	-95.054767	33.059693	811	FALSE	1	1060.1	48	449	1384010	48449	titus	Titus County	6	H1	G4020	NA	34420	NA	A	1051683607	50727822	33.214599	-94.9667825	titus	0.53	0.535	0.43	0.59	0.355	-0.175
1551	1551	1060	-95.054171	33.057978	812	FALSE	1	1060.1	48	449	1384010	48449	titus	Titus County	6	H1	G4020	NA	34420	NA	A	1051683607	50727822	33.214599	-94.9667825	titus	0.53	0.535	0.43	0.59	0.355	-0.175
1552	1552	1060	-95.054663	33.05753	813	FALSE	1	1060.1	48	449	1384010	48449	titus	Titus County	6	H1	G4020	NA	34420	NA	A	1051683607	50727822	33.214599	-94.9667825	titus	0.53	0.535	0.43	0.59	0.355	-0.175
1553	1553	1060	-95.055626	33.057761	814	FALSE	1	1060.1	48	449	1384010	48449	titus	Titus County	6	H1	G4020	NA	34420	NA	A	1051683607	50727822	33.214599	-94.9667825	titus	0.53	0.535	0.43	0.59	0.355	-0.175
1554	1554	1060	-95.055545	33.057285	815	FALSE	1	1060.1	48	449	1384010	48449	titus	Titus County	6	H1	G4020	NA	34420	NA	A	1051683607	50727822	33.214599	-94.9667825	titus	0.53	0.535	0.43	0.59	0.355	-0.175
1555	1555	1060	-95.055799	33.056649	816	FALSE	1	1060.1	48	449	1384010	48449	titus	Titus County	6	H1	G4020	NA	34420	NA	A	1051683607	50727822	33.214599	-94.9667825	titus	0.53	0.535	0.43	0.59	0.355	-0.175
1556	1556	1060	-95.056417	33.057057	817	FALSE	1	1060.1	48	449	1384010	48449	titus	Titus County	6	H1	G4020	NA	34420	NA	A	1051683607	50727822	33.214599	-94.9667825	titus	0.53	0.535	0.43	0.59	0.355	-0.175
1557	1557	1060	-95.056428	33.057944	818	FALSE	1	1060.1	48	449	1384010	48449	titus	Titus County	6	H1	G4020	NA	34420	NA	A	1051683607	50727822	33.214599	-94.9667825	titus	0.53	0.535	0.43	0.59	0.355	-0.175
1558	1558	1060	-95.057039	33.057997	819	FALSE	1	1060.1	48	449	1384010	48449	titus	Titus County	6	H1	G4020	NA	34420	NA	A	1051683607	50727822	33.214599	-94.9667825	titus	0.53	0.535	0.43	0.59	0.355	-0.175
1559	1559	1060	-95.056816	33.05726	820	FALSE	1	1060.1	48	449	1384010	48449	titus	Titus County	6	H1	G4020	NA	34420	NA	A	1051683607	50727822	33.214599	-94.9667825	titus	0.53	0.535	0.43	0.59	0.355	-0.175
1560	1560	1060	-95.056951	33.057164	821	FALSE	1	1060.1	48	449	1384010	48449	titus	Titus County	6	H1	G4020	NA	34420	NA	A	1051683607	50727822	33.214599	-94.9667825	titus	0.53	0.535	0.43	0.59	0.355	-0.175
1561	1561	1060	-95.057577	33.05775	822	FALSE	1	1060.1	48	449	1384010	48449	titus	Titus County	6	H1	G4020	NA	34420	NA	A	1051683607	50727822	33.214599	-94.9667825	titus	0.53	0.535	0.43	0.59	0.355	-0.175
1562	1562	1060	-95.057959	33.057727	823	FALSE	1	1060.1	48	449	1384010	48449	titus	Titus County	6	H1	G4020	NA	34420	NA	A	1051683607	50727822	33.214599	-94.9667825	titus	0.53	0.535	0.43	0.59	0.355	-0.175
1563	1563	1060	-95.057955	33.057203	824	FALSE	1	1060.1	48	449	1384010	48449	titus	Titus County	6	H1	G4020	NA	34420	NA	A	1051683607	50727822	33.214599	-94.9667825	titus	0.53	0.535	0.43	0.59	0.355	-0.175
1564	1564	1060	-95.057734	33.05621	825	FALSE	1	1060.1	48	449	1384010	48449	titus	Titus County	6	H1	G4020	NA	34420	NA	A	1051683607	50727822	33.214599	-94.9667825	titus	0.53	0.535	0.43	0.59	0.355	-0.175
1565	1565	1060	-95.057267	33.05615	826	FALSE	1	1060.1	48	449	1384010	48449	titus	Titus County	6	H1	G4020	NA	34420	NA	A	1051683607	50727822	33.214599	-94.9667825	titus	0.53	0.535	0.43	0.59	0.355	-0.175
1566	1566	1060	-95.057144	33.055906	827	FALSE	1	1060.1	48	449	1384010	48449	titus	Titus County	6	H1	G4020	NA	34420	NA	A	1051683607	50727822	33.214599	-94.9667825	titus	0.53	0.535	0.43	0.59	0.355	-0.175
1567	1567	1060	-95.057705	33.055208	828	FALSE	1	1060.1	48	449	1384010	48449	titus	Titus County	6	H1	G4020	NA	34420	NA	A	1051683607	50727822	33.214599	-94.9667825	titus	0.53	0.535	0.43	0.59	0.355	-0.175
1568	1568	1060	-95.058078	33.055259	829	FALSE	1	1060.1	48	449	1384010	48449	titus	Titus County	6	H1	G4020	NA	34420	NA	A	1051683607	50727822	33.214599	-94.9667825	titus	0.53	0.535	0.43	0.59	0.355	-0.175
1569	1569	1060	-95.058007	33.055661	830	FALSE	1	1060.1	48	449	1384010	48449	titus	Titus County	6	H1	G4020	NA	34420	NA	A	1051683607	50727822	33.214599	-94.9667825	titus	0.53	0.535	0.43	0.59	0.355	-0.175
1570	1570	1060	-95.05811	33.055954	831	FALSE	1	1060.1	48	449	1384010	48449	titus	Titus County	6	H1	G4020	NA	34420	NA	A	1051683607	50727822	33.214599	-94.9667825	titus	0.53	0.535	0.43	0.59	0.355	-0.175
1571	1571	1060	-95.058951	33.055926	832	FALSE	1	1060.1	48	449	1384010	48449	titus	Titus County	6	H1	G4020	NA	34420	NA	A	1051683607	50727822	33.214599	-94.9667825	titus	0.53	0.535	0.43	0.59	0.355	-0.175
1572	1572	1060	-95.059389	33.056106	833	FALSE	1	1060.1	48	449	1384010	48449	titus	Titus County	6	H1	G4020	NA	34420	NA	A	1051683607	50727822	33.214599	-94.9667825	titus	0.53	0.535	0.43	0.59	0.355	-0.175
1573	1573	1060	-95.059768	33.055464	834	FALSE	1	1060.1	48	449	1384010	48449	titus	Titus County	6	H1	G4020	NA	34420	NA	A	1051683607	50727822	33.214599	-94.9667825	titus	0.53	0.535	0.43	0.59	0.355	-0.175
1574	1574	1060	-95.060304	33.055362	835	FALSE	1	1060.1	48	449	1384010	48449	titus	Titus County	6	H1	G4020	NA	34420	NA	A	1051683607	50727822	33.214599	-94.9667825	titus	0.53	0.535	0.43	0.59	0.355	-0.175
1575	1575	1060	-95.060703	33.054622	836	FALSE	1	1060.1	48	449	1384010	48449	titus	Titus County	6	H1	G4020	NA	34420	NA	A	1051683607	50727822	33.214599	-94.9667825	titus	0.53	0.535	0.43	0.59	0.355	-0.175
1576	1576	1060	-95.061262	33.054566	837	FALSE	1	1060.1	48	449	1384010	48449	titus	Titus County	6	H1	G4020	NA	34420	NA	A	1051683607	50727822	33.214599	-94.9667825	titus	0.53	0.535	0.43	0.59	0.355	-0.175
1577	1577	1060	-95.061358	33.054555	838	FALSE	1	1060.1	48	449	1384010	48449	titus	Titus County	6	H1	G4020	NA	34420	NA	A	1051683607	50727822	33.214599	-94.9667825	titus	0.53	0.535	0.43	0.59	0.355	-0.175
1578	1578	1060	-95.061383	33.054554	839	FALSE	1	1060.1	48	449	1384010	48449	titus	Titus County	6	H1	G4020	NA	34420	NA	A	1051683607	50727822	33.214599	-94.9667825	titus	0.53	0.535	0.43	0.59	0.355	-0.175
1579	1579	1060	-95.061844	33.054282	840	FALSE	1	1060.1	48	449	1384010	48449	titus	Titus County	6	H1	G4020	NA	34420	NA	A	1051683607	50727822	33.214599	-94.9667825	titus	0.53	0.535	0.43	0.59	0.355	-0.175
1580	1580	1060	-95.062714	33.054256	841	FALSE	1	1060.1	48	449	1384010	48449	titus	Titus County	6	H1	G4020	NA	34420	NA	A	1051683607	50727822	33.214599	-94.9667825	titus	0.53	0.535	0.43	0.59	0.355	-0.175
1581	1581	1060	-95.063083	33.054637	842	FALSE	1	1060.1	48	449	1384010	48449	titus	Titus County	6	H1	G4020	NA	34420	NA	A	1051683607	50727822	33.214599	-94.9667825	titus	0.53	0.535	0.43	0.59	0.355	-0.175
1582	1582	1060	-95.063828	33.054779	843	FALSE	1	1060.1	48	449	1384010	48449	titus	Titus County	6	H1	G4020	NA	34420	NA	A	1051683607	50727822	33.214599	-94.9667825	titus	0.53	0.535	0.43	0.59	0.355	-0.175
1583	1583	1060	-95.064262	33.054378	844	FALSE	1	1060.1	48	449	1384010	48449	titus	Titus County	6	H1	G4020	NA	34420	NA	A	1051683607	50727822	33.214599	-94.9667825	titus	0.53	0.535	0.43	0.59	0.355	-0.175
1584	1584	1060	-95.065639	33.055388	845	FALSE	1	1060.1	48	449	1384010	48449	titus	Titus County	6	H1	G4020	NA	34420	NA	A	1051683607	50727822	33.214599	-94.9667825	titus	0.53	0.535	0.43	0.59	0.355	-0.175
1585	1585	1060	-95.065821	33.055267	846	FALSE	1	1060.1	48	449	1384010	48449	titus	Titus County	6	H1	G4020	NA	34420	NA	A	1051683607	50727822	33.214599	-94.9667825	titus	0.53	0.535	0.43	0.59	0.355	-0.175
1586	1586	1060	-95.065626	33.054685	847	FALSE	1	1060.1	48	449	1384010	48449	titus	Titus County	6	H1	G4020	NA	34420	NA	A	1051683607	50727822	33.214599	-94.9667825	titus	0.53	0.535	0.43	0.59	0.355	-0.175
1587	1587	1060	-95.067452	33.053688	848	FALSE	1	1060.1	48	449	1384010	48449	titus	Titus County	6	H1	G4020	NA	34420	NA	A	1051683607	50727822	33.214599	-94.9667825	titus	0.53	0.535	0.43	0.59	0.355	-0.175
1588	1588	1060	-95.067619	33.054173	849	FALSE	1	1060.1	48	449	1384010	48449	titus	Titus County	6	H1	G4020	NA	34420	NA	A	1051683607	50727822	33.214599	-94.9667825	titus	0.53	0.535	0.43	0.59	0.355	-0.175
1589	1589	1060	-95.067885	33.054385	850	FALSE	1	1060.1	48	449	1384010	48449	titus	Titus County	6	H1	G4020	NA	34420	NA	A	1051683607	50727822	33.214599	-94.9667825	titus	0.53	0.535	0.43	0.59	0.355	-0.175
1590	1590	1060	-95.068194	33.054056	851	FALSE	1	1060.1	48	449	1384010	48449	titus	Titus County	6	H1	G4020	NA	34420	NA	A	1051683607	50727822	33.214599	-94.9667825	titus	0.53	0.535	0.43	0.59	0.355	-0.175
1591	1591	1060	-95.068374	33.054178	852	FALSE	1	1060.1	48	449	1384010	48449	titus	Titus County	6	H1	G4020	NA	34420	NA	A	1051683607	50727822	33.214599	-94.9667825	titus	0.53	0.535	0.43	0.59	0.355	-0.175
1592	1592	1060	-95.068599	33.054752	853	FALSE	1	1060.1	48	449	1384010	48449	titus	Titus County	6	H1	G4020	NA	34420	NA	A	1051683607	50727822	33.214599	-94.9667825	titus	0.53	0.535	0.43	0.59	0.355	-0.175
1593	1593	1060	-95.069776	33.054744	854	FALSE	1	1060.1	48	449	1384010	48449	titus	Titus County	6	H1	G4020	NA	34420	NA	A	1051683607	50727822	33.214599	-94.9667825	titus	0.53	0.535	0.43	0.59	0.355	-0.175
1594	1594	1060	-95.071811	33.053894	855	FALSE	1	1060.1	48	449	1384010	48449	titus	Titus County	6	H1	G4020	NA	34420	NA	A	1051683607	50727822	33.214599	-94.9667825	titus	0.53	0.535	0.43	0.59	0.355	-0.175
1595	1595	1060	-95.071874	33.053876	856	FALSE	1	1060.1	48	449	1384010	48449	titus	Titus County	6	H1	G4020	NA	34420	NA	A	1051683607	50727822	33.214599	-94.9667825	titus	0.53	0.535	0.43	0.59	0.355	-0.175
1596	1596	1060	-95.071936	33.053858	857	FALSE	1	1060.1	48	449	1384010	48449	titus	Titus County	6	H1	G4020	NA	34420	NA	A	1051683607	50727822	33.214599	-94.9667825	titus	0.53	0.535	0.43	0.59	0.355	-0.175
1597	1597	1060	-95.072587	33.05359	858	FALSE	1	1060.1	48	449	1384010	48449	titus	Titus County	6	H1	G4020	NA	34420	NA	A	1051683607	50727822	33.214599	-94.9667825	titus	0.53	0.535	0.43	0.59	0.355	-0.175
1598	1598	1060	-95.073044	33.053614	859	FALSE	1	1060.1	48	449	1384010	48449	titus	Titus County	6	H1	G4020	NA	34420	NA	A	1051683607	50727822	33.214599	-94.9667825	titus	0.53	0.535	0.43	0.59	0.355	-0.175
1599	1599	1060	-95.07445	33.053683	860	FALSE	1	1060.1	48	449	1384010	48449	titus	Titus County	6	H1	G4020	NA	34420	NA	A	1051683607	50727822	33.214599	-94.9667825	titus	0.53	0.535	0.43	0.59	0.355	-0.175
1600	1600	1060	-95.075103	33.053461	861	FALSE	1	1060.1	48	449	1384010	48449	titus	Titus County	6	H1	G4020	NA	34420	NA	A	1051683607	50727822	33.214599	-94.9667825	titus	0.53	0.535	0.43	0.59	0.355	-0.175
1601	1601	1060	-95.076274	33.052912	862	FALSE	1	1060.1	48	449	1384010	48449	titus	Titus County	6	H1	G4020	NA	34420	NA	A	1051683607	50727822	33.214599	-94.9667825	titus	0.53	0.535	0.43	0.59	0.355	-0.175
1602	1602	1060	-95.076564	33.052557	863	FALSE	1	1060.1	48	449	1384010	48449	titus	Titus County	6	H1	G4020	NA	34420	NA	A	1051683607	50727822	33.214599	-94.9667825	titus	0.53	0.535	0.43	0.59	0.355	-0.175
1603	1603	1060	-95.078394	33.052076	864	FALSE	1	1060.1	48	449	1384010	48449	titus	Titus County	6	H1	G4020	NA	34420	NA	A	1051683607	50727822	33.214599	-94.9667825	titus	0.53	0.535	0.43	0.59	0.355	-0.175
1604	1604	1060	-95.078798	33.051781	865	FALSE	1	1060.1	48	449	1384010	48449	titus	Titus County	6	H1	G4020	NA	34420	NA	A	1051683607	50727822	33.214599	-94.9667825	titus	0.53	0.535	0.43	0.59	0.355	-0.175
1605	1605	1060	-95.079146	33.051372	866	FALSE	1	1060.1	48	449	1384010	48449	titus	Titus County	6	H1	G4020	NA	34420	NA	A	1051683607	50727822	33.214599	-94.9667825	titus	0.53	0.535	0.43	0.59	0.355	-0.175
1606	1606	1060	-95.078921	33.05091	867	FALSE	1	1060.1	48	449	1384010	48449	titus	Titus County	6	H1	G4020	NA	34420	NA	A	1051683607	50727822	33.214599	-94.9667825	titus	0.53	0.535	0.43	0.59	0.355	-0.175
1607	1607	1060	-95.078982	33.050601	868	FALSE	1	1060.1	48	449	1384010	48449	titus	Titus County	6	H1	G4020	NA	34420	NA	A	1051683607	50727822	33.214599	-94.9667825	titus	0.53	0.535	0.43	0.59	0.355	-0.175
1608	1608	1060	-95.079005	33.050483	869	FALSE	1	1060.1	48	449	1384010	48449	titus	Titus County	6	H1	G4020	NA	34420	NA	A	1051683607	50727822	33.214599	-94.9667825	titus	0.53	0.535	0.43	0.59	0.355	-0.175
1609	1609	1060	-95.079028	33.050365	870	FALSE	1	1060.1	48	449	1384010	48449	titus	Titus County	6	H1	G4020	NA	34420	NA	A	1051683607	50727822	33.214599	-94.9667825	titus	0.53	0.535	0.43	0.59	0.355	-0.175
1610	1610	1060	-95.079051	33.050249	871	FALSE	1	1060.1	48	449	1384010	48449	titus	Titus County	6	H1	G4020	NA	34420	NA	A	1051683607	50727822	33.214599	-94.9667825	titus	0.53	0.535	0.43	0.59	0.355	-0.175
1611	1611	1060	-95.079446	33.049897	872	FALSE	1	1060.1	48	449	1384010	48449	titus	Titus County	6	H1	G4020	NA	34420	NA	A	1051683607	50727822	33.214599	-94.9667825	titus	0.53	0.535	0.43	0.59	0.355	-0.175
1612	1612	1060	-95.079424	33.049146	873	FALSE	1	1060.1	48	449	1384010	48449	titus	Titus County	6	H1	G4020	NA	34420	NA	A	1051683607	50727822	33.214599	-94.9667825	titus	0.53	0.535	0.43	0.59	0.355	-0.175
1613	1613	1060	-95.07921	33.048524	874	FALSE	1	1060.1	48	449	1384010	48449	titus	Titus County	6	H1	G4020	NA	34420	NA	A	1051683607	50727822	33.214599	-94.9667825	titus	0.53	0.535	0.43	0.59	0.355	-0.175
1614	1614	1060	-95.079357	33.048144	875	FALSE	1	1060.1	48	449	1384010	48449	titus	Titus County	6	H1	G4020	NA	34420	NA	A	1051683607	50727822	33.214599	-94.9667825	titus	0.53	0.535	0.43	0.59	0.355	-0.175
1615	1615	1060	-95.079439	33.047483	876	FALSE	1	1060.1	48	449	1384010	48449	titus	Titus County	6	H1	G4020	NA	34420	NA	A	1051683607	50727822	33.214599	-94.9667825	titus	0.53	0.535	0.43	0.59	0.355	-0.175
1616	1616	1060	-95.080316	33.046674	877	FALSE	1	1060.1	48	449	1384010	48449	titus	Titus County	6	H1	G4020	NA	34420	NA	A	1051683607	50727822	33.214599	-94.9667825	titus	0.53	0.535	0.43	0.59	0.355	-0.175
1617	1617	1060	-95.081126	33.04697	878	FALSE	1	1060.1	48	449	1384010	48449	titus	Titus County	6	H1	G4020	NA	34420	NA	A	1051683607	50727822	33.214599	-94.9667825	titus	0.53	0.535	0.43	0.59	0.355	-0.175
1618	1618	1060	-95.081444	33.046762	879	FALSE	1	1060.1	48	449	1384010	48449	titus	Titus County	6	H1	G4020	NA	34420	NA	A	1051683607	50727822	33.214599	-94.9667825	titus	0.53	0.535	0.43	0.59	0.355	-0.175
1619	1619	1060	-95.081457	33.046294	880	FALSE	1	1060.1	48	449	1384010	48449	titus	Titus County	6	H1	G4020	NA	34420	NA	A	1051683607	50727822	33.214599	-94.9667825	titus	0.53	0.535	0.43	0.59	0.355	-0.175
1620	1620	1060	-95.082053	33.045966	881	FALSE	1	1060.1	48	449	1384010	48449	titus	Titus County	6	H1	G4020	NA	34420	NA	A	1051683607	50727822	33.214599	-94.9667825	titus	0.53	0.535	0.43	0.59	0.355	-0.175
1621	1621	1060	-95.084022	33.04593	882	FALSE	1	1060.1	48	449	1384010	48449	titus	Titus County	6	H1	G4020	NA	34420	NA	A	1051683607	50727822	33.214599	-94.9667825	titus	0.53	0.535	0.43	0.59	0.355	-0.175
1622	1622	1060	-95.084428	33.045521	883	FALSE	1	1060.1	48	449	1384010	48449	titus	Titus County	6	H1	G4020	NA	34420	NA	A	1051683607	50727822	33.214599	-94.9667825	titus	0.53	0.535	0.43	0.59	0.355	-0.175
1623	1623	1060	-95.084729	33.044925	884	FALSE	1	1060.1	48	449	1384010	48449	titus	Titus County	6	H1	G4020	NA	34420	NA	A	1051683607	50727822	33.214599	-94.9667825	titus	0.53	0.535	0.43	0.59	0.355	-0.175
1624	1624	1060	-95.085211	33.044907	885	FALSE	1	1060.1	48	449	1384010	48449	titus	Titus County	6	H1	G4020	NA	34420	NA	A	1051683607	50727822	33.214599	-94.9667825	titus	0.53	0.535	0.43	0.59	0.355	-0.175
1625	1625	1060	-95.085249	33.043791	886	FALSE	1	1060.1	48	449	1384010	48449	titus	Titus County	6	H1	G4020	NA	34420	NA	A	1051683607	50727822	33.214599	-94.9667825	titus	0.53	0.535	0.43	0.59	0.355	-0.175
1626	1626	1060	-95.085895	33.043722	887	FALSE	1	1060.1	48	449	1384010	48449	titus	Titus County	6	H1	G4020	NA	34420	NA	A	1051683607	50727822	33.214599	-94.9667825	titus	0.53	0.535	0.43	0.59	0.355	-0.175
1627	1627	1060	-95.086353	33.043287	888	FALSE	1	1060.1	48	449	1384010	48449	titus	Titus County	6	H1	G4020	NA	34420	NA	A	1051683607	50727822	33.214599	-94.9667825	titus	0.53	0.535	0.43	0.59	0.355	-0.175
1628	1628	1060	-95.087085	33.043202	889	FALSE	1	1060.1	48	449	1384010	48449	titus	Titus County	6	H1	G4020	NA	34420	NA	A	1051683607	50727822	33.214599	-94.9667825	titus	0.53	0.535	0.43	0.59	0.355	-0.175
1629	1629	1060	-95.08735	33.042957	890	FALSE	1	1060.1	48	449	1384010	48449	titus	Titus County	6	H1	G4020	NA	34420	NA	A	1051683607	50727822	33.214599	-94.9667825	titus	0.53	0.535	0.43	0.59	0.355	-0.175
1630	1630	1060	-95.087685	33.04287	891	FALSE	1	1060.1	48	449	1384010	48449	titus	Titus County	6	H1	G4020	NA	34420	NA	A	1051683607	50727822	33.214599	-94.9667825	titus	0.53	0.535	0.43	0.59	0.355	-0.175
1631	1631	1060	-95.088189	33.043368	892	FALSE	1	1060.1	48	449	1384010	48449	titus	Titus County	6	H1	G4020	NA	34420	NA	A	1051683607	50727822	33.214599	-94.9667825	titus	0.53	0.535	0.43	0.59	0.355	-0.175
1632	1632	1060	-95.088873	33.043368	893	FALSE	1	1060.1	48	449	1384010	48449	titus	Titus County	6	H1	G4020	NA	34420	NA	A	1051683607	50727822	33.214599	-94.9667825	titus	0.53	0.535	0.43	0.59	0.355	-0.175
1633	1633	1060	-95.089617	33.043115	894	FALSE	1	1060.1	48	449	1384010	48449	titus	Titus County	6	H1	G4020	NA	34420	NA	A	1051683607	50727822	33.214599	-94.9667825	titus	0.53	0.535	0.43	0.59	0.355	-0.175
1634	1634	1060	-95.089763	33.043065	895	FALSE	1	1060.1	48	449	1384010	48449	titus	Titus County	6	H1	G4020	NA	34420	NA	A	1051683607	50727822	33.214599	-94.9667825	titus	0.53	0.535	0.43	0.59	0.355	-0.175
1635	1635	1060	-95.089918	33.042997	896	FALSE	1	1060.1	48	449	1384010	48449	titus	Titus County	6	H1	G4020	NA	34420	NA	A	1051683607	50727822	33.214599	-94.9667825	titus	0.53	0.535	0.43	0.59	0.355	-0.175
1636	1636	1060	-95.090331	33.042816	897	FALSE	1	1060.1	48	449	1384010	48449	titus	Titus County	6	H1	G4020	NA	34420	NA	A	1051683607	50727822	33.214599	-94.9667825	titus	0.53	0.535	0.43	0.59	0.355	-0.175
1637	1637	1060	-95.09086	33.04234	898	FALSE	1	1060.1	48	449	1384010	48449	titus	Titus County	6	H1	G4020	NA	34420	NA	A	1051683607	50727822	33.214599	-94.9667825	titus	0.53	0.535	0.43	0.59	0.355	-0.175
1638	1638	1060	-95.091609	33.041398	899	FALSE	1	1060.1	48	449	1384010	48449	titus	Titus County	6	H1	G4020	NA	34420	NA	A	1051683607	50727822	33.214599	-94.9667825	titus	0.53	0.535	0.43	0.59	0.355	-0.175
1639	1639	1060	-95.090757	33.041051	900	FALSE	1	1060.1	48	449	1384010	48449	titus	Titus County	6	H1	G4020	NA	34420	NA	A	1051683607	50727822	33.214599	-94.9667825	titus	0.53	0.535	0.43	0.59	0.355	-0.175
1640	1640	1060	-95.091338	33.040022	901	FALSE	1	1060.1	48	449	1384010	48449	titus	Titus County	6	H1	G4020	NA	34420	NA	A	1051683607	50727822	33.214599	-94.9667825	titus	0.53	0.535	0.43	0.59	0.355	-0.175
1641	1641	1060	-95.09277	33.039698	902	FALSE	1	1060.1	48	449	1384010	48449	titus	Titus County	6	H1	G4020	NA	34420	NA	A	1051683607	50727822	33.214599	-94.9667825	titus	0.53	0.535	0.43	0.59	0.355	-0.175
1642	1642	1060	-95.093383	33.038932	903	FALSE	1	1060.1	48	449	1384010	48449	titus	Titus County	6	H1	G4020	NA	34420	NA	A	1051683607	50727822	33.214599	-94.9667825	titus	0.53	0.535	0.43	0.59	0.355	-0.175
1643	1643	1060	-95.093425	33.038791	904	FALSE	1	1060.1	48	449	1384010	48449	titus	Titus County	6	H1	G4020	NA	34420	NA	A	1051683607	50727822	33.214599	-94.9667825	titus	0.53	0.535	0.43	0.59	0.355	-0.175
1644	1644	1060	-95.093493	33.038731	905	FALSE	1	1060.1	48	449	1384010	48449	titus	Titus County	6	H1	G4020	NA	34420	NA	A	1051683607	50727822	33.214599	-94.9667825	titus	0.53	0.535	0.43	0.59	0.355	-0.175
1645	1645	1060	-95.094383	33.037802	906	FALSE	1	1060.1	48	449	1384010	48449	titus	Titus County	6	H1	G4020	NA	34420	NA	A	1051683607	50727822	33.214599	-94.9667825	titus	0.53	0.535	0.43	0.59	0.355	-0.175
1646	1646	1060	-95.094577	33.037565	907	FALSE	1	1060.1	48	449	1384010	48449	titus	Titus County	6	H1	G4020	NA	34420	NA	A	1051683607	50727822	33.214599	-94.9667825	titus	0.53	0.535	0.43	0.59	0.355	-0.175
1647	1647	1060	-95.095738	33.037889	908	FALSE	1	1060.1	48	449	1384010	48449	titus	Titus County	6	H1	G4020	NA	34420	NA	A	1051683607	50727822	33.214599	-94.9667825	titus	0.53	0.535	0.43	0.59	0.355	-0.175
1648	1648	1060	-95.096306	33.038366	909	FALSE	1	1060.1	48	449	1384010	48449	titus	Titus County	6	H1	G4020	NA	34420	NA	A	1051683607	50727822	33.214599	-94.9667825	titus	0.53	0.535	0.43	0.59	0.355	-0.175
1649	1649	1060	-95.096681	33.038387	910	FALSE	1	1060.1	48	449	1384010	48449	titus	Titus County	6	H1	G4020	NA	34420	NA	A	1051683607	50727822	33.214599	-94.9667825	titus	0.53	0.535	0.43	0.59	0.355	-0.175
1650	1650	1060	-95.096977	33.038172	911	FALSE	1	1060.1	48	449	1384010	48449	titus	Titus County	6	H1	G4020	NA	34420	NA	A	1051683607	50727822	33.214599	-94.9667825	titus	0.53	0.535	0.43	0.59	0.355	-0.175
1651	1651	1060	-95.096603	33.037511	912	FALSE	1	1060.1	48	449	1384010	48449	titus	Titus County	6	H1	G4020	NA	34420	NA	A	1051683607	50727822	33.214599	-94.9667825	titus	0.53	0.535	0.43	0.59	0.355	-0.175
1652	1652	1060	-95.09659	33.036959	913	FALSE	1	1060.1	48	449	1384010	48449	titus	Titus County	6	H1	G4020	NA	34420	NA	A	1051683607	50727822	33.214599	-94.9667825	titus	0.53	0.535	0.43	0.59	0.355	-0.175
1653	1653	1060	-95.098036	33.037273	914	FALSE	1	1060.1	48	449	1384010	48449	titus	Titus County	6	H1	G4020	NA	34420	NA	A	1051683607	50727822	33.214599	-94.9667825	titus	0.53	0.535	0.43	0.59	0.355	-0.175
1654	1654	1060	-95.098926	33.037132	915	FALSE	1	1060.1	48	449	1384010	48449	titus	Titus County	6	H1	G4020	NA	34420	NA	A	1051683607	50727822	33.214599	-94.9667825	titus	0.53	0.535	0.43	0.59	0.355	-0.175
1655	1655	1060	-95.099029	33.036937	916	FALSE	1	1060.1	48	449	1384010	48449	titus	Titus County	6	H1	G4020	NA	34420	NA	A	1051683607	50727822	33.214599	-94.9667825	titus	0.53	0.535	0.43	0.59	0.355	-0.175
1656	1656	1060	-95.098616	33.036817	917	FALSE	1	1060.1	48	449	1384010	48449	titus	Titus County	6	H1	G4020	NA	34420	NA	A	1051683607	50727822	33.214599	-94.9667825	titus	0.53	0.535	0.43	0.59	0.355	-0.175
1657	1657	1060	-95.098358	33.036125	918	FALSE	1	1060.1	48	449	1384010	48449	titus	Titus County	6	H1	G4020	NA	34420	NA	A	1051683607	50727822	33.214599	-94.9667825	titus	0.53	0.535	0.43	0.59	0.355	-0.175
1658	1658	1060	-95.098294	33.035497	919	FALSE	1	1060.1	48	449	1384010	48449	titus	Titus County	6	H1	G4020	NA	34420	NA	A	1051683607	50727822	33.214599	-94.9667825	titus	0.53	0.535	0.43	0.59	0.355	-0.175
1659	1659	1060	-95.09841	33.034978	920	FALSE	1	1060.1	48	449	1384010	48449	titus	Titus County	6	H1	G4020	NA	34420	NA	A	1051683607	50727822	33.214599	-94.9667825	titus	0.53	0.535	0.43	0.59	0.355	-0.175
1660	1660	1060	-95.098765	33.034823	921	FALSE	1	1060.1	48	449	1384010	48449	titus	Titus County	6	H1	G4020	NA	34420	NA	A	1051683607	50727822	33.214599	-94.9667825	titus	0.53	0.535	0.43	0.59	0.355	-0.175
1661	1661	1060	-95.098787	33.034813	922	FALSE	1	1060.1	48	449	1384010	48449	titus	Titus County	6	H1	G4020	NA	34420	NA	A	1051683607	50727822	33.214599	-94.9667825	titus	0.53	0.535	0.43	0.59	0.355	-0.175
1662	1662	1060	-95.098798	33.034861	923	FALSE	1	1060.1	48	449	1384010	48449	titus	Titus County	6	H1	G4020	NA	34420	NA	A	1051683607	50727822	33.214599	-94.9667825	titus	0.53	0.535	0.43	0.59	0.355	-0.175
1663	1663	1060	-95.098867	33.035095	924	FALSE	1	1060.1	48	449	1384010	48449	titus	Titus County	6	H1	G4020	NA	34420	NA	A	1051683607	50727822	33.214599	-94.9667825	titus	0.53	0.535	0.43	0.59	0.355	-0.175
1664	1664	1060	-95.098668	33.035649	925	FALSE	1	1060.1	48	449	1384010	48449	titus	Titus County	6	H1	G4020	NA	34420	NA	A	1051683607	50727822	33.214599	-94.9667825	titus	0.53	0.535	0.43	0.59	0.355	-0.175
1665	1665	1060	-95.099107	33.036299	926	FALSE	1	1060.1	48	449	1384010	48449	titus	Titus County	6	H1	G4020	NA	34420	NA	A	1051683607	50727822	33.214599	-94.9667825	titus	0.53	0.535	0.43	0.59	0.355	-0.175
1666	1666	1060	-95.099313	33.036299	927	FALSE	1	1060.1	48	449	1384010	48449	titus	Titus County	6	H1	G4020	NA	34420	NA	A	1051683607	50727822	33.214599	-94.9667825	titus	0.53	0.535	0.43	0.59	0.355	-0.175
1667	1667	1060	-95.099174	33.035598	928	FALSE	1	1060.1	48	449	1384010	48449	titus	Titus County	6	H1	G4020	NA	34420	NA	A	1051683607	50727822	33.214599	-94.9667825	titus	0.53	0.535	0.43	0.59	0.355	-0.175
1668	1668	1060	-95.09927	33.035398	929	FALSE	1	1060.1	48	449	1384010	48449	titus	Titus County	6	H1	G4020	NA	34420	NA	A	1051683607	50727822	33.214599	-94.9667825	titus	0.53	0.535	0.43	0.59	0.355	-0.175
1669	1669	1060	-95.099356	33.035218	930	FALSE	1	1060.1	48	449	1384010	48449	titus	Titus County	6	H1	G4020	NA	34420	NA	A	1051683607	50727822	33.214599	-94.9667825	titus	0.53	0.535	0.43	0.59	0.355	-0.175
1670	1670	1060	-95.099562	33.03549	931	FALSE	1	1060.1	48	449	1384010	48449	titus	Titus County	6	H1	G4020	NA	34420	NA	A	1051683607	50727822	33.214599	-94.9667825	titus	0.53	0.535	0.43	0.59	0.355	-0.175
1671	1671	1060	-95.099869	33.036015	932	FALSE	1	1060.1	48	449	1384010	48449	titus	Titus County	6	H1	G4020	NA	34420	NA	A	1051683607	50727822	33.214599	-94.9667825	titus	0.53	0.535	0.43	0.59	0.355	-0.175
1672	1672	1060	-95.100269	33.035908	933	FALSE	1	1060.1	48	449	1384010	48449	titus	Titus County	6	H1	G4020	NA	34420	NA	A	1051683607	50727822	33.214599	-94.9667825	titus	0.53	0.535	0.43	0.59	0.355	-0.175
1673	1673	1060	-95.100337	33.035421	934	FALSE	1	1060.1	48	449	1384010	48449	titus	Titus County	6	H1	G4020	NA	34420	NA	A	1051683607	50727822	33.214599	-94.9667825	titus	0.53	0.535	0.43	0.59	0.355	-0.175
1674	1674	1060	-95.100301	33.034553	935	FALSE	1	1060.1	48	449	1384010	48449	titus	Titus County	6	H1	G4020	NA	34420	NA	A	1051683607	50727822	33.214599	-94.9667825	titus	0.53	0.535	0.43	0.59	0.355	-0.175
1675	1675	1060	-95.100444	33.034483	936	FALSE	1	1060.1	48	449	1384010	48449	titus	Titus County	6	H1	G4020	NA	34420	NA	A	1051683607	50727822	33.214599	-94.9667825	titus	0.53	0.535	0.43	0.59	0.355	-0.175
1676	1676	1060	-95.101128	33.034486	937	FALSE	1	1060.1	48	449	1384010	48449	titus	Titus County	6	H1	G4020	NA	34420	NA	A	1051683607	50727822	33.214599	-94.9667825	titus	0.53	0.535	0.43	0.59	0.355	-0.175
1677	1677	1060	-95.101491	33.034537	938	FALSE	1	1060.1	48	449	1384010	48449	titus	Titus County	6	H1	G4020	NA	34420	NA	A	1051683607	50727822	33.214599	-94.9667825	titus	0.53	0.535	0.43	0.59	0.355	-0.175
1678	1678	1060	-95.101517	33.034851	939	FALSE	1	1060.1	48	449	1384010	48449	titus	Titus County	6	H1	G4020	NA	34420	NA	A	1051683607	50727822	33.214599	-94.9667825	titus	0.53	0.535	0.43	0.59	0.355	-0.175
1679	1679	1060	-95.10152	33.035578	940	FALSE	1	1060.1	48	449	1384010	48449	titus	Titus County	6	H1	G4020	NA	34420	NA	A	1051683607	50727822	33.214599	-94.9667825	titus	0.53	0.535	0.43	0.59	0.355	-0.175
1680	1680	1060	-95.101853	33.035756	941	FALSE	1	1060.1	48	449	1384010	48449	titus	Titus County	6	H1	G4020	NA	34420	NA	A	1051683607	50727822	33.214599	-94.9667825	titus	0.53	0.535	0.43	0.59	0.355	-0.175
1681	1681	1060	-95.101972	33.035274	942	FALSE	1	1060.1	48	449	1384010	48449	titus	Titus County	6	H1	G4020	NA	34420	NA	A	1051683607	50727822	33.214599	-94.9667825	titus	0.53	0.535	0.43	0.59	0.355	-0.175
1682	1682	1060	-95.102161	33.035117	943	FALSE	1	1060.1	48	449	1384010	48449	titus	Titus County	6	H1	G4020	NA	34420	NA	A	1051683607	50727822	33.214599	-94.9667825	titus	0.53	0.535	0.43	0.59	0.355	-0.175
1683	1683	1060	-95.102193	33.035089	944	FALSE	1	1060.1	48	449	1384010	48449	titus	Titus County	6	H1	G4020	NA	34420	NA	A	1051683607	50727822	33.214599	-94.9667825	titus	0.53	0.535	0.43	0.59	0.355	-0.175
1684	1684	1060	-95.10245	33.035244	945	FALSE	1	1060.1	48	449	1384010	48449	titus	Titus County	6	H1	G4020	NA	34420	NA	A	1051683607	50727822	33.214599	-94.9667825	titus	0.53	0.535	0.43	0.59	0.355	-0.175
1685	1685	1060	-95.102505	33.035241	946	FALSE	1	1060.1	48	449	1384010	48449	titus	Titus County	6	H1	G4020	NA	34420	NA	A	1051683607	50727822	33.214599	-94.9667825	titus	0.53	0.535	0.43	0.59	0.355	-0.175
1686	1686	1060	-95.102574	33.035237	947	FALSE	1	1060.1	48	449	1384010	48449	titus	Titus County	6	H1	G4020	NA	34420	NA	A	1051683607	50727822	33.214599	-94.9667825	titus	0.53	0.535	0.43	0.59	0.355	-0.175
1687	1687	1060	-95.102455	33.034695	948	FALSE	1	1060.1	48	449	1384010	48449	titus	Titus County	6	H1	G4020	NA	34420	NA	A	1051683607	50727822	33.214599	-94.9667825	titus	0.53	0.535	0.43	0.59	0.355	-0.175
1688	1688	1060	-95.102438	33.034397	949	FALSE	1	1060.1	48	449	1384010	48449	titus	Titus County	6	H1	G4020	NA	34420	NA	A	1051683607	50727822	33.214599	-94.9667825	titus	0.53	0.535	0.43	0.59	0.355	-0.175
1689	1689	1060	-95.102762	33.03452	950	FALSE	1	1060.1	48	449	1384010	48449	titus	Titus County	6	H1	G4020	NA	34420	NA	A	1051683607	50727822	33.214599	-94.9667825	titus	0.53	0.535	0.43	0.59	0.355	-0.175
1690	1690	1060	-95.103228	33.034773	951	FALSE	1	1060.1	48	449	1384010	48449	titus	Titus County	6	H1	G4020	NA	34420	NA	A	1051683607	50727822	33.214599	-94.9667825	titus	0.53	0.535	0.43	0.59	0.355	-0.175
1691	1691	1060	-95.103278	33.034531	952	FALSE	1	1060.1	48	449	1384010	48449	titus	Titus County	6	H1	G4020	NA	34420	NA	A	1051683607	50727822	33.214599	-94.9667825	titus	0.53	0.535	0.43	0.59	0.355	-0.175
1692	1692	1060	-95.102986	33.034094	953	FALSE	1	1060.1	48	449	1384010	48449	titus	Titus County	6	H1	G4020	NA	34420	NA	A	1051683607	50727822	33.214599	-94.9667825	titus	0.53	0.535	0.43	0.59	0.355	-0.175
1693	1693	1060	-95.103227	33.033796	954	FALSE	1	1060.1	48	449	1384010	48449	titus	Titus County	6	H1	G4020	NA	34420	NA	A	1051683607	50727822	33.214599	-94.9667825	titus	0.53	0.535	0.43	0.59	0.355	-0.175
1694	1694	1060	-95.103039	33.033408	955	FALSE	1	1060.1	48	449	1384010	48449	titus	Titus County	6	H1	G4020	NA	34420	NA	A	1051683607	50727822	33.214599	-94.9667825	titus	0.53	0.535	0.43	0.59	0.355	-0.175
1695	1695	1060	-95.103043	33.032956	956	FALSE	1	1060.1	48	449	1384010	48449	titus	Titus County	6	H1	G4020	NA	34420	NA	A	1051683607	50727822	33.214599	-94.9667825	titus	0.53	0.535	0.43	0.59	0.355	-0.175
1696	1696	1060	-95.103609	33.032758	957	FALSE	1	1060.1	48	449	1384010	48449	titus	Titus County	6	H1	G4020	NA	34420	NA	A	1051683607	50727822	33.214599	-94.9667825	titus	0.53	0.535	0.43	0.59	0.355	-0.175
1697	1697	1060	-95.103973	33.032702	958	FALSE	1	1060.1	48	449	1384010	48449	titus	Titus County	6	H1	G4020	NA	34420	NA	A	1051683607	50727822	33.214599	-94.9667825	titus	0.53	0.535	0.43	0.59	0.355	-0.175
1698	1698	1060	-95.104055	33.03314	959	FALSE	1	1060.1	48	449	1384010	48449	titus	Titus County	6	H1	G4020	NA	34420	NA	A	1051683607	50727822	33.214599	-94.9667825	titus	0.53	0.535	0.43	0.59	0.355	-0.175
1699	1699	1060	-95.104319	33.033488	960	FALSE	1	1060.1	48	449	1384010	48449	titus	Titus County	6	H1	G4020	NA	34420	NA	A	1051683607	50727822	33.214599	-94.9667825	titus	0.53	0.535	0.43	0.59	0.355	-0.175
1700	1700	1060	-95.104959	33.033565	961	FALSE	1	1060.1	48	449	1384010	48449	titus	Titus County	6	H1	G4020	NA	34420	NA	A	1051683607	50727822	33.214599	-94.9667825	titus	0.53	0.535	0.43	0.59	0.355	-0.175
1701	1701	1060	-95.105238	33.03342	962	FALSE	1	1060.1	48	449	1384010	48449	titus	Titus County	6	H1	G4020	NA	34420	NA	A	1051683607	50727822	33.214599	-94.9667825	titus	0.53	0.535	0.43	0.59	0.355	-0.175
1702	1702	1060	-95.104955	33.032943	963	FALSE	1	1060.1	48	449	1384010	48449	titus	Titus County	6	H1	G4020	NA	34420	NA	A	1051683607	50727822	33.214599	-94.9667825	titus	0.53	0.535	0.43	0.59	0.355	-0.175
1703	1703	1060	-95.104969	33.032466	964	FALSE	1	1060.1	48	449	1384010	48449	titus	Titus County	6	H1	G4020	NA	34420	NA	A	1051683607	50727822	33.214599	-94.9667825	titus	0.53	0.535	0.43	0.59	0.355	-0.175
1704	1704	1060	-95.105506	33.032244	965	FALSE	1	1060.1	48	449	1384010	48449	titus	Titus County	6	H1	G4020	NA	34420	NA	A	1051683607	50727822	33.214599	-94.9667825	titus	0.53	0.535	0.43	0.59	0.355	-0.175
1705	1705	1060	-95.106318	33.032273	966	FALSE	1	1060.1	48	449	1384010	48449	titus	Titus County	6	H1	G4020	NA	34420	NA	A	1051683607	50727822	33.214599	-94.9667825	titus	0.53	0.535	0.43	0.59	0.355	-0.175
1706	1706	1060	-95.106459	33.032533	967	FALSE	1	1060.1	48	449	1384010	48449	titus	Titus County	6	H1	G4020	NA	34420	NA	A	1051683607	50727822	33.214599	-94.9667825	titus	0.53	0.535	0.43	0.59	0.355	-0.175
1707	1707	1060	-95.106779	33.033123	968	FALSE	1	1060.1	48	449	1384010	48449	titus	Titus County	6	H1	G4020	NA	34420	NA	A	1051683607	50727822	33.214599	-94.9667825	titus	0.53	0.535	0.43	0.59	0.355	-0.175
1708	1708	1060	-95.107342	33.033264	969	FALSE	1	1060.1	48	449	1384010	48449	titus	Titus County	6	H1	G4020	NA	34420	NA	A	1051683607	50727822	33.214599	-94.9667825	titus	0.53	0.535	0.43	0.59	0.355	-0.175
1709	1709	1060	-95.107535	33.033006	970	FALSE	1	1060.1	48	449	1384010	48449	titus	Titus County	6	H1	G4020	NA	34420	NA	A	1051683607	50727822	33.214599	-94.9667825	titus	0.53	0.535	0.43	0.59	0.355	-0.175
1710	1710	1060	-95.107429	33.031981	971	FALSE	1	1060.1	48	449	1384010	48449	titus	Titus County	6	H1	G4020	NA	34420	NA	A	1051683607	50727822	33.214599	-94.9667825	titus	0.53	0.535	0.43	0.59	0.355	-0.175
1711	1711	1060	-95.10793	33.031508	972	FALSE	1	1060.1	48	449	1384010	48449	titus	Titus County	6	H1	G4020	NA	34420	NA	A	1051683607	50727822	33.214599	-94.9667825	titus	0.53	0.535	0.43	0.59	0.355	-0.175
1712	1712	1060	-95.10833	33.031664	973	FALSE	1	1060.1	48	449	1384010	48449	titus	Titus County	6	H1	G4020	NA	34420	NA	A	1051683607	50727822	33.214599	-94.9667825	titus	0.53	0.535	0.43	0.59	0.355	-0.175
1713	1713	1060	-95.108355	33.03214	974	FALSE	1	1060.1	48	449	1384010	48449	titus	Titus County	6	H1	G4020	NA	34420	NA	A	1051683607	50727822	33.214599	-94.9667825	titus	0.53	0.535	0.43	0.59	0.355	-0.175
1714	1714	1060	-95.108751	33.03278	975	FALSE	1	1060.1	48	449	1384010	48449	titus	Titus County	6	H1	G4020	NA	34420	NA	A	1051683607	50727822	33.214599	-94.9667825	titus	0.53	0.535	0.43	0.59	0.355	-0.175
1715	1715	1060	-95.109276	33.032871	976	FALSE	1	1060.1	48	449	1384010	48449	titus	Titus County	6	H1	G4020	NA	34420	NA	A	1051683607	50727822	33.214599	-94.9667825	titus	0.53	0.535	0.43	0.59	0.355	-0.175
1716	1716	1060	-95.10932	33.032122	977	FALSE	1	1060.1	48	449	1384010	48449	titus	Titus County	6	H1	G4020	NA	34420	NA	A	1051683607	50727822	33.214599	-94.9667825	titus	0.53	0.535	0.43	0.59	0.355	-0.175
1717	1717	1060	-95.109588	33.031073	978	FALSE	1	1060.1	48	449	1384010	48449	titus	Titus County	6	H1	G4020	NA	34420	NA	A	1051683607	50727822	33.214599	-94.9667825	titus	0.53	0.535	0.43	0.59	0.355	-0.175
1718	1718	1060	-95.109857	33.031025	979	FALSE	1	1060.1	48	449	1384010	48449	titus	Titus County	6	H1	G4020	NA	34420	NA	A	1051683607	50727822	33.214599	-94.9667825	titus	0.53	0.535	0.43	0.59	0.355	-0.175
1719	1719	1060	-95.10998	33.031004	980	FALSE	1	1060.1	48	449	1384010	48449	titus	Titus County	6	H1	G4020	NA	34420	NA	A	1051683607	50727822	33.214599	-94.9667825	titus	0.53	0.535	0.43	0.59	0.355	-0.175
1720	1720	1060	-95.110405	33.031757	981	FALSE	1	1060.1	48	449	1384010	48449	titus	Titus County	6	H1	G4020	NA	34420	NA	A	1051683607	50727822	33.214599	-94.9667825	titus	0.53	0.535	0.43	0.59	0.355	-0.175
1721	1721	1060	-95.111975	33.03145	982	FALSE	1	1060.1	48	449	1384010	48449	titus	Titus County	6	H1	G4020	NA	34420	NA	A	1051683607	50727822	33.214599	-94.9667825	titus	0.53	0.535	0.43	0.59	0.355	-0.175
1722	1722	1060	-95.112614	33.031568	983	FALSE	1	1060.1	48	449	1384010	48449	titus	Titus County	6	H1	G4020	NA	34420	NA	A	1051683607	50727822	33.214599	-94.9667825	titus	0.53	0.535	0.43	0.59	0.355	-0.175
1723	1723	1060	-95.112723	33.031149	984	FALSE	1	1060.1	48	449	1384010	48449	titus	Titus County	6	H1	G4020	NA	34420	NA	A	1051683607	50727822	33.214599	-94.9667825	titus	0.53	0.535	0.43	0.59	0.355	-0.175
1724	1724	1060	-95.113033	33.030675	985	FALSE	1	1060.1	48	449	1384010	48449	titus	Titus County	6	H1	G4020	NA	34420	NA	A	1051683607	50727822	33.214599	-94.9667825	titus	0.53	0.535	0.43	0.59	0.355	-0.175
1725	1725	1060	-95.113617	33.030509	986	FALSE	1	1060.1	48	449	1384010	48449	titus	Titus County	6	H1	G4020	NA	34420	NA	A	1051683607	50727822	33.214599	-94.9667825	titus	0.53	0.535	0.43	0.59	0.355	-0.175
1726	1726	1060	-95.114331	33.030786	987	FALSE	1	1060.1	48	449	1384010	48449	titus	Titus County	6	H1	G4020	NA	34420	NA	A	1051683607	50727822	33.214599	-94.9667825	titus	0.53	0.535	0.43	0.59	0.355	-0.175
1727	1727	1060	-95.115174	33.031672	988	FALSE	1	1060.1	48	449	1384010	48449	titus	Titus County	6	H1	G4020	NA	34420	NA	A	1051683607	50727822	33.214599	-94.9667825	titus	0.53	0.535	0.43	0.59	0.355	-0.175
1728	1728	1060	-95.115009	33.031953	989	FALSE	1	1060.1	48	449	1384010	48449	titus	Titus County	6	H1	G4020	NA	34420	NA	A	1051683607	50727822	33.214599	-94.9667825	titus	0.53	0.535	0.43	0.59	0.355	-0.175
1729	1729	1060	-95.114571	33.031846	990	FALSE	1	1060.1	48	449	1384010	48449	titus	Titus County	6	H1	G4020	NA	34420	NA	A	1051683607	50727822	33.214599	-94.9667825	titus	0.53	0.535	0.43	0.59	0.355	-0.175
1730	1730	1060	-95.113931	33.031753	991	FALSE	1	1060.1	48	449	1384010	48449	titus	Titus County	6	H1	G4020	NA	34420	NA	A	1051683607	50727822	33.214599	-94.9667825	titus	0.53	0.535	0.43	0.59	0.355	-0.175
1731	1731	1060	-95.113252	33.031838	992	FALSE	1	1060.1	48	449	1384010	48449	titus	Titus County	6	H1	G4020	NA	34420	NA	A	1051683607	50727822	33.214599	-94.9667825	titus	0.53	0.535	0.43	0.59	0.355	-0.175
1732	1732	1060	-95.113346	33.032049	993	FALSE	1	1060.1	48	449	1384010	48449	titus	Titus County	6	H1	G4020	NA	34420	NA	A	1051683607	50727822	33.214599	-94.9667825	titus	0.53	0.535	0.43	0.59	0.355	-0.175
1733	1733	1060	-95.113095	33.032257	994	FALSE	1	1060.1	48	449	1384010	48449	titus	Titus County	6	H1	G4020	NA	34420	NA	A	1051683607	50727822	33.214599	-94.9667825	titus	0.53	0.535	0.43	0.59	0.355	-0.175
1734	1734	1060	-95.113063	33.032635	995	FALSE	1	1060.1	48	449	1384010	48449	titus	Titus County	6	H1	G4020	NA	34420	NA	A	1051683607	50727822	33.214599	-94.9667825	titus	0.53	0.535	0.43	0.59	0.355	-0.175
1735	1735	1060	-95.113694	33.032656	996	FALSE	1	1060.1	48	449	1384010	48449	titus	Titus County	6	H1	G4020	NA	34420	NA	A	1051683607	50727822	33.214599	-94.9667825	titus	0.53	0.535	0.43	0.59	0.355	-0.175
1736	1736	1060	-95.114094	33.032868	997	FALSE	1	1060.1	48	449	1384010	48449	titus	Titus County	6	H1	G4020	NA	34420	NA	A	1051683607	50727822	33.214599	-94.9667825	titus	0.53	0.535	0.43	0.59	0.355	-0.175
1737	1737	1060	-95.11477	33.033138	998	FALSE	1	1060.1	48	449	1384010	48449	titus	Titus County	6	H1	G4020	NA	34420	NA	A	1051683607	50727822	33.214599	-94.9667825	titus	0.53	0.535	0.43	0.59	0.355	-0.175
1738	1738	1060	-95.114871	33.033623	999	FALSE	1	1060.1	48	449	1384010	48449	titus	Titus County	6	H1	G4020	NA	34420	NA	A	1051683607	50727822	33.214599	-94.9667825	titus	0.53	0.535	0.43	0.59	0.355	-0.175
1739	1739	1060	-95.115039	33.034076	1000	FALSE	1	1060.1	48	449	1384010	48449	titus	Titus County	6	H1	G4020	NA	34420	NA	A	1051683607	50727822	33.214599	-94.9667825	titus	0.53	0.535	0.43	0.59	0.355	-0.175
1740	1740	1060	-95.115814	33.033991	1001	FALSE	1	1060.1	48	449	1384010	48449	titus	Titus County	6	H1	G4020	NA	34420	NA	A	1051683607	50727822	33.214599	-94.9667825	titus	0.53	0.535	0.43	0.59	0.355	-0.175
1741	1741	1060	-95.115867	33.034484	1002	FALSE	1	1060.1	48	449	1384010	48449	titus	Titus County	6	H1	G4020	NA	34420	NA	A	1051683607	50727822	33.214599	-94.9667825	titus	0.53	0.535	0.43	0.59	0.355	-0.175
1742	1742	1060	-95.116374	33.03443	1003	FALSE	1	1060.1	48	449	1384010	48449	titus	Titus County	6	H1	G4020	NA	34420	NA	A	1051683607	50727822	33.214599	-94.9667825	titus	0.53	0.535	0.43	0.59	0.355	-0.175
1743	1743	1060	-95.116597	33.034545	1004	FALSE	1	1060.1	48	449	1384010	48449	titus	Titus County	6	H1	G4020	NA	34420	NA	A	1051683607	50727822	33.214599	-94.9667825	titus	0.53	0.535	0.43	0.59	0.355	-0.175
1744	1744	1060	-95.116726	33.03461	1005	FALSE	1	1060.1	48	449	1384010	48449	titus	Titus County	6	H1	G4020	NA	34420	NA	A	1051683607	50727822	33.214599	-94.9667825	titus	0.53	0.535	0.43	0.59	0.355	-0.175
1745	1745	1060	-95.117522	33.034365	1006	FALSE	1	1060.1	48	449	1384010	48449	titus	Titus County	6	H1	G4020	NA	34420	NA	A	1051683607	50727822	33.214599	-94.9667825	titus	0.53	0.535	0.43	0.59	0.355	-0.175
1746	1746	1060	-95.117943	33.03423	1007	FALSE	1	1060.1	48	449	1384010	48449	titus	Titus County	6	H1	G4020	NA	34420	NA	A	1051683607	50727822	33.214599	-94.9667825	titus	0.53	0.535	0.43	0.59	0.355	-0.175
1747	1747	1060	-95.118179	33.034562	1008	FALSE	1	1060.1	48	449	1384010	48449	titus	Titus County	6	H1	G4020	NA	34420	NA	A	1051683607	50727822	33.214599	-94.9667825	titus	0.53	0.535	0.43	0.59	0.355	-0.175
1748	1748	1060	-95.118656	33.034743	1009	FALSE	1	1060.1	48	449	1384010	48449	titus	Titus County	6	H1	G4020	NA	34420	NA	A	1051683607	50727822	33.214599	-94.9667825	titus	0.53	0.535	0.43	0.59	0.355	-0.175
1749	1749	1060	-95.119728	33.034506	1010	FALSE	1	1060.1	48	449	1384010	48449	titus	Titus County	6	H1	G4020	NA	34420	NA	A	1051683607	50727822	33.214599	-94.9667825	titus	0.53	0.535	0.43	0.59	0.355	-0.175
1750	1750	1060	-95.120253	33.034647	1011	FALSE	1	1060.1	48	449	1384010	48449	titus	Titus County	6	H1	G4020	NA	34420	NA	A	1051683607	50727822	33.214599	-94.9667825	titus	0.53	0.535	0.43	0.59	0.355	-0.175
1751	1751	1060	-95.120504	33.034334	1012	FALSE	1	1060.1	48	449	1384010	48449	titus	Titus County	6	H1	G4020	NA	34420	NA	A	1051683607	50727822	33.214599	-94.9667825	titus	0.53	0.535	0.43	0.59	0.355	-0.175
1752	1752	1060	-95.120935	33.034239	1013	FALSE	1	1060.1	48	449	1384010	48449	titus	Titus County	6	H1	G4020	NA	34420	NA	A	1051683607	50727822	33.214599	-94.9667825	titus	0.53	0.535	0.43	0.59	0.355	-0.175
1753	1753	1060	-95.121047	33.034514	1014	FALSE	1	1060.1	48	449	1384010	48449	titus	Titus County	6	H1	G4020	NA	34420	NA	A	1051683607	50727822	33.214599	-94.9667825	titus	0.53	0.535	0.43	0.59	0.355	-0.175
1754	1754	1060	-95.120786	33.034812	1015	FALSE	1	1060.1	48	449	1384010	48449	titus	Titus County	6	H1	G4020	NA	34420	NA	A	1051683607	50727822	33.214599	-94.9667825	titus	0.53	0.535	0.43	0.59	0.355	-0.175
1755	1755	1060	-95.121136	33.035265	1016	FALSE	1	1060.1	48	449	1384010	48449	titus	Titus County	6	H1	G4020	NA	34420	NA	A	1051683607	50727822	33.214599	-94.9667825	titus	0.53	0.535	0.43	0.59	0.355	-0.175
1756	1756	1060	-95.12212	33.035303	1017	FALSE	1	1060.1	48	449	1384010	48449	titus	Titus County	6	H1	G4020	NA	34420	NA	A	1051683607	50727822	33.214599	-94.9667825	titus	0.53	0.535	0.43	0.59	0.355	-0.175
1757	1757	1060	-95.122147	33.035421	1018	FALSE	1	1060.1	48	449	1384010	48449	titus	Titus County	6	H1	G4020	NA	34420	NA	A	1051683607	50727822	33.214599	-94.9667825	titus	0.53	0.535	0.43	0.59	0.355	-0.175
1758	1758	1060	-95.122222	33.035756	1019	FALSE	1	1060.1	48	449	1384010	48449	titus	Titus County	6	H1	G4020	NA	34420	NA	A	1051683607	50727822	33.214599	-94.9667825	titus	0.53	0.535	0.43	0.59	0.355	-0.175
1759	1759	1060	-95.122633	33.035694	1020	FALSE	1	1060.1	48	449	1384010	48449	titus	Titus County	6	H1	G4020	NA	34420	NA	A	1051683607	50727822	33.214599	-94.9667825	titus	0.53	0.535	0.43	0.59	0.355	-0.175
1760	1760	1060	-95.123362	33.035359	1021	FALSE	1	1060.1	48	449	1384010	48449	titus	Titus County	6	H1	G4020	NA	34420	NA	A	1051683607	50727822	33.214599	-94.9667825	titus	0.53	0.535	0.43	0.59	0.355	-0.175
1761	1761	1060	-95.123858	33.035556	1022	FALSE	1	1060.1	48	449	1384010	48449	titus	Titus County	6	H1	G4020	NA	34420	NA	A	1051683607	50727822	33.214599	-94.9667825	titus	0.53	0.535	0.43	0.59	0.355	-0.175
1762	1762	1060	-95.124233	33.035259	1023	FALSE	1	1060.1	48	449	1384010	48449	titus	Titus County	6	H1	G4020	NA	34420	NA	A	1051683607	50727822	33.214599	-94.9667825	titus	0.53	0.535	0.43	0.59	0.355	-0.175
1763	1763	1060	-95.124604	33.035503	1024	FALSE	1	1060.1	48	449	1384010	48449	titus	Titus County	6	H1	G4020	NA	34420	NA	A	1051683607	50727822	33.214599	-94.9667825	titus	0.53	0.535	0.43	0.59	0.355	-0.175
1764	1764	1060	-95.125217	33.035362	1025	FALSE	1	1060.1	48	449	1384010	48449	titus	Titus County	6	H1	G4020	NA	34420	NA	A	1051683607	50727822	33.214599	-94.9667825	titus	0.53	0.535	0.43	0.59	0.355	-0.175
1765	1765	1060	-95.12613	33.034581	1026	FALSE	1	1060.1	48	449	1384010	48449	titus	Titus County	6	H1	G4020	NA	34420	NA	A	1051683607	50727822	33.214599	-94.9667825	titus	0.53	0.535	0.43	0.59	0.355	-0.175
1766	1766	1060	-95.12611	33.036448	1027	FALSE	1	1060.1	48	449	1384010	48449	titus	Titus County	6	H1	G4020	NA	34420	NA	A	1051683607	50727822	33.214599	-94.9667825	titus	0.53	0.535	0.43	0.59	0.355	-0.175
1767	1767	1060	-95.12609	33.038317	1028	FALSE	1	1060.1	48	449	1384010	48449	titus	Titus County	6	H1	G4020	NA	34420	NA	A	1051683607	50727822	33.214599	-94.9667825	titus	0.53	0.535	0.43	0.59	0.355	-0.175
1768	1768	1060	-95.126083	33.038995	1029	FALSE	1	1060.1	48	449	1384010	48449	titus	Titus County	6	H1	G4020	NA	34420	NA	A	1051683607	50727822	33.214599	-94.9667825	titus	0.53	0.535	0.43	0.59	0.355	-0.175
1769	1769	1060	-95.126082	33.039129	1030	FALSE	1	1060.1	48	449	1384010	48449	titus	Titus County	6	H1	G4020	NA	34420	NA	A	1051683607	50727822	33.214599	-94.9667825	titus	0.53	0.535	0.43	0.59	0.355	-0.175
1770	1770	1060	-95.12608	33.039261	1031	FALSE	1	1060.1	48	449	1384010	48449	titus	Titus County	6	H1	G4020	NA	34420	NA	A	1051683607	50727822	33.214599	-94.9667825	titus	0.53	0.535	0.43	0.59	0.355	-0.175
1771	1771	1060	-95.12608	33.039282	1032	FALSE	1	1060.1	48	449	1384010	48449	titus	Titus County	6	H1	G4020	NA	34420	NA	A	1051683607	50727822	33.214599	-94.9667825	titus	0.53	0.535	0.43	0.59	0.355	-0.175
1772	1772	1060	-95.126075	33.039749	1033	FALSE	1	1060.1	48	449	1384010	48449	titus	Titus County	6	H1	G4020	NA	34420	NA	A	1051683607	50727822	33.214599	-94.9667825	titus	0.53	0.535	0.43	0.59	0.355	-0.175
1773	1773	1060	-95.12607	33.040236	1034	FALSE	1	1060.1	48	449	1384010	48449	titus	Titus County	6	H1	G4020	NA	34420	NA	A	1051683607	50727822	33.214599	-94.9667825	titus	0.53	0.535	0.43	0.59	0.355	-0.175
1774	1774	1060	-95.126066	33.040539	1035	FALSE	1	1060.1	48	449	1384010	48449	titus	Titus County	6	H1	G4020	NA	34420	NA	A	1051683607	50727822	33.214599	-94.9667825	titus	0.53	0.535	0.43	0.59	0.355	-0.175
1775	1775	1060	-95.126065	33.040667	1036	FALSE	1	1060.1	48	449	1384010	48449	titus	Titus County	6	H1	G4020	NA	34420	NA	A	1051683607	50727822	33.214599	-94.9667825	titus	0.53	0.535	0.43	0.59	0.355	-0.175
1776	1776	1060	-95.12606	33.041093	1037	FALSE	1	1060.1	48	449	1384010	48449	titus	Titus County	6	H1	G4020	NA	34420	NA	A	1051683607	50727822	33.214599	-94.9667825	titus	0.53	0.535	0.43	0.59	0.355	-0.175
1777	1777	1060	-95.126053	33.041773	1038	FALSE	1	1060.1	48	449	1384010	48449	titus	Titus County	6	H1	G4020	NA	34420	NA	A	1051683607	50727822	33.214599	-94.9667825	titus	0.53	0.535	0.43	0.59	0.355	-0.175
1778	1778	1060	-95.126044	33.042186	1039	FALSE	1	1060.1	48	449	1384010	48449	titus	Titus County	6	H1	G4020	NA	34420	NA	A	1051683607	50727822	33.214599	-94.9667825	titus	0.53	0.535	0.43	0.59	0.355	-0.175
1779	1779	1060	-95.126044	33.042198	1040	FALSE	1	1060.1	48	449	1384010	48449	titus	Titus County	6	H1	G4020	NA	34420	NA	A	1051683607	50727822	33.214599	-94.9667825	titus	0.53	0.535	0.43	0.59	0.355	-0.175
1780	1780	1060	-95.126043	33.042221	1041	FALSE	1	1060.1	48	449	1384010	48449	titus	Titus County	6	H1	G4020	NA	34420	NA	A	1051683607	50727822	33.214599	-94.9667825	titus	0.53	0.535	0.43	0.59	0.355	-0.175
1781	1781	1060	-95.126043	33.042241	1042	FALSE	1	1060.1	48	449	1384010	48449	titus	Titus County	6	H1	G4020	NA	34420	NA	A	1051683607	50727822	33.214599	-94.9667825	titus	0.53	0.535	0.43	0.59	0.355	-0.175
1782	1782	1060	-95.126043	33.042252	1043	FALSE	1	1060.1	48	449	1384010	48449	titus	Titus County	6	H1	G4020	NA	34420	NA	A	1051683607	50727822	33.214599	-94.9667825	titus	0.53	0.535	0.43	0.59	0.355	-0.175
1783	1783	1060	-95.126041	33.042355	1044	FALSE	1	1060.1	48	449	1384010	48449	titus	Titus County	6	H1	G4020	NA	34420	NA	A	1051683607	50727822	33.214599	-94.9667825	titus	0.53	0.535	0.43	0.59	0.355	-0.175
1784	1784	1060	-95.126034	33.042699	1045	FALSE	1	1060.1	48	449	1384010	48449	titus	Titus County	6	H1	G4020	NA	34420	NA	A	1051683607	50727822	33.214599	-94.9667825	titus	0.53	0.535	0.43	0.59	0.355	-0.175
1785	1785	1060	-95.126023	33.043644	1046	FALSE	1	1060.1	48	449	1384010	48449	titus	Titus County	6	H1	G4020	NA	34420	NA	A	1051683607	50727822	33.214599	-94.9667825	titus	0.53	0.535	0.43	0.59	0.355	-0.175
1786	1786	1060	-95.126012	33.04459	1047	FALSE	1	1060.1	48	449	1384010	48449	titus	Titus County	6	H1	G4020	NA	34420	NA	A	1051683607	50727822	33.214599	-94.9667825	titus	0.53	0.535	0.43	0.59	0.355	-0.175
1787	1787	1060	-95.126004	33.045292	1048	FALSE	1	1060.1	48	449	1384010	48449	titus	Titus County	6	H1	G4020	NA	34420	NA	A	1051683607	50727822	33.214599	-94.9667825	titus	0.53	0.535	0.43	0.59	0.355	-0.175
1788	1788	1060	-95.125996	33.045993	1049	FALSE	1	1060.1	48	449	1384010	48449	titus	Titus County	6	H1	G4020	NA	34420	NA	A	1051683607	50727822	33.214599	-94.9667825	titus	0.53	0.535	0.43	0.59	0.355	-0.175
1789	1789	1060	-95.125994	33.04614	1050	FALSE	1	1060.1	48	449	1384010	48449	titus	Titus County	6	H1	G4020	NA	34420	NA	A	1051683607	50727822	33.214599	-94.9667825	titus	0.53	0.535	0.43	0.59	0.355	-0.175
1790	1790	1060	-95.125987	33.046267	1051	FALSE	1	1060.1	48	449	1384010	48449	titus	Titus County	6	H1	G4020	NA	34420	NA	A	1051683607	50727822	33.214599	-94.9667825	titus	0.53	0.535	0.43	0.59	0.355	-0.175
1791	1791	1060	-95.125993	33.046287	1052	FALSE	1	1060.1	48	449	1384010	48449	titus	Titus County	6	H1	G4020	NA	34420	NA	A	1051683607	50727822	33.214599	-94.9667825	titus	0.53	0.535	0.43	0.59	0.355	-0.175
1792	1792	1060	-95.12599	33.04652	1053	FALSE	1	1060.1	48	449	1384010	48449	titus	Titus County	6	H1	G4020	NA	34420	NA	A	1051683607	50727822	33.214599	-94.9667825	titus	0.53	0.535	0.43	0.59	0.355	-0.175
1793	1793	1060	-95.125974	33.047925	1054	FALSE	1	1060.1	48	449	1384010	48449	titus	Titus County	6	H1	G4020	NA	34420	NA	A	1051683607	50727822	33.214599	-94.9667825	titus	0.53	0.535	0.43	0.59	0.355	-0.175
1794	1794	1060	-95.125957	33.049328	1055	FALSE	1	1060.1	48	449	1384010	48449	titus	Titus County	6	H1	G4020	NA	34420	NA	A	1051683607	50727822	33.214599	-94.9667825	titus	0.53	0.535	0.43	0.59	0.355	-0.175
1795	1795	1060	-95.125947	33.050218	1056	FALSE	1	1060.1	48	449	1384010	48449	titus	Titus County	6	H1	G4020	NA	34420	NA	A	1051683607	50727822	33.214599	-94.9667825	titus	0.53	0.535	0.43	0.59	0.355	-0.175
1796	1796	1060	-95.125937	33.051105	1057	FALSE	1	1060.1	48	449	1384010	48449	titus	Titus County	6	H1	G4020	NA	34420	NA	A	1051683607	50727822	33.214599	-94.9667825	titus	0.53	0.535	0.43	0.59	0.355	-0.175
1797	1797	1060	-95.125943	33.052064	1058	FALSE	1	1060.1	48	449	1384010	48449	titus	Titus County	6	H1	G4020	NA	34420	NA	A	1051683607	50727822	33.214599	-94.9667825	titus	0.53	0.535	0.43	0.59	0.355	-0.175
1798	1798	1060	-95.125949	33.053024	1059	FALSE	1	1060.1	48	449	1384010	48449	titus	Titus County	6	H1	G4020	NA	34420	NA	A	1051683607	50727822	33.214599	-94.9667825	titus	0.53	0.535	0.43	0.59	0.355	-0.175
1799	1799	1060	-95.125941	33.056843	1060	FALSE	1	1060.1	48	449	1384010	48449	titus	Titus County	6	H1	G4020	NA	34420	NA	A	1051683607	50727822	33.214599	-94.9667825	titus	0.53	0.535	0.43	0.59	0.355	-0.175
1800	1800	1060	-95.125939	33.057633	1061	FALSE	1	1060.1	48	449	1384010	48449	titus	Titus County	6	H1	G4020	NA	34420	NA	A	1051683607	50727822	33.214599	-94.9667825	titus	0.53	0.535	0.43	0.59	0.355	-0.175
1801	1801	1060	-95.125939	33.058157	1062	FALSE	1	1060.1	48	449	1384010	48449	titus	Titus County	6	H1	G4020	NA	34420	NA	A	1051683607	50727822	33.214599	-94.9667825	titus	0.53	0.535	0.43	0.59	0.355	-0.175
1802	1802	1060	-95.125937	33.058302	1063	FALSE	1	1060.1	48	449	1384010	48449	titus	Titus County	6	H1	G4020	NA	34420	NA	A	1051683607	50727822	33.214599	-94.9667825	titus	0.53	0.535	0.43	0.59	0.355	-0.175
1803	1803	1060	-95.125924	33.059896	1064	FALSE	1	1060.1	48	449	1384010	48449	titus	Titus County	6	H1	G4020	NA	34420	NA	A	1051683607	50727822	33.214599	-94.9667825	titus	0.53	0.535	0.43	0.59	0.355	-0.175
1804	1804	1060	-95.125924	33.059936	1065	FALSE	1	1060.1	48	449	1384010	48449	titus	Titus County	6	H1	G4020	NA	34420	NA	A	1051683607	50727822	33.214599	-94.9667825	titus	0.53	0.535	0.43	0.59	0.355	-0.175
1805	1805	1060	-95.125905	33.062368	1066	FALSE	1	1060.1	48	449	1384010	48449	titus	Titus County	6	H1	G4020	NA	34420	NA	A	1051683607	50727822	33.214599	-94.9667825	titus	0.53	0.535	0.43	0.59	0.355	-0.175
1806	1806	1060	-95.12591	33.062714	1067	FALSE	1	1060.1	48	449	1384010	48449	titus	Titus County	6	H1	G4020	NA	34420	NA	A	1051683607	50727822	33.214599	-94.9667825	titus	0.53	0.535	0.43	0.59	0.355	-0.175
1807	1807	1060	-95.125901	33.063194	1068	FALSE	1	1060.1	48	449	1384010	48449	titus	Titus County	6	H1	G4020	NA	34420	NA	A	1051683607	50727822	33.214599	-94.9667825	titus	0.53	0.535	0.43	0.59	0.355	-0.175
1808	1808	1060	-95.125905	33.063303	1069	FALSE	1	1060.1	48	449	1384010	48449	titus	Titus County	6	H1	G4020	NA	34420	NA	A	1051683607	50727822	33.214599	-94.9667825	titus	0.53	0.535	0.43	0.59	0.355	-0.175
1809	1809	1060	-95.125914	33.06354	1070	FALSE	1	1060.1	48	449	1384010	48449	titus	Titus County	6	H1	G4020	NA	34420	NA	A	1051683607	50727822	33.214599	-94.9667825	titus	0.53	0.535	0.43	0.59	0.355	-0.175
1810	1810	1060	-95.125927	33.063881	1071	FALSE	1	1060.1	48	449	1384010	48449	titus	Titus County	6	H1	G4020	NA	34420	NA	A	1051683607	50727822	33.214599	-94.9667825	titus	0.53	0.535	0.43	0.59	0.355	-0.175
1811	1811	1060	-95.125926	33.064635	1072	FALSE	1	1060.1	48	449	1384010	48449	titus	Titus County	6	H1	G4020	NA	34420	NA	A	1051683607	50727822	33.214599	-94.9667825	titus	0.53	0.535	0.43	0.59	0.355	-0.175
1812	1812	1060	-95.125908	33.066156	1073	FALSE	1	1060.1	48	449	1384010	48449	titus	Titus County	6	H1	G4020	NA	34420	NA	A	1051683607	50727822	33.214599	-94.9667825	titus	0.53	0.535	0.43	0.59	0.355	-0.175
1813	1813	1060	-95.125908	33.066239	1074	FALSE	1	1060.1	48	449	1384010	48449	titus	Titus County	6	H1	G4020	NA	34420	NA	A	1051683607	50727822	33.214599	-94.9667825	titus	0.53	0.535	0.43	0.59	0.355	-0.175
1814	1814	1060	-95.125902	33.067195	1075	FALSE	1	1060.1	48	449	1384010	48449	titus	Titus County	6	H1	G4020	NA	34420	NA	A	1051683607	50727822	33.214599	-94.9667825	titus	0.53	0.535	0.43	0.59	0.355	-0.175
1815	1815	1060	-95.125902	33.067231	1076	FALSE	1	1060.1	48	449	1384010	48449	titus	Titus County	6	H1	G4020	NA	34420	NA	A	1051683607	50727822	33.214599	-94.9667825	titus	0.53	0.535	0.43	0.59	0.355	-0.175
1816	1816	1060	-95.125901	33.067264	1077	FALSE	1	1060.1	48	449	1384010	48449	titus	Titus County	6	H1	G4020	NA	34420	NA	A	1051683607	50727822	33.214599	-94.9667825	titus	0.53	0.535	0.43	0.59	0.355	-0.175
1817	1817	1060	-95.125901	33.067288	1078	FALSE	1	1060.1	48	449	1384010	48449	titus	Titus County	6	H1	G4020	NA	34420	NA	A	1051683607	50727822	33.214599	-94.9667825	titus	0.53	0.535	0.43	0.59	0.355	-0.175
1818	1818	1060	-95.125901	33.067323	1079	FALSE	1	1060.1	48	449	1384010	48449	titus	Titus County	6	H1	G4020	NA	34420	NA	A	1051683607	50727822	33.214599	-94.9667825	titus	0.53	0.535	0.43	0.59	0.355	-0.175
1819	1819	1060	-95.1259	33.067459	1080	FALSE	1	1060.1	48	449	1384010	48449	titus	Titus County	6	H1	G4020	NA	34420	NA	A	1051683607	50727822	33.214599	-94.9667825	titus	0.53	0.535	0.43	0.59	0.355	-0.175
1820	1820	1060	-95.125898	33.067802	1081	FALSE	1	1060.1	48	449	1384010	48449	titus	Titus County	6	H1	G4020	NA	34420	NA	A	1051683607	50727822	33.214599	-94.9667825	titus	0.53	0.535	0.43	0.59	0.355	-0.175
1821	1821	1060	-95.125898	33.067839	1082	FALSE	1	1060.1	48	449	1384010	48449	titus	Titus County	6	H1	G4020	NA	34420	NA	A	1051683607	50727822	33.214599	-94.9667825	titus	0.53	0.535	0.43	0.59	0.355	-0.175
1822	1822	1060	-95.125898	33.067854	1083	FALSE	1	1060.1	48	449	1384010	48449	titus	Titus County	6	H1	G4020	NA	34420	NA	A	1051683607	50727822	33.214599	-94.9667825	titus	0.53	0.535	0.43	0.59	0.355	-0.175
1823	1823	1060	-95.125888	33.069522	1084	FALSE	1	1060.1	48	449	1384010	48449	titus	Titus County	6	H1	G4020	NA	34420	NA	A	1051683607	50727822	33.214599	-94.9667825	titus	0.53	0.535	0.43	0.59	0.355	-0.175
1824	1824	1060	-95.125852	33.075099	1085	FALSE	1	1060.1	48	449	1384010	48449	titus	Titus County	6	H1	G4020	NA	34420	NA	A	1051683607	50727822	33.214599	-94.9667825	titus	0.53	0.535	0.43	0.59	0.355	-0.175
1825	1825	1060	-95.125822	33.079873	1086	FALSE	1	1060.1	48	449	1384010	48449	titus	Titus County	6	H1	G4020	NA	34420	NA	A	1051683607	50727822	33.214599	-94.9667825	titus	0.53	0.535	0.43	0.59	0.355	-0.175
1826	1826	1060	-95.12582	33.080061	1087	FALSE	1	1060.1	48	449	1384010	48449	titus	Titus County	6	H1	G4020	NA	34420	NA	A	1051683607	50727822	33.214599	-94.9667825	titus	0.53	0.535	0.43	0.59	0.355	-0.175
1827	1827	1060	-95.125819	33.080247	1088	FALSE	1	1060.1	48	449	1384010	48449	titus	Titus County	6	H1	G4020	NA	34420	NA	A	1051683607	50727822	33.214599	-94.9667825	titus	0.53	0.535	0.43	0.59	0.355	-0.175
1828	1828	1060	-95.125818	33.080376	1089	FALSE	1	1060.1	48	449	1384010	48449	titus	Titus County	6	H1	G4020	NA	34420	NA	A	1051683607	50727822	33.214599	-94.9667825	titus	0.53	0.535	0.43	0.59	0.355	-0.175
1829	1829	1060	-95.125817	33.080483	1090	FALSE	1	1060.1	48	449	1384010	48449	titus	Titus County	6	H1	G4020	NA	34420	NA	A	1051683607	50727822	33.214599	-94.9667825	titus	0.53	0.535	0.43	0.59	0.355	-0.175
1830	1830	1060	-95.125817	33.080497	1091	FALSE	1	1060.1	48	449	1384010	48449	titus	Titus County	6	H1	G4020	NA	34420	NA	A	1051683607	50727822	33.214599	-94.9667825	titus	0.53	0.535	0.43	0.59	0.355	-0.175
1831	1831	1060	-95.125822	33.080727	1092	FALSE	1	1060.1	48	449	1384010	48449	titus	Titus County	6	H1	G4020	NA	34420	NA	A	1051683607	50727822	33.214599	-94.9667825	titus	0.53	0.535	0.43	0.59	0.355	-0.175
1832	1832	1060	-95.125823	33.080773	1093	FALSE	1	1060.1	48	449	1384010	48449	titus	Titus County	6	H1	G4020	NA	34420	NA	A	1051683607	50727822	33.214599	-94.9667825	titus	0.53	0.535	0.43	0.59	0.355	-0.175
1833	1833	1060	-95.125821	33.080793	1094	FALSE	1	1060.1	48	449	1384010	48449	titus	Titus County	6	H1	G4020	NA	34420	NA	A	1051683607	50727822	33.214599	-94.9667825	titus	0.53	0.535	0.43	0.59	0.355	-0.175
1834	1834	1060	-95.125799	33.080878	1095	FALSE	1	1060.1	48	449	1384010	48449	titus	Titus County	6	H1	G4020	NA	34420	NA	A	1051683607	50727822	33.214599	-94.9667825	titus	0.53	0.535	0.43	0.59	0.355	-0.175
1835	1835	1060	-95.1258	33.080894	1096	FALSE	1	1060.1	48	449	1384010	48449	titus	Titus County	6	H1	G4020	NA	34420	NA	A	1051683607	50727822	33.214599	-94.9667825	titus	0.53	0.535	0.43	0.59	0.355	-0.175
1836	1836	1060	-95.1258	33.080907	1097	FALSE	1	1060.1	48	449	1384010	48449	titus	Titus County	6	H1	G4020	NA	34420	NA	A	1051683607	50727822	33.214599	-94.9667825	titus	0.53	0.535	0.43	0.59	0.355	-0.175
1837	1837	1060	-95.125814	33.080907	1098	FALSE	1	1060.1	48	449	1384010	48449	titus	Titus County	6	H1	G4020	NA	34420	NA	A	1051683607	50727822	33.214599	-94.9667825	titus	0.53	0.535	0.43	0.59	0.355	-0.175
1838	1838	1060	-95.125819	33.080941	1099	FALSE	1	1060.1	48	449	1384010	48449	titus	Titus County	6	H1	G4020	NA	34420	NA	A	1051683607	50727822	33.214599	-94.9667825	titus	0.53	0.535	0.43	0.59	0.355	-0.175
1839	1839	1060	-95.125821	33.081128	1100	FALSE	1	1060.1	48	449	1384010	48449	titus	Titus County	6	H1	G4020	NA	34420	NA	A	1051683607	50727822	33.214599	-94.9667825	titus	0.53	0.535	0.43	0.59	0.355	-0.175
1840	1840	1060	-95.125817	33.081286	1101	FALSE	1	1060.1	48	449	1384010	48449	titus	Titus County	6	H1	G4020	NA	34420	NA	A	1051683607	50727822	33.214599	-94.9667825	titus	0.53	0.535	0.43	0.59	0.355	-0.175
1841	1841	1060	-95.125813	33.081443	1102	FALSE	1	1060.1	48	449	1384010	48449	titus	Titus County	6	H1	G4020	NA	34420	NA	A	1051683607	50727822	33.214599	-94.9667825	titus	0.53	0.535	0.43	0.59	0.355	-0.175
1842	1842	1060	-95.125799	33.083988	1103	FALSE	1	1060.1	48	449	1384010	48449	titus	Titus County	6	H1	G4020	NA	34420	NA	A	1051683607	50727822	33.214599	-94.9667825	titus	0.53	0.535	0.43	0.59	0.355	-0.175
1843	1843	1060	-95.125795	33.084007	1104	FALSE	1	1060.1	48	449	1384010	48449	titus	Titus County	6	H1	G4020	NA	34420	NA	A	1051683607	50727822	33.214599	-94.9667825	titus	0.53	0.535	0.43	0.59	0.355	-0.175
1844	1844	1060	-95.125774	33.087269	1105	FALSE	1	1060.1	48	449	1384010	48449	titus	Titus County	6	H1	G4020	NA	34420	NA	A	1051683607	50727822	33.214599	-94.9667825	titus	0.53	0.535	0.43	0.59	0.355	-0.175
1845	1845	1060	-95.125769	33.088025	1106	FALSE	1	1060.1	48	449	1384010	48449	titus	Titus County	6	H1	G4020	NA	34420	NA	A	1051683607	50727822	33.214599	-94.9667825	titus	0.53	0.535	0.43	0.59	0.355	-0.175
1846	1846	1060	-95.125769	33.08804	1107	FALSE	1	1060.1	48	449	1384010	48449	titus	Titus County	6	H1	G4020	NA	34420	NA	A	1051683607	50727822	33.214599	-94.9667825	titus	0.53	0.535	0.43	0.59	0.355	-0.175
1847	1847	1060	-95.12575	33.09102	1108	FALSE	1	1060.1	48	449	1384010	48449	titus	Titus County	6	H1	G4020	NA	34420	NA	A	1051683607	50727822	33.214599	-94.9667825	titus	0.53	0.535	0.43	0.59	0.355	-0.175
1848	1848	1060	-95.125729	33.094386	1109	FALSE	1	1060.1	48	449	1384010	48449	titus	Titus County	6	H1	G4020	NA	34420	NA	A	1051683607	50727822	33.214599	-94.9667825	titus	0.53	0.535	0.43	0.59	0.355	-0.175
1849	1849	1060	-95.125735	33.094476	1110	FALSE	1	1060.1	48	449	1384010	48449	titus	Titus County	6	H1	G4020	NA	34420	NA	A	1051683607	50727822	33.214599	-94.9667825	titus	0.53	0.535	0.43	0.59	0.355	-0.175
1850	1850	1060	-95.125741	33.094566	1111	FALSE	1	1060.1	48	449	1384010	48449	titus	Titus County	6	H1	G4020	NA	34420	NA	A	1051683607	50727822	33.214599	-94.9667825	titus	0.53	0.535	0.43	0.59	0.355	-0.175
1851	1851	1060	-95.125706	33.098096	1112	FALSE	1	1060.1	48	449	1384010	48449	titus	Titus County	6	H1	G4020	NA	34420	NA	A	1051683607	50727822	33.214599	-94.9667825	titus	0.53	0.535	0.43	0.59	0.355	-0.175
1852	1852	1060	-95.125697	33.099487	1113	FALSE	1	1060.1	48	449	1384010	48449	titus	Titus County	6	H1	G4020	NA	34420	NA	A	1051683607	50727822	33.214599	-94.9667825	titus	0.53	0.535	0.43	0.59	0.355	-0.175
1853	1853	1060	-95.125683	33.101647	1114	FALSE	1	1060.1	48	449	1384010	48449	titus	Titus County	6	H1	G4020	NA	34420	NA	A	1051683607	50727822	33.214599	-94.9667825	titus	0.53	0.535	0.43	0.59	0.355	-0.175
1854	1854	1060	-95.125683	33.101689	1115	FALSE	1	1060.1	48	449	1384010	48449	titus	Titus County	6	H1	G4020	NA	34420	NA	A	1051683607	50727822	33.214599	-94.9667825	titus	0.53	0.535	0.43	0.59	0.355	-0.175
1855	1855	1060	-95.12568	33.102203	1116	FALSE	1	1060.1	48	449	1384010	48449	titus	Titus County	6	H1	G4020	NA	34420	NA	A	1051683607	50727822	33.214599	-94.9667825	titus	0.53	0.535	0.43	0.59	0.355	-0.175
1856	1856	1060	-95.12568	33.102242	1117	FALSE	1	1060.1	48	449	1384010	48449	titus	Titus County	6	H1	G4020	NA	34420	NA	A	1051683607	50727822	33.214599	-94.9667825	titus	0.53	0.535	0.43	0.59	0.355	-0.175
1857	1857	1060	-95.125577	33.118414	1118	FALSE	1	1060.1	48	449	1384010	48449	titus	Titus County	6	H1	G4020	NA	34420	NA	A	1051683607	50727822	33.214599	-94.9667825	titus	0.53	0.535	0.43	0.59	0.355	-0.175
1858	1858	1060	-95.125576	33.118591	1119	FALSE	1	1060.1	48	449	1384010	48449	titus	Titus County	6	H1	G4020	NA	34420	NA	A	1051683607	50727822	33.214599	-94.9667825	titus	0.53	0.535	0.43	0.59	0.355	-0.175
1859	1859	1060	-95.125573	33.11907	1120	FALSE	1	1060.1	48	449	1384010	48449	titus	Titus County	6	H1	G4020	NA	34420	NA	A	1051683607	50727822	33.214599	-94.9667825	titus	0.53	0.535	0.43	0.59	0.355	-0.175
1860	1860	1060	-95.125564	33.120612	1121	FALSE	1	1060.1	48	449	1384010	48449	titus	Titus County	6	H1	G4020	NA	34420	NA	A	1051683607	50727822	33.214599	-94.9667825	titus	0.53	0.535	0.43	0.59	0.355	-0.175
1861	1861	1060	-95.125553	33.12243	1122	FALSE	1	1060.1	48	449	1384010	48449	titus	Titus County	6	H1	G4020	NA	34420	NA	A	1051683607	50727822	33.214599	-94.9667825	titus	0.53	0.535	0.43	0.59	0.355	-0.175
1862	1862	1060	-95.125545	33.123696	1123	FALSE	1	1060.1	48	449	1384010	48449	titus	Titus County	6	H1	G4020	NA	34420	NA	A	1051683607	50727822	33.214599	-94.9667825	titus	0.53	0.535	0.43	0.59	0.355	-0.175
1863	1863	1060	-95.125426	33.124903	1124	FALSE	1	1060.1	48	449	1384010	48449	titus	Titus County	6	H1	G4020	NA	34420	NA	A	1051683607	50727822	33.214599	-94.9667825	titus	0.53	0.535	0.43	0.59	0.355	-0.175
1864	1864	1060	-95.125376	33.127851	1125	FALSE	1	1060.1	48	449	1384010	48449	titus	Titus County	6	H1	G4020	NA	34420	NA	A	1051683607	50727822	33.214599	-94.9667825	titus	0.53	0.535	0.43	0.59	0.355	-0.175
1865	1865	1060	-95.125365	33.128517	1126	FALSE	1	1060.1	48	449	1384010	48449	titus	Titus County	6	H1	G4020	NA	34420	NA	A	1051683607	50727822	33.214599	-94.9667825	titus	0.53	0.535	0.43	0.59	0.355	-0.175
1866	1866	1060	-95.125364	33.12859	1127	FALSE	1	1060.1	48	449	1384010	48449	titus	Titus County	6	H1	G4020	NA	34420	NA	A	1051683607	50727822	33.214599	-94.9667825	titus	0.53	0.535	0.43	0.59	0.355	-0.175
1867	1867	1060	-95.125369	33.129059	1128	FALSE	1	1060.1	48	449	1384010	48449	titus	Titus County	6	H1	G4020	NA	34420	NA	A	1051683607	50727822	33.214599	-94.9667825	titus	0.53	0.535	0.43	0.59	0.355	-0.175
1868	1868	1060	-95.125372	33.129376	1129	FALSE	1	1060.1	48	449	1384010	48449	titus	Titus County	6	H1	G4020	NA	34420	NA	A	1051683607	50727822	33.214599	-94.9667825	titus	0.53	0.535	0.43	0.59	0.355	-0.175
1869	1869	1060	-95.12537	33.129461	1130	FALSE	1	1060.1	48	449	1384010	48449	titus	Titus County	6	H1	G4020	NA	34420	NA	A	1051683607	50727822	33.214599	-94.9667825	titus	0.53	0.535	0.43	0.59	0.355	-0.175
1870	1870	1060	-95.125365	33.129743	1131	FALSE	1	1060.1	48	449	1384010	48449	titus	Titus County	6	H1	G4020	NA	34420	NA	A	1051683607	50727822	33.214599	-94.9667825	titus	0.53	0.535	0.43	0.59	0.355	-0.175
1871	1871	1060	-95.125217	33.137566	1132	FALSE	1	1060.1	48	449	1384010	48449	titus	Titus County	6	H1	G4020	NA	34420	NA	A	1051683607	50727822	33.214599	-94.9667825	titus	0.53	0.535	0.43	0.59	0.355	-0.175
1872	1872	1060	-95.125204	33.139466	1133	FALSE	1	1060.1	48	449	1384010	48449	titus	Titus County	6	H1	G4020	NA	34420	NA	A	1051683607	50727822	33.214599	-94.9667825	titus	0.53	0.535	0.43	0.59	0.355	-0.175
1873	1873	1060	-95.125217	33.139682	1134	FALSE	1	1060.1	48	449	1384010	48449	titus	Titus County	6	H1	G4020	NA	34420	NA	A	1051683607	50727822	33.214599	-94.9667825	titus	0.53	0.535	0.43	0.59	0.355	-0.175
1874	1874	1060	-95.125217	33.141888	1135	FALSE	1	1060.1	48	449	1384010	48449	titus	Titus County	6	H1	G4020	NA	34420	NA	A	1051683607	50727822	33.214599	-94.9667825	titus	0.53	0.535	0.43	0.59	0.355	-0.175
1875	1875	1060	-95.125217	33.142069	1136	FALSE	1	1060.1	48	449	1384010	48449	titus	Titus County	6	H1	G4020	NA	34420	NA	A	1051683607	50727822	33.214599	-94.9667825	titus	0.53	0.535	0.43	0.59	0.355	-0.175
1876	1876	1060	-95.125179	33.14475	1137	FALSE	1	1060.1	48	449	1384010	48449	titus	Titus County	6	H1	G4020	NA	34420	NA	A	1051683607	50727822	33.214599	-94.9667825	titus	0.53	0.535	0.43	0.59	0.355	-0.175
1877	1877	1060	-95.125174	33.144795	1138	FALSE	1	1060.1	48	449	1384010	48449	titus	Titus County	6	H1	G4020	NA	34420	NA	A	1051683607	50727822	33.214599	-94.9667825	titus	0.53	0.535	0.43	0.59	0.355	-0.175
1878	1878	1060	-95.125153	33.144968	1139	FALSE	1	1060.1	48	449	1384010	48449	titus	Titus County	6	H1	G4020	NA	34420	NA	A	1051683607	50727822	33.214599	-94.9667825	titus	0.53	0.535	0.43	0.59	0.355	-0.175
1879	1879	1060	-95.12511	33.14727	1140	FALSE	1	1060.1	48	449	1384010	48449	titus	Titus County	6	H1	G4020	NA	34420	NA	A	1051683607	50727822	33.214599	-94.9667825	titus	0.53	0.535	0.43	0.59	0.355	-0.175
1880	1880	1060	-95.124994	33.152895	1141	FALSE	1	1060.1	48	449	1384010	48449	titus	Titus County	6	H1	G4020	NA	34420	NA	A	1051683607	50727822	33.214599	-94.9667825	titus	0.53	0.535	0.43	0.59	0.355	-0.175
1881	1881	1060	-95.124968	33.154158	1142	FALSE	1	1060.1	48	449	1384010	48449	titus	Titus County	6	H1	G4020	NA	34420	NA	A	1051683607	50727822	33.214599	-94.9667825	titus	0.53	0.535	0.43	0.59	0.355	-0.175
1882	1882	1060	-95.124966	33.159755	1143	FALSE	1	1060.1	48	449	1384010	48449	titus	Titus County	6	H1	G4020	NA	34420	NA	A	1051683607	50727822	33.214599	-94.9667825	titus	0.53	0.535	0.43	0.59	0.355	-0.175
1883	1883	1060	-95.124966	33.159795	1144	FALSE	1	1060.1	48	449	1384010	48449	titus	Titus County	6	H1	G4020	NA	34420	NA	A	1051683607	50727822	33.214599	-94.9667825	titus	0.53	0.535	0.43	0.59	0.355	-0.175
1884	1884	1060	-95.124943	33.159824	1145	FALSE	1	1060.1	48	449	1384010	48449	titus	Titus County	6	H1	G4020	NA	34420	NA	A	1051683607	50727822	33.214599	-94.9667825	titus	0.53	0.535	0.43	0.59	0.355	-0.175
1885	1885	1060	-95.124943	33.159874	1146	FALSE	1	1060.1	48	449	1384010	48449	titus	Titus County	6	H1	G4020	NA	34420	NA	A	1051683607	50727822	33.214599	-94.9667825	titus	0.53	0.535	0.43	0.59	0.355	-0.175
1886	1886	1060	-95.124943	33.160003	1147	FALSE	1	1060.1	48	449	1384010	48449	titus	Titus County	6	H1	G4020	NA	34420	NA	A	1051683607	50727822	33.214599	-94.9667825	titus	0.53	0.535	0.43	0.59	0.355	-0.175
1887	1887	1060	-95.12494	33.160702	1148	FALSE	1	1060.1	48	449	1384010	48449	titus	Titus County	6	H1	G4020	NA	34420	NA	A	1051683607	50727822	33.214599	-94.9667825	titus	0.53	0.535	0.43	0.59	0.355	-0.175
1888	1888	1060	-95.124939	33.160953	1149	FALSE	1	1060.1	48	449	1384010	48449	titus	Titus County	6	H1	G4020	NA	34420	NA	A	1051683607	50727822	33.214599	-94.9667825	titus	0.53	0.535	0.43	0.59	0.355	-0.175
1889	1889	1060	-95.12494	33.160977	1150	FALSE	1	1060.1	48	449	1384010	48449	titus	Titus County	6	H1	G4020	NA	34420	NA	A	1051683607	50727822	33.214599	-94.9667825	titus	0.53	0.535	0.43	0.59	0.355	-0.175
1890	1890	1060	-95.124942	33.161036	1151	FALSE	1	1060.1	48	449	1384010	48449	titus	Titus County	6	H1	G4020	NA	34420	NA	A	1051683607	50727822	33.214599	-94.9667825	titus	0.53	0.535	0.43	0.59	0.355	-0.175
1891	1891	1060	-95.124942	33.161052	1152	FALSE	1	1060.1	48	449	1384010	48449	titus	Titus County	6	H1	G4020	NA	34420	NA	A	1051683607	50727822	33.214599	-94.9667825	titus	0.53	0.535	0.43	0.59	0.355	-0.175
1892	1892	1060	-95.124942	33.161065	1153	FALSE	1	1060.1	48	449	1384010	48449	titus	Titus County	6	H1	G4020	NA	34420	NA	A	1051683607	50727822	33.214599	-94.9667825	titus	0.53	0.535	0.43	0.59	0.355	-0.175
1893	1893	1060	-95.124944	33.161113	1154	FALSE	1	1060.1	48	449	1384010	48449	titus	Titus County	6	H1	G4020	NA	34420	NA	A	1051683607	50727822	33.214599	-94.9667825	titus	0.53	0.535	0.43	0.59	0.355	-0.175
1894	1894	1060	-95.124945	33.161139	1155	FALSE	1	1060.1	48	449	1384010	48449	titus	Titus County	6	H1	G4020	NA	34420	NA	A	1051683607	50727822	33.214599	-94.9667825	titus	0.53	0.535	0.43	0.59	0.355	-0.175
1895	1895	1060	-95.124947	33.161204	1156	FALSE	1	1060.1	48	449	1384010	48449	titus	Titus County	6	H1	G4020	NA	34420	NA	A	1051683607	50727822	33.214599	-94.9667825	titus	0.53	0.535	0.43	0.59	0.355	-0.175
1896	1896	1060	-95.124947	33.161217	1157	FALSE	1	1060.1	48	449	1384010	48449	titus	Titus County	6	H1	G4020	NA	34420	NA	A	1051683607	50727822	33.214599	-94.9667825	titus	0.53	0.535	0.43	0.59	0.355	-0.175
1897	1897	1060	-95.124945	33.161544	1158	FALSE	1	1060.1	48	449	1384010	48449	titus	Titus County	6	H1	G4020	NA	34420	NA	A	1051683607	50727822	33.214599	-94.9667825	titus	0.53	0.535	0.43	0.59	0.355	-0.175
1898	1898	1060	-95.12493	33.164152	1159	FALSE	1	1060.1	48	449	1384010	48449	titus	Titus County	6	H1	G4020	NA	34420	NA	A	1051683607	50727822	33.214599	-94.9667825	titus	0.53	0.535	0.43	0.59	0.355	-0.175
1899	1899	1060	-95.124914	33.166764	1160	FALSE	1	1060.1	48	449	1384010	48449	titus	Titus County	6	H1	G4020	NA	34420	NA	A	1051683607	50727822	33.214599	-94.9667825	titus	0.53	0.535	0.43	0.59	0.355	-0.175
1900	1900	1060	-95.124891	33.172223	1161	FALSE	1	1060.1	48	449	1384010	48449	titus	Titus County	6	H1	G4020	NA	34420	NA	A	1051683607	50727822	33.214599	-94.9667825	titus	0.53	0.535	0.43	0.59	0.355	-0.175
1901	1901	1060	-95.124891	33.172282	1162	FALSE	1	1060.1	48	449	1384010	48449	titus	Titus County	6	H1	G4020	NA	34420	NA	A	1051683607	50727822	33.214599	-94.9667825	titus	0.53	0.535	0.43	0.59	0.355	-0.175
1902	1902	1060	-95.124889	33.17287	1163	FALSE	1	1060.1	48	449	1384010	48449	titus	Titus County	6	H1	G4020	NA	34420	NA	A	1051683607	50727822	33.214599	-94.9667825	titus	0.53	0.535	0.43	0.59	0.355	-0.175
1903	1903	1060	-95.124889	33.172912	1164	FALSE	1	1060.1	48	449	1384010	48449	titus	Titus County	6	H1	G4020	NA	34420	NA	A	1051683607	50727822	33.214599	-94.9667825	titus	0.53	0.535	0.43	0.59	0.355	-0.175
1904	1904	1060	-95.124889	33.172957	1165	FALSE	1	1060.1	48	449	1384010	48449	titus	Titus County	6	H1	G4020	NA	34420	NA	A	1051683607	50727822	33.214599	-94.9667825	titus	0.53	0.535	0.43	0.59	0.355	-0.175
1905	1905	1060	-95.124889	33.173004	1166	FALSE	1	1060.1	48	449	1384010	48449	titus	Titus County	6	H1	G4020	NA	34420	NA	A	1051683607	50727822	33.214599	-94.9667825	titus	0.53	0.535	0.43	0.59	0.355	-0.175
1906	1906	1060	-95.124889	33.173053	1167	FALSE	1	1060.1	48	449	1384010	48449	titus	Titus County	6	H1	G4020	NA	34420	NA	A	1051683607	50727822	33.214599	-94.9667825	titus	0.53	0.535	0.43	0.59	0.355	-0.175
1907	1907	1060	-95.124889	33.173104	1168	FALSE	1	1060.1	48	449	1384010	48449	titus	Titus County	6	H1	G4020	NA	34420	NA	A	1051683607	50727822	33.214599	-94.9667825	titus	0.53	0.535	0.43	0.59	0.355	-0.175
1908	1908	1060	-95.124889	33.173158	1169	FALSE	1	1060.1	48	449	1384010	48449	titus	Titus County	6	H1	G4020	NA	34420	NA	A	1051683607	50727822	33.214599	-94.9667825	titus	0.53	0.535	0.43	0.59	0.355	-0.175
1909	1909	1060	-95.124889	33.173214	1170	FALSE	1	1060.1	48	449	1384010	48449	titus	Titus County	6	H1	G4020	NA	34420	NA	A	1051683607	50727822	33.214599	-94.9667825	titus	0.53	0.535	0.43	0.59	0.355	-0.175
1910	1910	1060	-95.124889	33.173273	1171	FALSE	1	1060.1	48	449	1384010	48449	titus	Titus County	6	H1	G4020	NA	34420	NA	A	1051683607	50727822	33.214599	-94.9667825	titus	0.53	0.535	0.43	0.59	0.355	-0.175
1911	1911	1060	-95.124889	33.173334	1172	FALSE	1	1060.1	48	449	1384010	48449	titus	Titus County	6	H1	G4020	NA	34420	NA	A	1051683607	50727822	33.214599	-94.9667825	titus	0.53	0.535	0.43	0.59	0.355	-0.175
1912	1912	1060	-95.124889	33.173397	1173	FALSE	1	1060.1	48	449	1384010	48449	titus	Titus County	6	H1	G4020	NA	34420	NA	A	1051683607	50727822	33.214599	-94.9667825	titus	0.53	0.535	0.43	0.59	0.355	-0.175
1913	1913	1060	-95.124889	33.173462	1174	FALSE	1	1060.1	48	449	1384010	48449	titus	Titus County	6	H1	G4020	NA	34420	NA	A	1051683607	50727822	33.214599	-94.9667825	titus	0.53	0.535	0.43	0.59	0.355	-0.175
1914	1914	1060	-95.124889	33.17353	1175	FALSE	1	1060.1	48	449	1384010	48449	titus	Titus County	6	H1	G4020	NA	34420	NA	A	1051683607	50727822	33.214599	-94.9667825	titus	0.53	0.535	0.43	0.59	0.355	-0.175
1915	1915	1060	-95.124889	33.1736	1176	FALSE	1	1060.1	48	449	1384010	48449	titus	Titus County	6	H1	G4020	NA	34420	NA	A	1051683607	50727822	33.214599	-94.9667825	titus	0.53	0.535	0.43	0.59	0.355	-0.175
1916	1916	1060	-95.124889	33.173672	1177	FALSE	1	1060.1	48	449	1384010	48449	titus	Titus County	6	H1	G4020	NA	34420	NA	A	1051683607	50727822	33.214599	-94.9667825	titus	0.53	0.535	0.43	0.59	0.355	-0.175
1917	1917	1060	-95.124889	33.173746	1178	FALSE	1	1060.1	48	449	1384010	48449	titus	Titus County	6	H1	G4020	NA	34420	NA	A	1051683607	50727822	33.214599	-94.9667825	titus	0.53	0.535	0.43	0.59	0.355	-0.175
1918	1918	1060	-95.124889	33.173821	1179	FALSE	1	1060.1	48	449	1384010	48449	titus	Titus County	6	H1	G4020	NA	34420	NA	A	1051683607	50727822	33.214599	-94.9667825	titus	0.53	0.535	0.43	0.59	0.355	-0.175
1919	1919	1060	-95.124889	33.173898	1180	FALSE	1	1060.1	48	449	1384010	48449	titus	Titus County	6	H1	G4020	NA	34420	NA	A	1051683607	50727822	33.214599	-94.9667825	titus	0.53	0.535	0.43	0.59	0.355	-0.175
1920	1920	1060	-95.124889	33.173976	1181	FALSE	1	1060.1	48	449	1384010	48449	titus	Titus County	6	H1	G4020	NA	34420	NA	A	1051683607	50727822	33.214599	-94.9667825	titus	0.53	0.535	0.43	0.59	0.355	-0.175
1921	1921	1060	-95.124889	33.174056	1182	FALSE	1	1060.1	48	449	1384010	48449	titus	Titus County	6	H1	G4020	NA	34420	NA	A	1051683607	50727822	33.214599	-94.9667825	titus	0.53	0.535	0.43	0.59	0.355	-0.175
1922	1922	1060	-95.124889	33.174137	1183	FALSE	1	1060.1	48	449	1384010	48449	titus	Titus County	6	H1	G4020	NA	34420	NA	A	1051683607	50727822	33.214599	-94.9667825	titus	0.53	0.535	0.43	0.59	0.355	-0.175
1923	1923	1060	-95.124889	33.174219	1184	FALSE	1	1060.1	48	449	1384010	48449	titus	Titus County	6	H1	G4020	NA	34420	NA	A	1051683607	50727822	33.214599	-94.9667825	titus	0.53	0.535	0.43	0.59	0.355	-0.175
1924	1924	1060	-95.124889	33.174301	1185	FALSE	1	1060.1	48	449	1384010	48449	titus	Titus County	6	H1	G4020	NA	34420	NA	A	1051683607	50727822	33.214599	-94.9667825	titus	0.53	0.535	0.43	0.59	0.355	-0.175
1925	1925	1060	-95.124889	33.174384	1186	FALSE	1	1060.1	48	449	1384010	48449	titus	Titus County	6	H1	G4020	NA	34420	NA	A	1051683607	50727822	33.214599	-94.9667825	titus	0.53	0.535	0.43	0.59	0.355	-0.175
1926	1926	1060	-95.124888	33.174436	1187	FALSE	1	1060.1	48	449	1384010	48449	titus	Titus County	6	H1	G4020	NA	34420	NA	A	1051683607	50727822	33.214599	-94.9667825	titus	0.53	0.535	0.43	0.59	0.355	-0.175
1927	1927	1060	-95.124888	33.174446	1188	FALSE	1	1060.1	48	449	1384010	48449	titus	Titus County	6	H1	G4020	NA	34420	NA	A	1051683607	50727822	33.214599	-94.9667825	titus	0.53	0.535	0.43	0.59	0.355	-0.175
1928	1928	1060	-95.124888	33.174467	1189	FALSE	1	1060.1	48	449	1384010	48449	titus	Titus County	6	H1	G4020	NA	34420	NA	A	1051683607	50727822	33.214599	-94.9667825	titus	0.53	0.535	0.43	0.59	0.355	-0.175
1929	1929	1060	-95.124875	33.176662	1190	FALSE	1	1060.1	48	449	1384010	48449	titus	Titus County	6	H1	G4020	NA	34420	NA	A	1051683607	50727822	33.214599	-94.9667825	titus	0.53	0.535	0.43	0.59	0.355	-0.175
1930	1930	1060	-95.12486	33.181034	1191	FALSE	1	1060.1	48	449	1384010	48449	titus	Titus County	6	H1	G4020	NA	34420	NA	A	1051683607	50727822	33.214599	-94.9667825	titus	0.53	0.535	0.43	0.59	0.355	-0.175
1931	1931	1060	-95.124855	33.181056	1192	FALSE	1	1060.1	48	449	1384010	48449	titus	Titus County	6	H1	G4020	NA	34420	NA	A	1051683607	50727822	33.214599	-94.9667825	titus	0.53	0.535	0.43	0.59	0.355	-0.175
1932	1932	1060	-95.124853	33.181108	1193	FALSE	1	1060.1	48	449	1384010	48449	titus	Titus County	6	H1	G4020	NA	34420	NA	A	1051683607	50727822	33.214599	-94.9667825	titus	0.53	0.535	0.43	0.59	0.355	-0.175
1933	1933	1060	-95.124852	33.18112	1194	FALSE	1	1060.1	48	449	1384010	48449	titus	Titus County	6	H1	G4020	NA	34420	NA	A	1051683607	50727822	33.214599	-94.9667825	titus	0.53	0.535	0.43	0.59	0.355	-0.175
1934	1934	1060	-95.124859	33.181396	1195	FALSE	1	1060.1	48	449	1384010	48449	titus	Titus County	6	H1	G4020	NA	34420	NA	A	1051683607	50727822	33.214599	-94.9667825	titus	0.53	0.535	0.43	0.59	0.355	-0.175
1935	1935	1060	-95.12485	33.182721	1196	FALSE	1	1060.1	48	449	1384010	48449	titus	Titus County	6	H1	G4020	NA	34420	NA	A	1051683607	50727822	33.214599	-94.9667825	titus	0.53	0.535	0.43	0.59	0.355	-0.175
1936	1936	1060	-95.12484	33.184053	1197	FALSE	1	1060.1	48	449	1384010	48449	titus	Titus County	6	H1	G4020	NA	34420	NA	A	1051683607	50727822	33.214599	-94.9667825	titus	0.53	0.535	0.43	0.59	0.355	-0.175
1937	1937	1060	-95.124828	33.186684	1198	FALSE	1	1060.1	48	449	1384010	48449	titus	Titus County	6	H1	G4020	NA	34420	NA	A	1051683607	50727822	33.214599	-94.9667825	titus	0.53	0.535	0.43	0.59	0.355	-0.175
1938	1938	1060	-95.124817	33.187441	1199	FALSE	1	1060.1	48	449	1384010	48449	titus	Titus County	6	H1	G4020	NA	34420	NA	A	1051683607	50727822	33.214599	-94.9667825	titus	0.53	0.535	0.43	0.59	0.355	-0.175
1939	1939	1060	-95.124793	33.195886	1200	FALSE	1	1060.1	48	449	1384010	48449	titus	Titus County	6	H1	G4020	NA	34420	NA	A	1051683607	50727822	33.214599	-94.9667825	titus	0.53	0.535	0.43	0.59	0.355	-0.175
1940	1940	1060	-95.124793	33.195942	1201	FALSE	1	1060.1	48	449	1384010	48449	titus	Titus County	6	H1	G4020	NA	34420	NA	A	1051683607	50727822	33.214599	-94.9667825	titus	0.53	0.535	0.43	0.59	0.355	-0.175
1941	1941	1060	-95.124792	33.196233	1202	FALSE	1	1060.1	48	449	1384010	48449	titus	Titus County	6	H1	G4020	NA	34420	NA	A	1051683607	50727822	33.214599	-94.9667825	titus	0.53	0.535	0.43	0.59	0.355	-0.175
1942	1942	1060	-95.124792	33.196286	1203	FALSE	1	1060.1	48	449	1384010	48449	titus	Titus County	6	H1	G4020	NA	34420	NA	A	1051683607	50727822	33.214599	-94.9667825	titus	0.53	0.535	0.43	0.59	0.355	-0.175
1943	1943	1060	-95.124792	33.196339	1204	FALSE	1	1060.1	48	449	1384010	48449	titus	Titus County	6	H1	G4020	NA	34420	NA	A	1051683607	50727822	33.214599	-94.9667825	titus	0.53	0.535	0.43	0.59	0.355	-0.175
1944	1944	1060	-95.124791	33.196571	1205	FALSE	1	1060.1	48	449	1384010	48449	titus	Titus County	6	H1	G4020	NA	34420	NA	A	1051683607	50727822	33.214599	-94.9667825	titus	0.53	0.535	0.43	0.59	0.355	-0.175
1945	1945	1060	-95.124789	33.196981	1206	FALSE	1	1060.1	48	449	1384010	48449	titus	Titus County	6	H1	G4020	NA	34420	NA	A	1051683607	50727822	33.214599	-94.9667825	titus	0.53	0.535	0.43	0.59	0.355	-0.175
1946	1946	1060	-95.124776	33.199894	1207	FALSE	1	1060.1	48	449	1384010	48449	titus	Titus County	6	H1	G4020	NA	34420	NA	A	1051683607	50727822	33.214599	-94.9667825	titus	0.53	0.535	0.43	0.59	0.355	-0.175
1947	1947	1060	-95.124749	33.206238	1208	FALSE	1	1060.1	48	449	1384010	48449	titus	Titus County	6	H1	G4020	NA	34420	NA	A	1051683607	50727822	33.214599	-94.9667825	titus	0.53	0.535	0.43	0.59	0.355	-0.175
1948	1948	1060	-95.124735	33.20955	1209	FALSE	1	1060.1	48	449	1384010	48449	titus	Titus County	6	H1	G4020	NA	34420	NA	A	1051683607	50727822	33.214599	-94.9667825	titus	0.53	0.535	0.43	0.59	0.355	-0.175
1949	1949	1060	-95.124726	33.212044	1210	FALSE	1	1060.1	48	449	1384010	48449	titus	Titus County	6	H1	G4020	NA	34420	NA	A	1051683607	50727822	33.214599	-94.9667825	titus	0.53	0.535	0.43	0.59	0.355	-0.175
1950	1950	1060	-95.124725	33.212121	1211	FALSE	1	1060.1	48	449	1384010	48449	titus	Titus County	6	H1	G4020	NA	34420	NA	A	1051683607	50727822	33.214599	-94.9667825	titus	0.53	0.535	0.43	0.59	0.355	-0.175
1951	1951	1060	-95.124726	33.212362	1212	FALSE	1	1060.1	48	449	1384010	48449	titus	Titus County	6	H1	G4020	NA	34420	NA	A	1051683607	50727822	33.214599	-94.9667825	titus	0.53	0.535	0.43	0.59	0.355	-0.175
1952	1952	1060	-95.124723	33.212708	1213	FALSE	1	1060.1	48	449	1384010	48449	titus	Titus County	6	H1	G4020	NA	34420	NA	A	1051683607	50727822	33.214599	-94.9667825	titus	0.53	0.535	0.43	0.59	0.355	-0.175
1953	1953	1060	-95.124721	33.213054	1214	FALSE	1	1060.1	48	449	1384010	48449	titus	Titus County	6	H1	G4020	NA	34420	NA	A	1051683607	50727822	33.214599	-94.9667825	titus	0.53	0.535	0.43	0.59	0.355	-0.175
1954	1954	1060	-95.124721	33.213102	1215	FALSE	1	1060.1	48	449	1384010	48449	titus	Titus County	6	H1	G4020	NA	34420	NA	A	1051683607	50727822	33.214599	-94.9667825	titus	0.53	0.535	0.43	0.59	0.355	-0.175
1955	1955	1060	-95.12472	33.213371	1216	FALSE	1	1060.1	48	449	1384010	48449	titus	Titus County	6	H1	G4020	NA	34420	NA	A	1051683607	50727822	33.214599	-94.9667825	titus	0.53	0.535	0.43	0.59	0.355	-0.175
1956	1956	1060	-95.124719	33.213563	1217	FALSE	1	1060.1	48	449	1384010	48449	titus	Titus County	6	H1	G4020	NA	34420	NA	A	1051683607	50727822	33.214599	-94.9667825	titus	0.53	0.535	0.43	0.59	0.355	-0.175
1957	1957	1060	-95.124719	33.213618	1218	FALSE	1	1060.1	48	449	1384010	48449	titus	Titus County	6	H1	G4020	NA	34420	NA	A	1051683607	50727822	33.214599	-94.9667825	titus	0.53	0.535	0.43	0.59	0.355	-0.175
1958	1958	1060	-95.124718	33.213644	1219	FALSE	1	1060.1	48	449	1384010	48449	titus	Titus County	6	H1	G4020	NA	34420	NA	A	1051683607	50727822	33.214599	-94.9667825	titus	0.53	0.535	0.43	0.59	0.355	-0.175
1959	1959	1060	-95.124718	33.213668	1220	FALSE	1	1060.1	48	449	1384010	48449	titus	Titus County	6	H1	G4020	NA	34420	NA	A	1051683607	50727822	33.214599	-94.9667825	titus	0.53	0.535	0.43	0.59	0.355	-0.175
1960	1960	1060	-95.124718	33.213699	1221	FALSE	1	1060.1	48	449	1384010	48449	titus	Titus County	6	H1	G4020	NA	34420	NA	A	1051683607	50727822	33.214599	-94.9667825	titus	0.53	0.535	0.43	0.59	0.355	-0.175
1961	1961	1060	-95.124715	33.214404	1222	FALSE	1	1060.1	48	449	1384010	48449	titus	Titus County	6	H1	G4020	NA	34420	NA	A	1051683607	50727822	33.214599	-94.9667825	titus	0.53	0.535	0.43	0.59	0.355	-0.175
1962	1962	1060	-95.124715	33.214451	1223	FALSE	1	1060.1	48	449	1384010	48449	titus	Titus County	6	H1	G4020	NA	34420	NA	A	1051683607	50727822	33.214599	-94.9667825	titus	0.53	0.535	0.43	0.59	0.355	-0.175
1963	1963	1060	-95.124715	33.214461	1224	FALSE	1	1060.1	48	449	1384010	48449	titus	Titus County	6	H1	G4020	NA	34420	NA	A	1051683607	50727822	33.214599	-94.9667825	titus	0.53	0.535	0.43	0.59	0.355	-0.175
1964	1964	1060	-95.124715	33.214519	1225	FALSE	1	1060.1	48	449	1384010	48449	titus	Titus County	6	H1	G4020	NA	34420	NA	A	1051683607	50727822	33.214599	-94.9667825	titus	0.53	0.535	0.43	0.59	0.355	-0.175
1965	1965	1060	-95.124714	33.214546	1226	FALSE	1	1060.1	48	449	1384010	48449	titus	Titus County	6	H1	G4020	NA	34420	NA	A	1051683607	50727822	33.214599	-94.9667825	titus	0.53	0.535	0.43	0.59	0.355	-0.175
1966	1966	1060	-95.124714	33.21457	1227	FALSE	1	1060.1	48	449	1384010	48449	titus	Titus County	6	H1	G4020	NA	34420	NA	A	1051683607	50727822	33.214599	-94.9667825	titus	0.53	0.535	0.43	0.59	0.355	-0.175
1967	1967	1060	-95.124714	33.214605	1228	FALSE	1	1060.1	48	449	1384010	48449	titus	Titus County	6	H1	G4020	NA	34420	NA	A	1051683607	50727822	33.214599	-94.9667825	titus	0.53	0.535	0.43	0.59	0.355	-0.175
1968	1968	1060	-95.124714	33.214674	1229	FALSE	1	1060.1	48	449	1384010	48449	titus	Titus County	6	H1	G4020	NA	34420	NA	A	1051683607	50727822	33.214599	-94.9667825	titus	0.53	0.535	0.43	0.59	0.355	-0.175
[truncated: 296,429 more rows]
