# Supplementary material for: Conscientious vaccination exemptions in kindergarten to eighth-grade children across Texas schools from 2012 to 2018: A regression analysis
Source: PLoS Med. 2020 Mar 10;17(3):e1003049. doi: 10.1371/journal.pmed.1003049 (PMC7064178; doi:10.1371/journal.pmed.1003049)
Supplement: S1 Source Code — (ZIP) [file pmed.1003049.s004.zip › texas_map_B.csv]

	X	id	long	lat	order	hole	piece	group	STATEFP	COUNTYFP	COUNTYNS	GEOID	NAME	NAMELSAD	LSAD	CLASSFP	MTFCC	CSAFP	CBSAFP	METDIVFP	FUNCSTAT	ALAND	AWATER	INTPTLAT	INTPTLON	County	med12.13	med13.14	med14.15	med15.16	med16.17	med16.17.med12.13
298398	298398	2498	-96.613682	32.545706	23	FALSE	1	2498.1	48	113	1383842	48113	dallas	Dallas County	6	H1	G4020	206	19100	19124	A	2261231972	92085898	32.7669866	-96.7784238	dallas	0.395	0.41	0.42	0.54	0.81	0.415
298399	298399	2498	-96.613837	32.545709	24	FALSE	1	2498.1	48	113	1383842	48113	dallas	Dallas County	6	H1	G4020	206	19100	19124	A	2261231972	92085898	32.7669866	-96.7784238	dallas	0.395	0.41	0.42	0.54	0.81	0.415
298400	298400	2498	-96.613993	32.54571	25	FALSE	1	2498.1	48	113	1383842	48113	dallas	Dallas County	6	H1	G4020	206	19100	19124	A	2261231972	92085898	32.7669866	-96.7784238	dallas	0.395	0.41	0.42	0.54	0.81	0.415
298401	298401	2498	-96.618198	32.545769	26	FALSE	1	2498.1	48	113	1383842	48113	dallas	Dallas County	6	H1	G4020	206	19100	19124	A	2261231972	92085898	32.7669866	-96.7784238	dallas	0.395	0.41	0.42	0.54	0.81	0.415
298402	298402	2498	-96.626004	32.545873	27	FALSE	1	2498.1	48	113	1383842	48113	dallas	Dallas County	6	H1	G4020	206	19100	19124	A	2261231972	92085898	32.7669866	-96.7784238	dallas	0.395	0.41	0.42	0.54	0.81	0.415
298403	298403	2498	-96.627446	32.545866	28	FALSE	1	2498.1	48	113	1383842	48113	dallas	Dallas County	6	H1	G4020	206	19100	19124	A	2261231972	92085898	32.7669866	-96.7784238	dallas	0.395	0.41	0.42	0.54	0.81	0.415
298404	298404	2498	-96.63144	32.545843	29	FALSE	1	2498.1	48	113	1383842	48113	dallas	Dallas County	6	H1	G4020	206	19100	19124	A	2261231972	92085898	32.7669866	-96.7784238	dallas	0.395	0.41	0.42	0.54	0.81	0.415
298405	298405	2498	-96.631495	32.545843	30	FALSE	1	2498.1	48	113	1383842	48113	dallas	Dallas County	6	H1	G4020	206	19100	19124	A	2261231972	92085898	32.7669866	-96.7784238	dallas	0.395	0.41	0.42	0.54	0.81	0.415
298406	298406	2498	-96.631527	32.545843	31	FALSE	1	2498.1	48	113	1383842	48113	dallas	Dallas County	6	H1	G4020	206	19100	19124	A	2261231972	92085898	32.7669866	-96.7784238	dallas	0.395	0.41	0.42	0.54	0.81	0.415
298407	298407	2498	-96.631768	32.545842	32	FALSE	1	2498.1	48	113	1383842	48113	dallas	Dallas County	6	H1	G4020	206	19100	19124	A	2261231972	92085898	32.7669866	-96.7784238	dallas	0.395	0.41	0.42	0.54	0.81	0.415
298408	298408	2498	-96.642438	32.545935	33	FALSE	1	2498.1	48	113	1383842	48113	dallas	Dallas County	6	H1	G4020	206	19100	19124	A	2261231972	92085898	32.7669866	-96.7784238	dallas	0.395	0.41	0.42	0.54	0.81	0.415
298409	298409	2498	-96.645483	32.545958	34	FALSE	1	2498.1	48	113	1383842	48113	dallas	Dallas County	6	H1	G4020	206	19100	19124	A	2261231972	92085898	32.7669866	-96.7784238	dallas	0.395	0.41	0.42	0.54	0.81	0.415
298410	298410	2498	-96.645704	32.545959	35	FALSE	1	2498.1	48	113	1383842	48113	dallas	Dallas County	6	H1	G4020	206	19100	19124	A	2261231972	92085898	32.7669866	-96.7784238	dallas	0.395	0.41	0.42	0.54	0.81	0.415
298411	298411	2498	-96.645924	32.545961	36	FALSE	1	2498.1	48	113	1383842	48113	dallas	Dallas County	6	H1	G4020	206	19100	19124	A	2261231972	92085898	32.7669866	-96.7784238	dallas	0.395	0.41	0.42	0.54	0.81	0.415
298412	298412	2498	-96.658318	32.54605	37	FALSE	1	2498.1	48	113	1383842	48113	dallas	Dallas County	6	H1	G4020	206	19100	19124	A	2261231972	92085898	32.7669866	-96.7784238	dallas	0.395	0.41	0.42	0.54	0.81	0.415
298413	298413	2498	-96.658848	32.546053	38	FALSE	1	2498.1	48	113	1383842	48113	dallas	Dallas County	6	H1	G4020	206	19100	19124	A	2261231972	92085898	32.7669866	-96.7784238	dallas	0.395	0.41	0.42	0.54	0.81	0.415
298414	298414	2498	-96.659178	32.546058	39	FALSE	1	2498.1	48	113	1383842	48113	dallas	Dallas County	6	H1	G4020	206	19100	19124	A	2261231972	92085898	32.7669866	-96.7784238	dallas	0.395	0.41	0.42	0.54	0.81	0.415
298415	298415	2498	-96.659442	32.546059	40	FALSE	1	2498.1	48	113	1383842	48113	dallas	Dallas County	6	H1	G4020	206	19100	19124	A	2261231972	92085898	32.7669866	-96.7784238	dallas	0.395	0.41	0.42	0.54	0.81	0.415
298416	298416	2498	-96.659881	32.546065	41	FALSE	1	2498.1	48	113	1383842	48113	dallas	Dallas County	6	H1	G4020	206	19100	19124	A	2261231972	92085898	32.7669866	-96.7784238	dallas	0.395	0.41	0.42	0.54	0.81	0.415
298417	298417	2498	-96.662114	32.546088	42	FALSE	1	2498.1	48	113	1383842	48113	dallas	Dallas County	6	H1	G4020	206	19100	19124	A	2261231972	92085898	32.7669866	-96.7784238	dallas	0.395	0.41	0.42	0.54	0.81	0.415
298418	298418	2498	-96.665501	32.546124	43	FALSE	1	2498.1	48	113	1383842	48113	dallas	Dallas County	6	H1	G4020	206	19100	19124	A	2261231972	92085898	32.7669866	-96.7784238	dallas	0.395	0.41	0.42	0.54	0.81	0.415
298419	298419	2498	-96.665783	32.546125	44	FALSE	1	2498.1	48	113	1383842	48113	dallas	Dallas County	6	H1	G4020	206	19100	19124	A	2261231972	92085898	32.7669866	-96.7784238	dallas	0.395	0.41	0.42	0.54	0.81	0.415
298420	298420	2498	-96.665863	32.546125	45	FALSE	1	2498.1	48	113	1383842	48113	dallas	Dallas County	6	H1	G4020	206	19100	19124	A	2261231972	92085898	32.7669866	-96.7784238	dallas	0.395	0.41	0.42	0.54	0.81	0.415
298421	298421	2498	-96.667036	32.546131	46	FALSE	1	2498.1	48	113	1383842	48113	dallas	Dallas County	6	H1	G4020	206	19100	19124	A	2261231972	92085898	32.7669866	-96.7784238	dallas	0.395	0.41	0.42	0.54	0.81	0.415
298422	298422	2498	-96.672979	32.54616	47	FALSE	1	2498.1	48	113	1383842	48113	dallas	Dallas County	6	H1	G4020	206	19100	19124	A	2261231972	92085898	32.7669866	-96.7784238	dallas	0.395	0.41	0.42	0.54	0.81	0.415
298423	298423	2498	-96.673108	32.54616	48	FALSE	1	2498.1	48	113	1383842	48113	dallas	Dallas County	6	H1	G4020	206	19100	19124	A	2261231972	92085898	32.7669866	-96.7784238	dallas	0.395	0.41	0.42	0.54	0.81	0.415
298424	298424	2498	-96.682056	32.546222	49	FALSE	1	2498.1	48	113	1383842	48113	dallas	Dallas County	6	H1	G4020	206	19100	19124	A	2261231972	92085898	32.7669866	-96.7784238	dallas	0.395	0.41	0.42	0.54	0.81	0.415
298425	298425	2498	-96.682497	32.546225	50	FALSE	1	2498.1	48	113	1383842	48113	dallas	Dallas County	6	H1	G4020	206	19100	19124	A	2261231972	92085898	32.7669866	-96.7784238	dallas	0.395	0.41	0.42	0.54	0.81	0.415
298426	298426	2498	-96.685936	32.546249	51	FALSE	1	2498.1	48	113	1383842	48113	dallas	Dallas County	6	H1	G4020	206	19100	19124	A	2261231972	92085898	32.7669866	-96.7784238	dallas	0.395	0.41	0.42	0.54	0.81	0.415
298427	298427	2498	-96.686844	32.546256	52	FALSE	1	2498.1	48	113	1383842	48113	dallas	Dallas County	6	H1	G4020	206	19100	19124	A	2261231972	92085898	32.7669866	-96.7784238	dallas	0.395	0.41	0.42	0.54	0.81	0.415
298428	298428	2498	-96.687119	32.546257	53	FALSE	1	2498.1	48	113	1383842	48113	dallas	Dallas County	6	H1	G4020	206	19100	19124	A	2261231972	92085898	32.7669866	-96.7784238	dallas	0.395	0.41	0.42	0.54	0.81	0.415
298429	298429	2498	-96.689124	32.546267	54	FALSE	1	2498.1	48	113	1383842	48113	dallas	Dallas County	6	H1	G4020	206	19100	19124	A	2261231972	92085898	32.7669866	-96.7784238	dallas	0.395	0.41	0.42	0.54	0.81	0.415
298430	298430	2498	-96.689251	32.546267	55	FALSE	1	2498.1	48	113	1383842	48113	dallas	Dallas County	6	H1	G4020	206	19100	19124	A	2261231972	92085898	32.7669866	-96.7784238	dallas	0.395	0.41	0.42	0.54	0.81	0.415
298431	298431	2498	-96.690269	32.546272	56	FALSE	1	2498.1	48	113	1383842	48113	dallas	Dallas County	6	H1	G4020	206	19100	19124	A	2261231972	92085898	32.7669866	-96.7784238	dallas	0.395	0.41	0.42	0.54	0.81	0.415
298432	298432	2498	-96.690483	32.546274	57	FALSE	1	2498.1	48	113	1383842	48113	dallas	Dallas County	6	H1	G4020	206	19100	19124	A	2261231972	92085898	32.7669866	-96.7784238	dallas	0.395	0.41	0.42	0.54	0.81	0.415
298433	298433	2498	-96.692256	32.546281	58	FALSE	1	2498.1	48	113	1383842	48113	dallas	Dallas County	6	H1	G4020	206	19100	19124	A	2261231972	92085898	32.7669866	-96.7784238	dallas	0.395	0.41	0.42	0.54	0.81	0.415
298434	298434	2498	-96.693373	32.546295	59	FALSE	1	2498.1	48	113	1383842	48113	dallas	Dallas County	6	H1	G4020	206	19100	19124	A	2261231972	92085898	32.7669866	-96.7784238	dallas	0.395	0.41	0.42	0.54	0.81	0.415
298435	298435	2498	-96.69371	32.546292	60	FALSE	1	2498.1	48	113	1383842	48113	dallas	Dallas County	6	H1	G4020	206	19100	19124	A	2261231972	92085898	32.7669866	-96.7784238	dallas	0.395	0.41	0.42	0.54	0.81	0.415
298436	298436	2498	-96.701613	32.546383	61	FALSE	1	2498.1	48	113	1383842	48113	dallas	Dallas County	6	H1	G4020	206	19100	19124	A	2261231972	92085898	32.7669866	-96.7784238	dallas	0.395	0.41	0.42	0.54	0.81	0.415
298437	298437	2498	-96.709069	32.54647	62	FALSE	1	2498.1	48	113	1383842	48113	dallas	Dallas County	6	H1	G4020	206	19100	19124	A	2261231972	92085898	32.7669866	-96.7784238	dallas	0.395	0.41	0.42	0.54	0.81	0.415
298438	298438	2498	-96.721428	32.546591	63	FALSE	1	2498.1	48	113	1383842	48113	dallas	Dallas County	6	H1	G4020	206	19100	19124	A	2261231972	92085898	32.7669866	-96.7784238	dallas	0.395	0.41	0.42	0.54	0.81	0.415
298439	298439	2498	-96.72265	32.546604	64	FALSE	1	2498.1	48	113	1383842	48113	dallas	Dallas County	6	H1	G4020	206	19100	19124	A	2261231972	92085898	32.7669866	-96.7784238	dallas	0.395	0.41	0.42	0.54	0.81	0.415
298440	298440	2498	-96.723201	32.546607	65	FALSE	1	2498.1	48	113	1383842	48113	dallas	Dallas County	6	H1	G4020	206	19100	19124	A	2261231972	92085898	32.7669866	-96.7784238	dallas	0.395	0.41	0.42	0.54	0.81	0.415
298441	298441	2498	-96.730864	32.546657	66	FALSE	1	2498.1	48	113	1383842	48113	dallas	Dallas County	6	H1	G4020	206	19100	19124	A	2261231972	92085898	32.7669866	-96.7784238	dallas	0.395	0.41	0.42	0.54	0.81	0.415
298442	298442	2498	-96.735747	32.546689	67	FALSE	1	2498.1	48	113	1383842	48113	dallas	Dallas County	6	H1	G4020	206	19100	19124	A	2261231972	92085898	32.7669866	-96.7784238	dallas	0.395	0.41	0.42	0.54	0.81	0.415
298443	298443	2498	-96.742535	32.546734	68	FALSE	1	2498.1	48	113	1383842	48113	dallas	Dallas County	6	H1	G4020	206	19100	19124	A	2261231972	92085898	32.7669866	-96.7784238	dallas	0.395	0.41	0.42	0.54	0.81	0.415
298444	298444	2498	-96.74349	32.546742	69	FALSE	1	2498.1	48	113	1383842	48113	dallas	Dallas County	6	H1	G4020	206	19100	19124	A	2261231972	92085898	32.7669866	-96.7784238	dallas	0.395	0.41	0.42	0.54	0.81	0.415
298445	298445	2498	-96.751504	32.546819	70	FALSE	1	2498.1	48	113	1383842	48113	dallas	Dallas County	6	H1	G4020	206	19100	19124	A	2261231972	92085898	32.7669866	-96.7784238	dallas	0.395	0.41	0.42	0.54	0.81	0.415
298446	298446	2498	-96.75331	32.546824	71	FALSE	1	2498.1	48	113	1383842	48113	dallas	Dallas County	6	H1	G4020	206	19100	19124	A	2261231972	92085898	32.7669866	-96.7784238	dallas	0.395	0.41	0.42	0.54	0.81	0.415
298447	298447	2498	-96.757586	32.546831	72	FALSE	1	2498.1	48	113	1383842	48113	dallas	Dallas County	6	H1	G4020	206	19100	19124	A	2261231972	92085898	32.7669866	-96.7784238	dallas	0.395	0.41	0.42	0.54	0.81	0.415
298448	298448	2498	-96.760496	32.546838	73	FALSE	1	2498.1	48	113	1383842	48113	dallas	Dallas County	6	H1	G4020	206	19100	19124	A	2261231972	92085898	32.7669866	-96.7784238	dallas	0.395	0.41	0.42	0.54	0.81	0.415
298449	298449	2498	-96.768098	32.546838	74	FALSE	1	2498.1	48	113	1383842	48113	dallas	Dallas County	6	H1	G4020	206	19100	19124	A	2261231972	92085898	32.7669866	-96.7784238	dallas	0.395	0.41	0.42	0.54	0.81	0.415
298450	298450	2498	-96.768674	32.546838	75	FALSE	1	2498.1	48	113	1383842	48113	dallas	Dallas County	6	H1	G4020	206	19100	19124	A	2261231972	92085898	32.7669866	-96.7784238	dallas	0.395	0.41	0.42	0.54	0.81	0.415
298451	298451	2498	-96.768777	32.546838	76	FALSE	1	2498.1	48	113	1383842	48113	dallas	Dallas County	6	H1	G4020	206	19100	19124	A	2261231972	92085898	32.7669866	-96.7784238	dallas	0.395	0.41	0.42	0.54	0.81	0.415
298452	298452	2498	-96.769128	32.54687	77	FALSE	1	2498.1	48	113	1383842	48113	dallas	Dallas County	6	H1	G4020	206	19100	19124	A	2261231972	92085898	32.7669866	-96.7784238	dallas	0.395	0.41	0.42	0.54	0.81	0.415
298453	298453	2498	-96.76918	32.546875	78	FALSE	1	2498.1	48	113	1383842	48113	dallas	Dallas County	6	H1	G4020	206	19100	19124	A	2261231972	92085898	32.7669866	-96.7784238	dallas	0.395	0.41	0.42	0.54	0.81	0.415
298454	298454	2498	-96.769241	32.546895	79	FALSE	1	2498.1	48	113	1383842	48113	dallas	Dallas County	6	H1	G4020	206	19100	19124	A	2261231972	92085898	32.7669866	-96.7784238	dallas	0.395	0.41	0.42	0.54	0.81	0.415
298455	298455	2498	-96.769323	32.546906	80	FALSE	1	2498.1	48	113	1383842	48113	dallas	Dallas County	6	H1	G4020	206	19100	19124	A	2261231972	92085898	32.7669866	-96.7784238	dallas	0.395	0.41	0.42	0.54	0.81	0.415
298456	298456	2498	-96.769358	32.546912	81	FALSE	1	2498.1	48	113	1383842	48113	dallas	Dallas County	6	H1	G4020	206	19100	19124	A	2261231972	92085898	32.7669866	-96.7784238	dallas	0.395	0.41	0.42	0.54	0.81	0.415
298457	298457	2498	-96.769572	32.546909	82	FALSE	1	2498.1	48	113	1383842	48113	dallas	Dallas County	6	H1	G4020	206	19100	19124	A	2261231972	92085898	32.7669866	-96.7784238	dallas	0.395	0.41	0.42	0.54	0.81	0.415
298458	298458	2498	-96.769878	32.546923	83	FALSE	1	2498.1	48	113	1383842	48113	dallas	Dallas County	6	H1	G4020	206	19100	19124	A	2261231972	92085898	32.7669866	-96.7784238	dallas	0.395	0.41	0.42	0.54	0.81	0.415
298459	298459	2498	-96.771553	32.546927	84	FALSE	1	2498.1	48	113	1383842	48113	dallas	Dallas County	6	H1	G4020	206	19100	19124	A	2261231972	92085898	32.7669866	-96.7784238	dallas	0.395	0.41	0.42	0.54	0.81	0.415
298460	298460	2498	-96.776578	32.546937	85	FALSE	1	2498.1	48	113	1383842	48113	dallas	Dallas County	6	H1	G4020	206	19100	19124	A	2261231972	92085898	32.7669866	-96.7784238	dallas	0.395	0.41	0.42	0.54	0.81	0.415
298461	298461	2498	-96.778018	32.547029	86	FALSE	1	2498.1	48	113	1383842	48113	dallas	Dallas County	6	H1	G4020	206	19100	19124	A	2261231972	92085898	32.7669866	-96.7784238	dallas	0.395	0.41	0.42	0.54	0.81	0.415
298462	298462	2498	-96.778345	32.547033	87	FALSE	1	2498.1	48	113	1383842	48113	dallas	Dallas County	6	H1	G4020	206	19100	19124	A	2261231972	92085898	32.7669866	-96.7784238	dallas	0.395	0.41	0.42	0.54	0.81	0.415
298463	298463	2498	-96.778596	32.547021	88	FALSE	1	2498.1	48	113	1383842	48113	dallas	Dallas County	6	H1	G4020	206	19100	19124	A	2261231972	92085898	32.7669866	-96.7784238	dallas	0.395	0.41	0.42	0.54	0.81	0.415
298464	298464	2498	-96.781006	32.546909	89	FALSE	1	2498.1	48	113	1383842	48113	dallas	Dallas County	6	H1	G4020	206	19100	19124	A	2261231972	92085898	32.7669866	-96.7784238	dallas	0.395	0.41	0.42	0.54	0.81	0.415
298465	298465	2498	-96.781561	32.546998	90	FALSE	1	2498.1	48	113	1383842	48113	dallas	Dallas County	6	H1	G4020	206	19100	19124	A	2261231972	92085898	32.7669866	-96.7784238	dallas	0.395	0.41	0.42	0.54	0.81	0.415
298466	298466	2498	-96.78168	32.546996	91	FALSE	1	2498.1	48	113	1383842	48113	dallas	Dallas County	6	H1	G4020	206	19100	19124	A	2261231972	92085898	32.7669866	-96.7784238	dallas	0.395	0.41	0.42	0.54	0.81	0.415
298467	298467	2498	-96.781996	32.546957	92	FALSE	1	2498.1	48	113	1383842	48113	dallas	Dallas County	6	H1	G4020	206	19100	19124	A	2261231972	92085898	32.7669866	-96.7784238	dallas	0.395	0.41	0.42	0.54	0.81	0.415
298468	298468	2498	-96.782353	32.546914	93	FALSE	1	2498.1	48	113	1383842	48113	dallas	Dallas County	6	H1	G4020	206	19100	19124	A	2261231972	92085898	32.7669866	-96.7784238	dallas	0.395	0.41	0.42	0.54	0.81	0.415
298469	298469	2498	-96.787409	32.546961	94	FALSE	1	2498.1	48	113	1383842	48113	dallas	Dallas County	6	H1	G4020	206	19100	19124	A	2261231972	92085898	32.7669866	-96.7784238	dallas	0.395	0.41	0.42	0.54	0.81	0.415
298470	298470	2498	-96.796137	32.546998	95	FALSE	1	2498.1	48	113	1383842	48113	dallas	Dallas County	6	H1	G4020	206	19100	19124	A	2261231972	92085898	32.7669866	-96.7784238	dallas	0.395	0.41	0.42	0.54	0.81	0.415
298471	298471	2498	-96.800925	32.54702	96	FALSE	1	2498.1	48	113	1383842	48113	dallas	Dallas County	6	H1	G4020	206	19100	19124	A	2261231972	92085898	32.7669866	-96.7784238	dallas	0.395	0.41	0.42	0.54	0.81	0.415
298472	298472	2498	-96.804751	32.547075	97	FALSE	1	2498.1	48	113	1383842	48113	dallas	Dallas County	6	H1	G4020	206	19100	19124	A	2261231972	92085898	32.7669866	-96.7784238	dallas	0.395	0.41	0.42	0.54	0.81	0.415
298473	298473	2498	-96.805338	32.547085	98	FALSE	1	2498.1	48	113	1383842	48113	dallas	Dallas County	6	H1	G4020	206	19100	19124	A	2261231972	92085898	32.7669866	-96.7784238	dallas	0.395	0.41	0.42	0.54	0.81	0.415
298474	298474	2498	-96.811044	32.547105	99	FALSE	1	2498.1	48	113	1383842	48113	dallas	Dallas County	6	H1	G4020	206	19100	19124	A	2261231972	92085898	32.7669866	-96.7784238	dallas	0.395	0.41	0.42	0.54	0.81	0.415
298475	298475	2498	-96.812075	32.54711	100	FALSE	1	2498.1	48	113	1383842	48113	dallas	Dallas County	6	H1	G4020	206	19100	19124	A	2261231972	92085898	32.7669866	-96.7784238	dallas	0.395	0.41	0.42	0.54	0.81	0.415
298476	298476	2498	-96.820481	32.547138	101	FALSE	1	2498.1	48	113	1383842	48113	dallas	Dallas County	6	H1	G4020	206	19100	19124	A	2261231972	92085898	32.7669866	-96.7784238	dallas	0.395	0.41	0.42	0.54	0.81	0.415
298477	298477	2498	-96.821789	32.547142	102	FALSE	1	2498.1	48	113	1383842	48113	dallas	Dallas County	6	H1	G4020	206	19100	19124	A	2261231972	92085898	32.7669866	-96.7784238	dallas	0.395	0.41	0.42	0.54	0.81	0.415
298478	298478	2498	-96.821989	32.547147	103	FALSE	1	2498.1	48	113	1383842	48113	dallas	Dallas County	6	H1	G4020	206	19100	19124	A	2261231972	92085898	32.7669866	-96.7784238	dallas	0.395	0.41	0.42	0.54	0.81	0.415
298479	298479	2498	-96.82213	32.54715	104	FALSE	1	2498.1	48	113	1383842	48113	dallas	Dallas County	6	H1	G4020	206	19100	19124	A	2261231972	92085898	32.7669866	-96.7784238	dallas	0.395	0.41	0.42	0.54	0.81	0.415
298480	298480	2498	-96.822297	32.54715	105	FALSE	1	2498.1	48	113	1383842	48113	dallas	Dallas County	6	H1	G4020	206	19100	19124	A	2261231972	92085898	32.7669866	-96.7784238	dallas	0.395	0.41	0.42	0.54	0.81	0.415
298481	298481	2498	-96.822643	32.547145	106	FALSE	1	2498.1	48	113	1383842	48113	dallas	Dallas County	6	H1	G4020	206	19100	19124	A	2261231972	92085898	32.7669866	-96.7784238	dallas	0.395	0.41	0.42	0.54	0.81	0.415
298482	298482	2498	-96.823185	32.547148	107	FALSE	1	2498.1	48	113	1383842	48113	dallas	Dallas County	6	H1	G4020	206	19100	19124	A	2261231972	92085898	32.7669866	-96.7784238	dallas	0.395	0.41	0.42	0.54	0.81	0.415
298483	298483	2498	-96.825841	32.547161	108	FALSE	1	2498.1	48	113	1383842	48113	dallas	Dallas County	6	H1	G4020	206	19100	19124	A	2261231972	92085898	32.7669866	-96.7784238	dallas	0.395	0.41	0.42	0.54	0.81	0.415
298484	298484	2498	-96.839054	32.547224	109	FALSE	1	2498.1	48	113	1383842	48113	dallas	Dallas County	6	H1	G4020	206	19100	19124	A	2261231972	92085898	32.7669866	-96.7784238	dallas	0.395	0.41	0.42	0.54	0.81	0.415
298485	298485	2498	-96.839131	32.547225	110	FALSE	1	2498.1	48	113	1383842	48113	dallas	Dallas County	6	H1	G4020	206	19100	19124	A	2261231972	92085898	32.7669866	-96.7784238	dallas	0.395	0.41	0.42	0.54	0.81	0.415
298486	298486	2498	-96.839558	32.547233	111	FALSE	1	2498.1	48	113	1383842	48113	dallas	Dallas County	6	H1	G4020	206	19100	19124	A	2261231972	92085898	32.7669866	-96.7784238	dallas	0.395	0.41	0.42	0.54	0.81	0.415
298487	298487	2498	-96.842177	32.54732	112	FALSE	1	2498.1	48	113	1383842	48113	dallas	Dallas County	6	H1	G4020	206	19100	19124	A	2261231972	92085898	32.7669866	-96.7784238	dallas	0.395	0.41	0.42	0.54	0.81	0.415
298488	298488	2498	-96.842233	32.547321	113	FALSE	1	2498.1	48	113	1383842	48113	dallas	Dallas County	6	H1	G4020	206	19100	19124	A	2261231972	92085898	32.7669866	-96.7784238	dallas	0.395	0.41	0.42	0.54	0.81	0.415
298489	298489	2498	-96.84601	32.547287	114	FALSE	1	2498.1	48	113	1383842	48113	dallas	Dallas County	6	H1	G4020	206	19100	19124	A	2261231972	92085898	32.7669866	-96.7784238	dallas	0.395	0.41	0.42	0.54	0.81	0.415
298490	298490	2498	-96.849741	32.547328	115	FALSE	1	2498.1	48	113	1383842	48113	dallas	Dallas County	6	H1	G4020	206	19100	19124	A	2261231972	92085898	32.7669866	-96.7784238	dallas	0.395	0.41	0.42	0.54	0.81	0.415
298491	298491	2498	-96.851211	32.547345	116	FALSE	1	2498.1	48	113	1383842	48113	dallas	Dallas County	6	H1	G4020	206	19100	19124	A	2261231972	92085898	32.7669866	-96.7784238	dallas	0.395	0.41	0.42	0.54	0.81	0.415
298492	298492	2498	-96.851271	32.547345	117	FALSE	1	2498.1	48	113	1383842	48113	dallas	Dallas County	6	H1	G4020	206	19100	19124	A	2261231972	92085898	32.7669866	-96.7784238	dallas	0.395	0.41	0.42	0.54	0.81	0.415
298493	298493	2498	-96.851334	32.547347	118	FALSE	1	2498.1	48	113	1383842	48113	dallas	Dallas County	6	H1	G4020	206	19100	19124	A	2261231972	92085898	32.7669866	-96.7784238	dallas	0.395	0.41	0.42	0.54	0.81	0.415
298494	298494	2498	-96.852357	32.547359	119	FALSE	1	2498.1	48	113	1383842	48113	dallas	Dallas County	6	H1	G4020	206	19100	19124	A	2261231972	92085898	32.7669866	-96.7784238	dallas	0.395	0.41	0.42	0.54	0.81	0.415
298495	298495	2498	-96.853461	32.547364	120	FALSE	1	2498.1	48	113	1383842	48113	dallas	Dallas County	6	H1	G4020	206	19100	19124	A	2261231972	92085898	32.7669866	-96.7784238	dallas	0.395	0.41	0.42	0.54	0.81	0.415
298496	298496	2498	-96.85424	32.547379	121	FALSE	1	2498.1	48	113	1383842	48113	dallas	Dallas County	6	H1	G4020	206	19100	19124	A	2261231972	92085898	32.7669866	-96.7784238	dallas	0.395	0.41	0.42	0.54	0.81	0.415
298497	298497	2498	-96.854294	32.547379	122	FALSE	1	2498.1	48	113	1383842	48113	dallas	Dallas County	6	H1	G4020	206	19100	19124	A	2261231972	92085898	32.7669866	-96.7784238	dallas	0.395	0.41	0.42	0.54	0.81	0.415
298498	298498	2498	-96.854384	32.547382	123	FALSE	1	2498.1	48	113	1383842	48113	dallas	Dallas County	6	H1	G4020	206	19100	19124	A	2261231972	92085898	32.7669866	-96.7784238	dallas	0.395	0.41	0.42	0.54	0.81	0.415
298499	298499	2498	-96.854618	32.547386	124	FALSE	1	2498.1	48	113	1383842	48113	dallas	Dallas County	6	H1	G4020	206	19100	19124	A	2261231972	92085898	32.7669866	-96.7784238	dallas	0.395	0.41	0.42	0.54	0.81	0.415
298500	298500	2498	-96.855187	32.547396	125	FALSE	1	2498.1	48	113	1383842	48113	dallas	Dallas County	6	H1	G4020	206	19100	19124	A	2261231972	92085898	32.7669866	-96.7784238	dallas	0.395	0.41	0.42	0.54	0.81	0.415
298501	298501	2498	-96.856748	32.547416	126	FALSE	1	2498.1	48	113	1383842	48113	dallas	Dallas County	6	H1	G4020	206	19100	19124	A	2261231972	92085898	32.7669866	-96.7784238	dallas	0.395	0.41	0.42	0.54	0.81	0.415
298502	298502	2498	-96.85926	32.547398	127	FALSE	1	2498.1	48	113	1383842	48113	dallas	Dallas County	6	H1	G4020	206	19100	19124	A	2261231972	92085898	32.7669866	-96.7784238	dallas	0.395	0.41	0.42	0.54	0.81	0.415
298503	298503	2498	-96.860462	32.54739	128	FALSE	1	2498.1	48	113	1383842	48113	dallas	Dallas County	6	H1	G4020	206	19100	19124	A	2261231972	92085898	32.7669866	-96.7784238	dallas	0.395	0.41	0.42	0.54	0.81	0.415
298504	298504	2498	-96.870931	32.547604	129	FALSE	1	2498.1	48	113	1383842	48113	dallas	Dallas County	6	H1	G4020	206	19100	19124	A	2261231972	92085898	32.7669866	-96.7784238	dallas	0.395	0.41	0.42	0.54	0.81	0.415
298505	298505	2498	-96.873404	32.547655	130	FALSE	1	2498.1	48	113	1383842	48113	dallas	Dallas County	6	H1	G4020	206	19100	19124	A	2261231972	92085898	32.7669866	-96.7784238	dallas	0.395	0.41	0.42	0.54	0.81	0.415
298506	298506	2498	-96.873451	32.547652	131	FALSE	1	2498.1	48	113	1383842	48113	dallas	Dallas County	6	H1	G4020	206	19100	19124	A	2261231972	92085898	32.7669866	-96.7784238	dallas	0.395	0.41	0.42	0.54	0.81	0.415
298507	298507	2498	-96.873905	32.547632	132	FALSE	1	2498.1	48	113	1383842	48113	dallas	Dallas County	6	H1	G4020	206	19100	19124	A	2261231972	92085898	32.7669866	-96.7784238	dallas	0.395	0.41	0.42	0.54	0.81	0.415
298508	298508	2498	-96.873989	32.547629	133	FALSE	1	2498.1	48	113	1383842	48113	dallas	Dallas County	6	H1	G4020	206	19100	19124	A	2261231972	92085898	32.7669866	-96.7784238	dallas	0.395	0.41	0.42	0.54	0.81	0.415
298509	298509	2498	-96.87787	32.547663	134	FALSE	1	2498.1	48	113	1383842	48113	dallas	Dallas County	6	H1	G4020	206	19100	19124	A	2261231972	92085898	32.7669866	-96.7784238	dallas	0.395	0.41	0.42	0.54	0.81	0.415
298510	298510	2498	-96.884086	32.547685	135	FALSE	1	2498.1	48	113	1383842	48113	dallas	Dallas County	6	H1	G4020	206	19100	19124	A	2261231972	92085898	32.7669866	-96.7784238	dallas	0.395	0.41	0.42	0.54	0.81	0.415
298511	298511	2498	-96.891022	32.547708	136	FALSE	1	2498.1	48	113	1383842	48113	dallas	Dallas County	6	H1	G4020	206	19100	19124	A	2261231972	92085898	32.7669866	-96.7784238	dallas	0.395	0.41	0.42	0.54	0.81	0.415
298512	298512	2498	-96.891066	32.547708	137	FALSE	1	2498.1	48	113	1383842	48113	dallas	Dallas County	6	H1	G4020	206	19100	19124	A	2261231972	92085898	32.7669866	-96.7784238	dallas	0.395	0.41	0.42	0.54	0.81	0.415
298513	298513	2498	-96.892058	32.547711	138	FALSE	1	2498.1	48	113	1383842	48113	dallas	Dallas County	6	H1	G4020	206	19100	19124	A	2261231972	92085898	32.7669866	-96.7784238	dallas	0.395	0.41	0.42	0.54	0.81	0.415
298514	298514	2498	-96.894018	32.547719	139	FALSE	1	2498.1	48	113	1383842	48113	dallas	Dallas County	6	H1	G4020	206	19100	19124	A	2261231972	92085898	32.7669866	-96.7784238	dallas	0.395	0.41	0.42	0.54	0.81	0.415
298515	298515	2498	-96.894337	32.54772	140	FALSE	1	2498.1	48	113	1383842	48113	dallas	Dallas County	6	H1	G4020	206	19100	19124	A	2261231972	92085898	32.7669866	-96.7784238	dallas	0.395	0.41	0.42	0.54	0.81	0.415
298516	298516	2498	-96.896298	32.547727	141	FALSE	1	2498.1	48	113	1383842	48113	dallas	Dallas County	6	H1	G4020	206	19100	19124	A	2261231972	92085898	32.7669866	-96.7784238	dallas	0.395	0.41	0.42	0.54	0.81	0.415
298517	298517	2498	-96.896332	32.547727	142	FALSE	1	2498.1	48	113	1383842	48113	dallas	Dallas County	6	H1	G4020	206	19100	19124	A	2261231972	92085898	32.7669866	-96.7784238	dallas	0.395	0.41	0.42	0.54	0.81	0.415
298518	298518	2498	-96.896579	32.547728	143	FALSE	1	2498.1	48	113	1383842	48113	dallas	Dallas County	6	H1	G4020	206	19100	19124	A	2261231972	92085898	32.7669866	-96.7784238	dallas	0.395	0.41	0.42	0.54	0.81	0.415
298519	298519	2498	-96.898724	32.547735	144	FALSE	1	2498.1	48	113	1383842	48113	dallas	Dallas County	6	H1	G4020	206	19100	19124	A	2261231972	92085898	32.7669866	-96.7784238	dallas	0.395	0.41	0.42	0.54	0.81	0.415
298520	298520	2498	-96.898837	32.547735	145	FALSE	1	2498.1	48	113	1383842	48113	dallas	Dallas County	6	H1	G4020	206	19100	19124	A	2261231972	92085898	32.7669866	-96.7784238	dallas	0.395	0.41	0.42	0.54	0.81	0.415
298521	298521	2498	-96.89958	32.547738	146	FALSE	1	2498.1	48	113	1383842	48113	dallas	Dallas County	6	H1	G4020	206	19100	19124	A	2261231972	92085898	32.7669866	-96.7784238	dallas	0.395	0.41	0.42	0.54	0.81	0.415
298522	298522	2498	-96.899608	32.547738	147	FALSE	1	2498.1	48	113	1383842	48113	dallas	Dallas County	6	H1	G4020	206	19100	19124	A	2261231972	92085898	32.7669866	-96.7784238	dallas	0.395	0.41	0.42	0.54	0.81	0.415
298523	298523	2498	-96.901952	32.547766	148	FALSE	1	2498.1	48	113	1383842	48113	dallas	Dallas County	6	H1	G4020	206	19100	19124	A	2261231972	92085898	32.7669866	-96.7784238	dallas	0.395	0.41	0.42	0.54	0.81	0.415
298524	298524	2498	-96.905149	32.547803	149	FALSE	1	2498.1	48	113	1383842	48113	dallas	Dallas County	6	H1	G4020	206	19100	19124	A	2261231972	92085898	32.7669866	-96.7784238	dallas	0.395	0.41	0.42	0.54	0.81	0.415
298525	298525	2498	-96.908135	32.547838	150	FALSE	1	2498.1	48	113	1383842	48113	dallas	Dallas County	6	H1	G4020	206	19100	19124	A	2261231972	92085898	32.7669866	-96.7784238	dallas	0.395	0.41	0.42	0.54	0.81	0.415
298526	298526	2498	-96.914925	32.547838	151	FALSE	1	2498.1	48	113	1383842	48113	dallas	Dallas County	6	H1	G4020	206	19100	19124	A	2261231972	92085898	32.7669866	-96.7784238	dallas	0.395	0.41	0.42	0.54	0.81	0.415
298527	298527	2498	-96.916749	32.547826	152	FALSE	1	2498.1	48	113	1383842	48113	dallas	Dallas County	6	H1	G4020	206	19100	19124	A	2261231972	92085898	32.7669866	-96.7784238	dallas	0.395	0.41	0.42	0.54	0.81	0.415
298528	298528	2498	-96.917049	32.547824	153	FALSE	1	2498.1	48	113	1383842	48113	dallas	Dallas County	6	H1	G4020	206	19100	19124	A	2261231972	92085898	32.7669866	-96.7784238	dallas	0.395	0.41	0.42	0.54	0.81	0.415
298529	298529	2498	-96.91726	32.547825	154	FALSE	1	2498.1	48	113	1383842	48113	dallas	Dallas County	6	H1	G4020	206	19100	19124	A	2261231972	92085898	32.7669866	-96.7784238	dallas	0.395	0.41	0.42	0.54	0.81	0.415
298530	298530	2498	-96.917804	32.547829	155	FALSE	1	2498.1	48	113	1383842	48113	dallas	Dallas County	6	H1	G4020	206	19100	19124	A	2261231972	92085898	32.7669866	-96.7784238	dallas	0.395	0.41	0.42	0.54	0.81	0.415
298531	298531	2498	-96.918189	32.547831	156	FALSE	1	2498.1	48	113	1383842	48113	dallas	Dallas County	6	H1	G4020	206	19100	19124	A	2261231972	92085898	32.7669866	-96.7784238	dallas	0.395	0.41	0.42	0.54	0.81	0.415
298532	298532	2498	-96.918573	32.547832	157	FALSE	1	2498.1	48	113	1383842	48113	dallas	Dallas County	6	H1	G4020	206	19100	19124	A	2261231972	92085898	32.7669866	-96.7784238	dallas	0.395	0.41	0.42	0.54	0.81	0.415
298533	298533	2498	-96.919311	32.547838	158	FALSE	1	2498.1	48	113	1383842	48113	dallas	Dallas County	6	H1	G4020	206	19100	19124	A	2261231972	92085898	32.7669866	-96.7784238	dallas	0.395	0.41	0.42	0.54	0.81	0.415
298534	298534	2498	-96.919471	32.547834	159	FALSE	1	2498.1	48	113	1383842	48113	dallas	Dallas County	6	H1	G4020	206	19100	19124	A	2261231972	92085898	32.7669866	-96.7784238	dallas	0.395	0.41	0.42	0.54	0.81	0.415
298535	298535	2498	-96.919527	32.547832	160	FALSE	1	2498.1	48	113	1383842	48113	dallas	Dallas County	6	H1	G4020	206	19100	19124	A	2261231972	92085898	32.7669866	-96.7784238	dallas	0.395	0.41	0.42	0.54	0.81	0.415
298536	298536	2498	-96.919601	32.547838	161	FALSE	1	2498.1	48	113	1383842	48113	dallas	Dallas County	6	H1	G4020	206	19100	19124	A	2261231972	92085898	32.7669866	-96.7784238	dallas	0.395	0.41	0.42	0.54	0.81	0.415
298537	298537	2498	-96.919642	32.547837	162	FALSE	1	2498.1	48	113	1383842	48113	dallas	Dallas County	6	H1	G4020	206	19100	19124	A	2261231972	92085898	32.7669866	-96.7784238	dallas	0.395	0.41	0.42	0.54	0.81	0.415
298538	298538	2498	-96.91969	32.547835	163	FALSE	1	2498.1	48	113	1383842	48113	dallas	Dallas County	6	H1	G4020	206	19100	19124	A	2261231972	92085898	32.7669866	-96.7784238	dallas	0.395	0.41	0.42	0.54	0.81	0.415
298539	298539	2498	-96.91973	32.547834	164	FALSE	1	2498.1	48	113	1383842	48113	dallas	Dallas County	6	H1	G4020	206	19100	19124	A	2261231972	92085898	32.7669866	-96.7784238	dallas	0.395	0.41	0.42	0.54	0.81	0.415
298540	298540	2498	-96.919785	32.547835	165	FALSE	1	2498.1	48	113	1383842	48113	dallas	Dallas County	6	H1	G4020	206	19100	19124	A	2261231972	92085898	32.7669866	-96.7784238	dallas	0.395	0.41	0.42	0.54	0.81	0.415
298541	298541	2498	-96.919914	32.547838	166	FALSE	1	2498.1	48	113	1383842	48113	dallas	Dallas County	6	H1	G4020	206	19100	19124	A	2261231972	92085898	32.7669866	-96.7784238	dallas	0.395	0.41	0.42	0.54	0.81	0.415
298542	298542	2498	-96.921696	32.547837	167	FALSE	1	2498.1	48	113	1383842	48113	dallas	Dallas County	6	H1	G4020	206	19100	19124	A	2261231972	92085898	32.7669866	-96.7784238	dallas	0.395	0.41	0.42	0.54	0.81	0.415
298543	298543	2498	-96.925281	32.547838	168	FALSE	1	2498.1	48	113	1383842	48113	dallas	Dallas County	6	H1	G4020	206	19100	19124	A	2261231972	92085898	32.7669866	-96.7784238	dallas	0.395	0.41	0.42	0.54	0.81	0.415
298544	298544	2498	-96.925388	32.547842	169	FALSE	1	2498.1	48	113	1383842	48113	dallas	Dallas County	6	H1	G4020	206	19100	19124	A	2261231972	92085898	32.7669866	-96.7784238	dallas	0.395	0.41	0.42	0.54	0.81	0.415
298545	298545	2498	-96.925432	32.547843	170	FALSE	1	2498.1	48	113	1383842	48113	dallas	Dallas County	6	H1	G4020	206	19100	19124	A	2261231972	92085898	32.7669866	-96.7784238	dallas	0.395	0.41	0.42	0.54	0.81	0.415
298546	298546	2498	-96.925478	32.547845	171	FALSE	1	2498.1	48	113	1383842	48113	dallas	Dallas County	6	H1	G4020	206	19100	19124	A	2261231972	92085898	32.7669866	-96.7784238	dallas	0.395	0.41	0.42	0.54	0.81	0.415
298547	298547	2498	-96.925525	32.547846	172	FALSE	1	2498.1	48	113	1383842	48113	dallas	Dallas County	6	H1	G4020	206	19100	19124	A	2261231972	92085898	32.7669866	-96.7784238	dallas	0.395	0.41	0.42	0.54	0.81	0.415
298548	298548	2498	-96.927372	32.547915	173	FALSE	1	2498.1	48	113	1383842	48113	dallas	Dallas County	6	H1	G4020	206	19100	19124	A	2261231972	92085898	32.7669866	-96.7784238	dallas	0.395	0.41	0.42	0.54	0.81	0.415
298549	298549	2498	-96.927888	32.547933	174	FALSE	1	2498.1	48	113	1383842	48113	dallas	Dallas County	6	H1	G4020	206	19100	19124	A	2261231972	92085898	32.7669866	-96.7784238	dallas	0.395	0.41	0.42	0.54	0.81	0.415
298550	298550	2498	-96.927981	32.547936	175	FALSE	1	2498.1	48	113	1383842	48113	dallas	Dallas County	6	H1	G4020	206	19100	19124	A	2261231972	92085898	32.7669866	-96.7784238	dallas	0.395	0.41	0.42	0.54	0.81	0.415
298551	298551	2498	-96.928392	32.547939	176	FALSE	1	2498.1	48	113	1383842	48113	dallas	Dallas County	6	H1	G4020	206	19100	19124	A	2261231972	92085898	32.7669866	-96.7784238	dallas	0.395	0.41	0.42	0.54	0.81	0.415
298552	298552	2498	-96.929014	32.547941	177	FALSE	1	2498.1	48	113	1383842	48113	dallas	Dallas County	6	H1	G4020	206	19100	19124	A	2261231972	92085898	32.7669866	-96.7784238	dallas	0.395	0.41	0.42	0.54	0.81	0.415
298553	298553	2498	-96.929282	32.547942	178	FALSE	1	2498.1	48	113	1383842	48113	dallas	Dallas County	6	H1	G4020	206	19100	19124	A	2261231972	92085898	32.7669866	-96.7784238	dallas	0.395	0.41	0.42	0.54	0.81	0.415
298554	298554	2498	-96.929443	32.547943	179	FALSE	1	2498.1	48	113	1383842	48113	dallas	Dallas County	6	H1	G4020	206	19100	19124	A	2261231972	92085898	32.7669866	-96.7784238	dallas	0.395	0.41	0.42	0.54	0.81	0.415
298555	298555	2498	-96.934416	32.54796	180	FALSE	1	2498.1	48	113	1383842	48113	dallas	Dallas County	6	H1	G4020	206	19100	19124	A	2261231972	92085898	32.7669866	-96.7784238	dallas	0.395	0.41	0.42	0.54	0.81	0.415
298556	298556	2498	-96.941586	32.547984	181	FALSE	1	2498.1	48	113	1383842	48113	dallas	Dallas County	6	H1	G4020	206	19100	19124	A	2261231972	92085898	32.7669866	-96.7784238	dallas	0.395	0.41	0.42	0.54	0.81	0.415
298557	298557	2498	-96.946968	32.548005	182	FALSE	1	2498.1	48	113	1383842	48113	dallas	Dallas County	6	H1	G4020	206	19100	19124	A	2261231972	92085898	32.7669866	-96.7784238	dallas	0.395	0.41	0.42	0.54	0.81	0.415
298558	298558	2498	-96.948076	32.548009	183	FALSE	1	2498.1	48	113	1383842	48113	dallas	Dallas County	6	H1	G4020	206	19100	19124	A	2261231972	92085898	32.7669866	-96.7784238	dallas	0.395	0.41	0.42	0.54	0.81	0.415
298559	298559	2498	-96.954929	32.548032	184	FALSE	1	2498.1	48	113	1383842	48113	dallas	Dallas County	6	H1	G4020	206	19100	19124	A	2261231972	92085898	32.7669866	-96.7784238	dallas	0.395	0.41	0.42	0.54	0.81	0.415
298560	298560	2498	-96.95601	32.548038	185	FALSE	1	2498.1	48	113	1383842	48113	dallas	Dallas County	6	H1	G4020	206	19100	19124	A	2261231972	92085898	32.7669866	-96.7784238	dallas	0.395	0.41	0.42	0.54	0.81	0.415
298561	298561	2498	-96.965609	32.548114	186	FALSE	1	2498.1	48	113	1383842	48113	dallas	Dallas County	6	H1	G4020	206	19100	19124	A	2261231972	92085898	32.7669866	-96.7784238	dallas	0.395	0.41	0.42	0.54	0.81	0.415
298562	298562	2498	-96.967966	32.548133	187	FALSE	1	2498.1	48	113	1383842	48113	dallas	Dallas County	6	H1	G4020	206	19100	19124	A	2261231972	92085898	32.7669866	-96.7784238	dallas	0.395	0.41	0.42	0.54	0.81	0.415
298563	298563	2498	-96.968359	32.548138	188	FALSE	1	2498.1	48	113	1383842	48113	dallas	Dallas County	6	H1	G4020	206	19100	19124	A	2261231972	92085898	32.7669866	-96.7784238	dallas	0.395	0.41	0.42	0.54	0.81	0.415
298564	298564	2498	-96.97592	32.548052	189	FALSE	1	2498.1	48	113	1383842	48113	dallas	Dallas County	6	H1	G4020	206	19100	19124	A	2261231972	92085898	32.7669866	-96.7784238	dallas	0.395	0.41	0.42	0.54	0.81	0.415
298565	298565	2498	-96.976206	32.548046	190	FALSE	1	2498.1	48	113	1383842	48113	dallas	Dallas County	6	H1	G4020	206	19100	19124	A	2261231972	92085898	32.7669866	-96.7784238	dallas	0.395	0.41	0.42	0.54	0.81	0.415
298566	298566	2498	-96.976283	32.548045	191	FALSE	1	2498.1	48	113	1383842	48113	dallas	Dallas County	6	H1	G4020	206	19100	19124	A	2261231972	92085898	32.7669866	-96.7784238	dallas	0.395	0.41	0.42	0.54	0.81	0.415
298567	298567	2498	-96.976486	32.548057	192	FALSE	1	2498.1	48	113	1383842	48113	dallas	Dallas County	6	H1	G4020	206	19100	19124	A	2261231972	92085898	32.7669866	-96.7784238	dallas	0.395	0.41	0.42	0.54	0.81	0.415
298568	298568	2498	-96.976578	32.548063	193	FALSE	1	2498.1	48	113	1383842	48113	dallas	Dallas County	6	H1	G4020	206	19100	19124	A	2261231972	92085898	32.7669866	-96.7784238	dallas	0.395	0.41	0.42	0.54	0.81	0.415
298569	298569	2498	-96.976756	32.54806	194	FALSE	1	2498.1	48	113	1383842	48113	dallas	Dallas County	6	H1	G4020	206	19100	19124	A	2261231972	92085898	32.7669866	-96.7784238	dallas	0.395	0.41	0.42	0.54	0.81	0.415
298570	298570	2498	-96.977463	32.548053	195	FALSE	1	2498.1	48	113	1383842	48113	dallas	Dallas County	6	H1	G4020	206	19100	19124	A	2261231972	92085898	32.7669866	-96.7784238	dallas	0.395	0.41	0.42	0.54	0.81	0.415
298571	298571	2498	-96.977984	32.548048	196	FALSE	1	2498.1	48	113	1383842	48113	dallas	Dallas County	6	H1	G4020	206	19100	19124	A	2261231972	92085898	32.7669866	-96.7784238	dallas	0.395	0.41	0.42	0.54	0.81	0.415
298572	298572	2498	-96.981403	32.548034	197	FALSE	1	2498.1	48	113	1383842	48113	dallas	Dallas County	6	H1	G4020	206	19100	19124	A	2261231972	92085898	32.7669866	-96.7784238	dallas	0.395	0.41	0.42	0.54	0.81	0.415
298573	298573	2498	-96.981636	32.548038	198	FALSE	1	2498.1	48	113	1383842	48113	dallas	Dallas County	6	H1	G4020	206	19100	19124	A	2261231972	92085898	32.7669866	-96.7784238	dallas	0.395	0.41	0.42	0.54	0.81	0.415
298574	298574	2498	-96.981708	32.548039	199	FALSE	1	2498.1	48	113	1383842	48113	dallas	Dallas County	6	H1	G4020	206	19100	19124	A	2261231972	92085898	32.7669866	-96.7784238	dallas	0.395	0.41	0.42	0.54	0.81	0.415
298575	298575	2498	-96.982057	32.548045	200	FALSE	1	2498.1	48	113	1383842	48113	dallas	Dallas County	6	H1	G4020	206	19100	19124	A	2261231972	92085898	32.7669866	-96.7784238	dallas	0.395	0.41	0.42	0.54	0.81	0.415
298576	298576	2498	-96.986223	32.548112	201	FALSE	1	2498.1	48	113	1383842	48113	dallas	Dallas County	6	H1	G4020	206	19100	19124	A	2261231972	92085898	32.7669866	-96.7784238	dallas	0.395	0.41	0.42	0.54	0.81	0.415
298577	298577	2498	-96.99198	32.548158	202	FALSE	1	2498.1	48	113	1383842	48113	dallas	Dallas County	6	H1	G4020	206	19100	19124	A	2261231972	92085898	32.7669866	-96.7784238	dallas	0.395	0.41	0.42	0.54	0.81	0.415
298578	298578	2498	-96.995215	32.548183	203	FALSE	1	2498.1	48	113	1383842	48113	dallas	Dallas County	6	H1	G4020	206	19100	19124	A	2261231972	92085898	32.7669866	-96.7784238	dallas	0.395	0.41	0.42	0.54	0.81	0.415
298579	298579	2498	-96.996271	32.548191	204	FALSE	1	2498.1	48	113	1383842	48113	dallas	Dallas County	6	H1	G4020	206	19100	19124	A	2261231972	92085898	32.7669866	-96.7784238	dallas	0.395	0.41	0.42	0.54	0.81	0.415
298580	298580	2498	-96.996392	32.548192	205	FALSE	1	2498.1	48	113	1383842	48113	dallas	Dallas County	6	H1	G4020	206	19100	19124	A	2261231972	92085898	32.7669866	-96.7784238	dallas	0.395	0.41	0.42	0.54	0.81	0.415
298581	298581	2498	-96.996997	32.548196	206	FALSE	1	2498.1	48	113	1383842	48113	dallas	Dallas County	6	H1	G4020	206	19100	19124	A	2261231972	92085898	32.7669866	-96.7784238	dallas	0.395	0.41	0.42	0.54	0.81	0.415
298582	298582	2498	-96.999133	32.548212	207	FALSE	1	2498.1	48	113	1383842	48113	dallas	Dallas County	6	H1	G4020	206	19100	19124	A	2261231972	92085898	32.7669866	-96.7784238	dallas	0.395	0.41	0.42	0.54	0.81	0.415
298583	298583	2498	-96.999495	32.548215	208	FALSE	1	2498.1	48	113	1383842	48113	dallas	Dallas County	6	H1	G4020	206	19100	19124	A	2261231972	92085898	32.7669866	-96.7784238	dallas	0.395	0.41	0.42	0.54	0.81	0.415
298584	298584	2498	-97.000918	32.548226	209	FALSE	1	2498.1	48	113	1383842	48113	dallas	Dallas County	6	H1	G4020	206	19100	19124	A	2261231972	92085898	32.7669866	-96.7784238	dallas	0.395	0.41	0.42	0.54	0.81	0.415
298585	298585	2498	-97.002284	32.548237	210	FALSE	1	2498.1	48	113	1383842	48113	dallas	Dallas County	6	H1	G4020	206	19100	19124	A	2261231972	92085898	32.7669866	-96.7784238	dallas	0.395	0.41	0.42	0.54	0.81	0.415
298586	298586	2498	-97.002554	32.548237	211	FALSE	1	2498.1	48	113	1383842	48113	dallas	Dallas County	6	H1	G4020	206	19100	19124	A	2261231972	92085898	32.7669866	-96.7784238	dallas	0.395	0.41	0.42	0.54	0.81	0.415
298587	298587	2498	-97.003193	32.548234	212	FALSE	1	2498.1	48	113	1383842	48113	dallas	Dallas County	6	H1	G4020	206	19100	19124	A	2261231972	92085898	32.7669866	-96.7784238	dallas	0.395	0.41	0.42	0.54	0.81	0.415
298588	298588	2498	-97.00329	32.548234	213	FALSE	1	2498.1	48	113	1383842	48113	dallas	Dallas County	6	H1	G4020	206	19100	19124	A	2261231972	92085898	32.7669866	-96.7784238	dallas	0.395	0.41	0.42	0.54	0.81	0.415
298589	298589	2498	-97.003319	32.548234	214	FALSE	1	2498.1	48	113	1383842	48113	dallas	Dallas County	6	H1	G4020	206	19100	19124	A	2261231972	92085898	32.7669866	-96.7784238	dallas	0.395	0.41	0.42	0.54	0.81	0.415
298590	298590	2498	-97.003374	32.548234	215	FALSE	1	2498.1	48	113	1383842	48113	dallas	Dallas County	6	H1	G4020	206	19100	19124	A	2261231972	92085898	32.7669866	-96.7784238	dallas	0.395	0.41	0.42	0.54	0.81	0.415
298591	298591	2498	-97.004032	32.548237	216	FALSE	1	2498.1	48	113	1383842	48113	dallas	Dallas County	6	H1	G4020	206	19100	19124	A	2261231972	92085898	32.7669866	-96.7784238	dallas	0.395	0.41	0.42	0.54	0.81	0.415
298592	298592	2498	-97.005309	32.548241	217	FALSE	1	2498.1	48	113	1383842	48113	dallas	Dallas County	6	H1	G4020	206	19100	19124	A	2261231972	92085898	32.7669866	-96.7784238	dallas	0.395	0.41	0.42	0.54	0.81	0.415
298593	298593	2498	-97.00561	32.548242	218	FALSE	1	2498.1	48	113	1383842	48113	dallas	Dallas County	6	H1	G4020	206	19100	19124	A	2261231972	92085898	32.7669866	-96.7784238	dallas	0.395	0.41	0.42	0.54	0.81	0.415
298594	298594	2498	-97.007153	32.548248	219	FALSE	1	2498.1	48	113	1383842	48113	dallas	Dallas County	6	H1	G4020	206	19100	19124	A	2261231972	92085898	32.7669866	-96.7784238	dallas	0.395	0.41	0.42	0.54	0.81	0.415
298595	298595	2498	-97.007964	32.548252	220	FALSE	1	2498.1	48	113	1383842	48113	dallas	Dallas County	6	H1	G4020	206	19100	19124	A	2261231972	92085898	32.7669866	-96.7784238	dallas	0.395	0.41	0.42	0.54	0.81	0.415
298596	298596	2498	-97.009177	32.548257	221	FALSE	1	2498.1	48	113	1383842	48113	dallas	Dallas County	6	H1	G4020	206	19100	19124	A	2261231972	92085898	32.7669866	-96.7784238	dallas	0.395	0.41	0.42	0.54	0.81	0.415
298597	298597	2498	-97.009574	32.548258	222	FALSE	1	2498.1	48	113	1383842	48113	dallas	Dallas County	6	H1	G4020	206	19100	19124	A	2261231972	92085898	32.7669866	-96.7784238	dallas	0.395	0.41	0.42	0.54	0.81	0.415
298598	298598	2498	-97.009619	32.548259	223	FALSE	1	2498.1	48	113	1383842	48113	dallas	Dallas County	6	H1	G4020	206	19100	19124	A	2261231972	92085898	32.7669866	-96.7784238	dallas	0.395	0.41	0.42	0.54	0.81	0.415
298599	298599	2498	-97.009795	32.548262	224	FALSE	1	2498.1	48	113	1383842	48113	dallas	Dallas County	6	H1	G4020	206	19100	19124	A	2261231972	92085898	32.7669866	-96.7784238	dallas	0.395	0.41	0.42	0.54	0.81	0.415
298600	298600	2498	-97.010146	32.548269	225	FALSE	1	2498.1	48	113	1383842	48113	dallas	Dallas County	6	H1	G4020	206	19100	19124	A	2261231972	92085898	32.7669866	-96.7784238	dallas	0.395	0.41	0.42	0.54	0.81	0.415
298601	298601	2498	-97.010849	32.548284	226	FALSE	1	2498.1	48	113	1383842	48113	dallas	Dallas County	6	H1	G4020	206	19100	19124	A	2261231972	92085898	32.7669866	-96.7784238	dallas	0.395	0.41	0.42	0.54	0.81	0.415
298602	298602	2498	-97.012141	32.548291	227	FALSE	1	2498.1	48	113	1383842	48113	dallas	Dallas County	6	H1	G4020	206	19100	19124	A	2261231972	92085898	32.7669866	-96.7784238	dallas	0.395	0.41	0.42	0.54	0.81	0.415
298603	298603	2498	-97.01232	32.548293	228	FALSE	1	2498.1	48	113	1383842	48113	dallas	Dallas County	6	H1	G4020	206	19100	19124	A	2261231972	92085898	32.7669866	-96.7784238	dallas	0.395	0.41	0.42	0.54	0.81	0.415
298604	298604	2498	-97.013467	32.548299	229	FALSE	1	2498.1	48	113	1383842	48113	dallas	Dallas County	6	H1	G4020	206	19100	19124	A	2261231972	92085898	32.7669866	-96.7784238	dallas	0.395	0.41	0.42	0.54	0.81	0.415
298605	298605	2498	-97.01361	32.5483	230	FALSE	1	2498.1	48	113	1383842	48113	dallas	Dallas County	6	H1	G4020	206	19100	19124	A	2261231972	92085898	32.7669866	-96.7784238	dallas	0.395	0.41	0.42	0.54	0.81	0.415
298606	298606	2498	-97.01364	32.5483	231	FALSE	1	2498.1	48	113	1383842	48113	dallas	Dallas County	6	H1	G4020	206	19100	19124	A	2261231972	92085898	32.7669866	-96.7784238	dallas	0.395	0.41	0.42	0.54	0.81	0.415
298607	298607	2498	-97.014765	32.548306	232	FALSE	1	2498.1	48	113	1383842	48113	dallas	Dallas County	6	H1	G4020	206	19100	19124	A	2261231972	92085898	32.7669866	-96.7784238	dallas	0.395	0.41	0.42	0.54	0.81	0.415
298608	298608	2498	-97.015856	32.548312	233	FALSE	1	2498.1	48	113	1383842	48113	dallas	Dallas County	6	H1	G4020	206	19100	19124	A	2261231972	92085898	32.7669866	-96.7784238	dallas	0.395	0.41	0.42	0.54	0.81	0.415
298609	298609	2498	-97.019583	32.548336	234	FALSE	1	2498.1	48	113	1383842	48113	dallas	Dallas County	6	H1	G4020	206	19100	19124	A	2261231972	92085898	32.7669866	-96.7784238	dallas	0.395	0.41	0.42	0.54	0.81	0.415
298610	298610	2498	-97.030468	32.548609	235	FALSE	1	2498.1	48	113	1383842	48113	dallas	Dallas County	6	H1	G4020	206	19100	19124	A	2261231972	92085898	32.7669866	-96.7784238	dallas	0.395	0.41	0.42	0.54	0.81	0.415
298611	298611	2498	-97.034755	32.548636	236	FALSE	1	2498.1	48	113	1383842	48113	dallas	Dallas County	6	H1	G4020	206	19100	19124	A	2261231972	92085898	32.7669866	-96.7784238	dallas	0.395	0.41	0.42	0.54	0.81	0.415
298612	298612	2498	-97.034825	32.548623	237	FALSE	1	2498.1	48	113	1383842	48113	dallas	Dallas County	6	H1	G4020	206	19100	19124	A	2261231972	92085898	32.7669866	-96.7784238	dallas	0.395	0.41	0.42	0.54	0.81	0.415
298613	298613	2498	-97.035078	32.548637	238	FALSE	1	2498.1	48	113	1383842	48113	dallas	Dallas County	6	H1	G4020	206	19100	19124	A	2261231972	92085898	32.7669866	-96.7784238	dallas	0.395	0.41	0.42	0.54	0.81	0.415
298614	298614	2498	-97.035503	32.548637	239	FALSE	1	2498.1	48	113	1383842	48113	dallas	Dallas County	6	H1	G4020	206	19100	19124	A	2261231972	92085898	32.7669866	-96.7784238	dallas	0.395	0.41	0.42	0.54	0.81	0.415
298615	298615	2498	-97.036307	32.548637	240	FALSE	1	2498.1	48	113	1383842	48113	dallas	Dallas County	6	H1	G4020	206	19100	19124	A	2261231972	92085898	32.7669866	-96.7784238	dallas	0.395	0.41	0.42	0.54	0.81	0.415
298616	298616	2498	-97.036885	32.548637	241	FALSE	1	2498.1	48	113	1383842	48113	dallas	Dallas County	6	H1	G4020	206	19100	19124	A	2261231972	92085898	32.7669866	-96.7784238	dallas	0.395	0.41	0.42	0.54	0.81	0.415
298617	298617	2498	-97.03777	32.548651	242	FALSE	1	2498.1	48	113	1383842	48113	dallas	Dallas County	6	H1	G4020	206	19100	19124	A	2261231972	92085898	32.7669866	-96.7784238	dallas	0.395	0.41	0.42	0.54	0.81	0.415
298618	298618	2498	-97.038385	32.548662	243	FALSE	1	2498.1	48	113	1383842	48113	dallas	Dallas County	6	H1	G4020	206	19100	19124	A	2261231972	92085898	32.7669866	-96.7784238	dallas	0.395	0.41	0.42	0.54	0.81	0.415
298619	298619	2498	-97.038385	32.555146	244	FALSE	1	2498.1	48	113	1383842	48113	dallas	Dallas County	6	H1	G4020	206	19100	19124	A	2261231972	92085898	32.7669866	-96.7784238	dallas	0.395	0.41	0.42	0.54	0.81	0.415
298620	298620	2498	-97.038385	32.555838	245	FALSE	1	2498.1	48	113	1383842	48113	dallas	Dallas County	6	H1	G4020	206	19100	19124	A	2261231972	92085898	32.7669866	-96.7784238	dallas	0.395	0.41	0.42	0.54	0.81	0.415
298621	298621	2498	-97.038199	32.560026	246	FALSE	1	2498.1	48	113	1383842	48113	dallas	Dallas County	6	H1	G4020	206	19100	19124	A	2261231972	92085898	32.7669866	-96.7784238	dallas	0.395	0.41	0.42	0.54	0.81	0.415
298622	298622	2498	-97.038185	32.560338	247	FALSE	1	2498.1	48	113	1383842	48113	dallas	Dallas County	6	H1	G4020	206	19100	19124	A	2261231972	92085898	32.7669866	-96.7784238	dallas	0.395	0.41	0.42	0.54	0.81	0.415
298623	298623	2498	-97.038177	32.560836	248	FALSE	1	2498.1	48	113	1383842	48113	dallas	Dallas County	6	H1	G4020	206	19100	19124	A	2261231972	92085898	32.7669866	-96.7784238	dallas	0.395	0.41	0.42	0.54	0.81	0.415
298624	298624	2498	-97.038166	32.561526	249	FALSE	1	2498.1	48	113	1383842	48113	dallas	Dallas County	6	H1	G4020	206	19100	19124	A	2261231972	92085898	32.7669866	-96.7784238	dallas	0.395	0.41	0.42	0.54	0.81	0.415
298625	298625	2498	-97.03814	32.563088	250	FALSE	1	2498.1	48	113	1383842	48113	dallas	Dallas County	6	H1	G4020	206	19100	19124	A	2261231972	92085898	32.7669866	-96.7784238	dallas	0.395	0.41	0.42	0.54	0.81	0.415
298626	298626	2498	-97.038115	32.56465	251	FALSE	1	2498.1	48	113	1383842	48113	dallas	Dallas County	6	H1	G4020	206	19100	19124	A	2261231972	92085898	32.7669866	-96.7784238	dallas	0.395	0.41	0.42	0.54	0.81	0.415
298627	298627	2498	-97.038085	32.566536	252	FALSE	1	2498.1	48	113	1383842	48113	dallas	Dallas County	6	H1	G4020	206	19100	19124	A	2261231972	92085898	32.7669866	-96.7784238	dallas	0.395	0.41	0.42	0.54	0.81	0.415
298628	298628	2498	-97.038085	32.566771	253	FALSE	1	2498.1	48	113	1383842	48113	dallas	Dallas County	6	H1	G4020	206	19100	19124	A	2261231972	92085898	32.7669866	-96.7784238	dallas	0.395	0.41	0.42	0.54	0.81	0.415
298629	298629	2498	-97.038085	32.568637	254	FALSE	1	2498.1	48	113	1383842	48113	dallas	Dallas County	6	H1	G4020	206	19100	19124	A	2261231972	92085898	32.7669866	-96.7784238	dallas	0.395	0.41	0.42	0.54	0.81	0.415
298630	298630	2498	-97.037922	32.572065	255	FALSE	1	2498.1	48	113	1383842	48113	dallas	Dallas County	6	H1	G4020	206	19100	19124	A	2261231972	92085898	32.7669866	-96.7784238	dallas	0.395	0.41	0.42	0.54	0.81	0.415
298631	298631	2498	-97.037871	32.573625	256	FALSE	1	2498.1	48	113	1383842	48113	dallas	Dallas County	6	H1	G4020	206	19100	19124	A	2261231972	92085898	32.7669866	-96.7784238	dallas	0.395	0.41	0.42	0.54	0.81	0.415
298632	298632	2498	-97.037885	32.578536	257	FALSE	1	2498.1	48	113	1383842	48113	dallas	Dallas County	6	H1	G4020	206	19100	19124	A	2261231972	92085898	32.7669866	-96.7784238	dallas	0.395	0.41	0.42	0.54	0.81	0.415
298633	298633	2498	-97.037871	32.579724	258	FALSE	1	2498.1	48	113	1383842	48113	dallas	Dallas County	6	H1	G4020	206	19100	19124	A	2261231972	92085898	32.7669866	-96.7784238	dallas	0.395	0.41	0.42	0.54	0.81	0.415
298634	298634	2498	-97.037837	32.582417	259	FALSE	1	2498.1	48	113	1383842	48113	dallas	Dallas County	6	H1	G4020	206	19100	19124	A	2261231972	92085898	32.7669866	-96.7784238	dallas	0.395	0.41	0.42	0.54	0.81	0.415
298635	298635	2498	-97.037827	32.583281	260	FALSE	1	2498.1	48	113	1383842	48113	dallas	Dallas County	6	H1	G4020	206	19100	19124	A	2261231972	92085898	32.7669866	-96.7784238	dallas	0.395	0.41	0.42	0.54	0.81	0.415
298636	298636	2498	-97.037795	32.585726	261	FALSE	1	2498.1	48	113	1383842	48113	dallas	Dallas County	6	H1	G4020	206	19100	19124	A	2261231972	92085898	32.7669866	-96.7784238	dallas	0.395	0.41	0.42	0.54	0.81	0.415
298637	298637	2498	-97.037791	32.585995	262	FALSE	1	2498.1	48	113	1383842	48113	dallas	Dallas County	6	H1	G4020	206	19100	19124	A	2261231972	92085898	32.7669866	-96.7784238	dallas	0.395	0.41	0.42	0.54	0.81	0.415
298638	298638	2498	-97.037787	32.586398	263	FALSE	1	2498.1	48	113	1383842	48113	dallas	Dallas County	6	H1	G4020	206	19100	19124	A	2261231972	92085898	32.7669866	-96.7784238	dallas	0.395	0.41	0.42	0.54	0.81	0.415
298639	298639	2498	-97.037732	32.589861	264	FALSE	1	2498.1	48	113	1383842	48113	dallas	Dallas County	6	H1	G4020	206	19100	19124	A	2261231972	92085898	32.7669866	-96.7784238	dallas	0.395	0.41	0.42	0.54	0.81	0.415
298640	298640	2498	-97.037682	32.593013	265	FALSE	1	2498.1	48	113	1383842	48113	dallas	Dallas County	6	H1	G4020	206	19100	19124	A	2261231972	92085898	32.7669866	-96.7784238	dallas	0.395	0.41	0.42	0.54	0.81	0.415
298641	298641	2498	-97.037679	32.593226	266	FALSE	1	2498.1	48	113	1383842	48113	dallas	Dallas County	6	H1	G4020	206	19100	19124	A	2261231972	92085898	32.7669866	-96.7784238	dallas	0.395	0.41	0.42	0.54	0.81	0.415
298642	298642	2498	-97.037629	32.596425	267	FALSE	1	2498.1	48	113	1383842	48113	dallas	Dallas County	6	H1	G4020	206	19100	19124	A	2261231972	92085898	32.7669866	-96.7784238	dallas	0.395	0.41	0.42	0.54	0.81	0.415
298643	298643	2498	-97.037502	32.605508	268	FALSE	1	2498.1	48	113	1383842	48113	dallas	Dallas County	6	H1	G4020	206	19100	19124	A	2261231972	92085898	32.7669866	-96.7784238	dallas	0.395	0.41	0.42	0.54	0.81	0.415
298644	298644	2498	-97.037486	32.61269	269	FALSE	1	2498.1	48	113	1383842	48113	dallas	Dallas County	6	H1	G4020	206	19100	19124	A	2261231972	92085898	32.7669866	-96.7784238	dallas	0.395	0.41	0.42	0.54	0.81	0.415
298645	298645	2498	-97.037486	32.612853	270	FALSE	1	2498.1	48	113	1383842	48113	dallas	Dallas County	6	H1	G4020	206	19100	19124	A	2261231972	92085898	32.7669866	-96.7784238	dallas	0.395	0.41	0.42	0.54	0.81	0.415
298646	298646	2498	-97.037486	32.612896	271	FALSE	1	2498.1	48	113	1383842	48113	dallas	Dallas County	6	H1	G4020	206	19100	19124	A	2261231972	92085898	32.7669866	-96.7784238	dallas	0.395	0.41	0.42	0.54	0.81	0.415
298647	298647	2498	-97.037475	32.613233	272	FALSE	1	2498.1	48	113	1383842	48113	dallas	Dallas County	6	H1	G4020	206	19100	19124	A	2261231972	92085898	32.7669866	-96.7784238	dallas	0.395	0.41	0.42	0.54	0.81	0.415
298648	298648	2498	-97.037476	32.613539	273	FALSE	1	2498.1	48	113	1383842	48113	dallas	Dallas County	6	H1	G4020	206	19100	19124	A	2261231972	92085898	32.7669866	-96.7784238	dallas	0.395	0.41	0.42	0.54	0.81	0.415
298649	298649	2498	-97.037486	32.617036	274	FALSE	1	2498.1	48	113	1383842	48113	dallas	Dallas County	6	H1	G4020	206	19100	19124	A	2261231972	92085898	32.7669866	-96.7784238	dallas	0.395	0.41	0.42	0.54	0.81	0.415
298650	298650	2498	-97.037507	32.617511	275	FALSE	1	2498.1	48	113	1383842	48113	dallas	Dallas County	6	H1	G4020	206	19100	19124	A	2261231972	92085898	32.7669866	-96.7784238	dallas	0.395	0.41	0.42	0.54	0.81	0.415
298651	298651	2498	-97.037514	32.617677	276	FALSE	1	2498.1	48	113	1383842	48113	dallas	Dallas County	6	H1	G4020	206	19100	19124	A	2261231972	92085898	32.7669866	-96.7784238	dallas	0.395	0.41	0.42	0.54	0.81	0.415
298652	298652	2498	-97.037491	32.618456	277	FALSE	1	2498.1	48	113	1383842	48113	dallas	Dallas County	6	H1	G4020	206	19100	19124	A	2261231972	92085898	32.7669866	-96.7784238	dallas	0.395	0.41	0.42	0.54	0.81	0.415
298653	298653	2498	-97.037399	32.621578	278	FALSE	1	2498.1	48	113	1383842	48113	dallas	Dallas County	6	H1	G4020	206	19100	19124	A	2261231972	92085898	32.7669866	-96.7784238	dallas	0.395	0.41	0.42	0.54	0.81	0.415
298654	298654	2498	-97.037398	32.621601	279	FALSE	1	2498.1	48	113	1383842	48113	dallas	Dallas County	6	H1	G4020	206	19100	19124	A	2261231972	92085898	32.7669866	-96.7784238	dallas	0.395	0.41	0.42	0.54	0.81	0.415
298655	298655	2498	-97.037385	32.622835	280	FALSE	1	2498.1	48	113	1383842	48113	dallas	Dallas County	6	H1	G4020	206	19100	19124	A	2261231972	92085898	32.7669866	-96.7784238	dallas	0.395	0.41	0.42	0.54	0.81	0.415
298656	298656	2498	-97.037346	32.627333	281	FALSE	1	2498.1	48	113	1383842	48113	dallas	Dallas County	6	H1	G4020	206	19100	19124	A	2261231972	92085898	32.7669866	-96.7784238	dallas	0.395	0.41	0.42	0.54	0.81	0.415
298657	298657	2498	-97.03732	32.630117	282	FALSE	1	2498.1	48	113	1383842	48113	dallas	Dallas County	6	H1	G4020	206	19100	19124	A	2261231972	92085898	32.7669866	-96.7784238	dallas	0.395	0.41	0.42	0.54	0.81	0.415
298658	298658	2498	-97.037318	32.630339	283	FALSE	1	2498.1	48	113	1383842	48113	dallas	Dallas County	6	H1	G4020	206	19100	19124	A	2261231972	92085898	32.7669866	-96.7784238	dallas	0.395	0.41	0.42	0.54	0.81	0.415
298659	298659	2498	-97.037317	32.630518	284	FALSE	1	2498.1	48	113	1383842	48113	dallas	Dallas County	6	H1	G4020	206	19100	19124	A	2261231972	92085898	32.7669866	-96.7784238	dallas	0.395	0.41	0.42	0.54	0.81	0.415
298660	298660	2498	-97.037316	32.630662	285	FALSE	1	2498.1	48	113	1383842	48113	dallas	Dallas County	6	H1	G4020	206	19100	19124	A	2261231972	92085898	32.7669866	-96.7784238	dallas	0.395	0.41	0.42	0.54	0.81	0.415
298661	298661	2498	-97.037314	32.630812	286	FALSE	1	2498.1	48	113	1383842	48113	dallas	Dallas County	6	H1	G4020	206	19100	19124	A	2261231972	92085898	32.7669866	-96.7784238	dallas	0.395	0.41	0.42	0.54	0.81	0.415
298662	298662	2498	-97.037313	32.63096	287	FALSE	1	2498.1	48	113	1383842	48113	dallas	Dallas County	6	H1	G4020	206	19100	19124	A	2261231972	92085898	32.7669866	-96.7784238	dallas	0.395	0.41	0.42	0.54	0.81	0.415
298663	298663	2498	-97.037312	32.631185	288	FALSE	1	2498.1	48	113	1383842	48113	dallas	Dallas County	6	H1	G4020	206	19100	19124	A	2261231972	92085898	32.7669866	-96.7784238	dallas	0.395	0.41	0.42	0.54	0.81	0.415
298664	298664	2498	-97.037311	32.631388	289	FALSE	1	2498.1	48	113	1383842	48113	dallas	Dallas County	6	H1	G4020	206	19100	19124	A	2261231972	92085898	32.7669866	-96.7784238	dallas	0.395	0.41	0.42	0.54	0.81	0.415
298665	298665	2498	-97.037309	32.632029	290	FALSE	1	2498.1	48	113	1383842	48113	dallas	Dallas County	6	H1	G4020	206	19100	19124	A	2261231972	92085898	32.7669866	-96.7784238	dallas	0.395	0.41	0.42	0.54	0.81	0.415
298666	298666	2498	-97.037304	32.633034	291	FALSE	1	2498.1	48	113	1383842	48113	dallas	Dallas County	6	H1	G4020	206	19100	19124	A	2261231972	92085898	32.7669866	-96.7784238	dallas	0.395	0.41	0.42	0.54	0.81	0.415
298667	298667	2498	-97.037303	32.633424	292	FALSE	1	2498.1	48	113	1383842	48113	dallas	Dallas County	6	H1	G4020	206	19100	19124	A	2261231972	92085898	32.7669866	-96.7784238	dallas	0.395	0.41	0.42	0.54	0.81	0.415
298668	298668	2498	-97.037302	32.633605	293	FALSE	1	2498.1	48	113	1383842	48113	dallas	Dallas County	6	H1	G4020	206	19100	19124	A	2261231972	92085898	32.7669866	-96.7784238	dallas	0.395	0.41	0.42	0.54	0.81	0.415
298669	298669	2498	-97.03728	32.634777	294	FALSE	1	2498.1	48	113	1383842	48113	dallas	Dallas County	6	H1	G4020	206	19100	19124	A	2261231972	92085898	32.7669866	-96.7784238	dallas	0.395	0.41	0.42	0.54	0.81	0.415
298670	298670	2498	-97.037253	32.636158	295	FALSE	1	2498.1	48	113	1383842	48113	dallas	Dallas County	6	H1	G4020	206	19100	19124	A	2261231972	92085898	32.7669866	-96.7784238	dallas	0.395	0.41	0.42	0.54	0.81	0.415
298671	298671	2498	-97.037212	32.638299	296	FALSE	1	2498.1	48	113	1383842	48113	dallas	Dallas County	6	H1	G4020	206	19100	19124	A	2261231972	92085898	32.7669866	-96.7784238	dallas	0.395	0.41	0.42	0.54	0.81	0.415
298672	298672	2498	-97.037211	32.638332	297	FALSE	1	2498.1	48	113	1383842	48113	dallas	Dallas County	6	H1	G4020	206	19100	19124	A	2261231972	92085898	32.7669866	-96.7784238	dallas	0.395	0.41	0.42	0.54	0.81	0.415
298673	298673	2498	-97.03721	32.638371	298	FALSE	1	2498.1	48	113	1383842	48113	dallas	Dallas County	6	H1	G4020	206	19100	19124	A	2261231972	92085898	32.7669866	-96.7784238	dallas	0.395	0.41	0.42	0.54	0.81	0.415
298674	298674	2498	-97.037209	32.638441	299	FALSE	1	2498.1	48	113	1383842	48113	dallas	Dallas County	6	H1	G4020	206	19100	19124	A	2261231972	92085898	32.7669866	-96.7784238	dallas	0.395	0.41	0.42	0.54	0.81	0.415
298675	298675	2498	-97.03717	32.640411	300	FALSE	1	2498.1	48	113	1383842	48113	dallas	Dallas County	6	H1	G4020	206	19100	19124	A	2261231972	92085898	32.7669866	-96.7784238	dallas	0.395	0.41	0.42	0.54	0.81	0.415
298676	298676	2498	-97.037137	32.642122	301	FALSE	1	2498.1	48	113	1383842	48113	dallas	Dallas County	6	H1	G4020	206	19100	19124	A	2261231972	92085898	32.7669866	-96.7784238	dallas	0.395	0.41	0.42	0.54	0.81	0.415
298677	298677	2498	-97.037134	32.642269	302	FALSE	1	2498.1	48	113	1383842	48113	dallas	Dallas County	6	H1	G4020	206	19100	19124	A	2261231972	92085898	32.7669866	-96.7784238	dallas	0.395	0.41	0.42	0.54	0.81	0.415
298678	298678	2498	-97.037111	32.643419	303	FALSE	1	2498.1	48	113	1383842	48113	dallas	Dallas County	6	H1	G4020	206	19100	19124	A	2261231972	92085898	32.7669866	-96.7784238	dallas	0.395	0.41	0.42	0.54	0.81	0.415
298679	298679	2498	-97.037077	32.645162	304	FALSE	1	2498.1	48	113	1383842	48113	dallas	Dallas County	6	H1	G4020	206	19100	19124	A	2261231972	92085898	32.7669866	-96.7784238	dallas	0.395	0.41	0.42	0.54	0.81	0.415
298680	298680	2498	-97.037072	32.645436	305	FALSE	1	2498.1	48	113	1383842	48113	dallas	Dallas County	6	H1	G4020	206	19100	19124	A	2261231972	92085898	32.7669866	-96.7784238	dallas	0.395	0.41	0.42	0.54	0.81	0.415
298681	298681	2498	-97.037063	32.645873	306	FALSE	1	2498.1	48	113	1383842	48113	dallas	Dallas County	6	H1	G4020	206	19100	19124	A	2261231972	92085898	32.7669866	-96.7784238	dallas	0.395	0.41	0.42	0.54	0.81	0.415
298682	298682	2498	-97.037062	32.645958	307	FALSE	1	2498.1	48	113	1383842	48113	dallas	Dallas County	6	H1	G4020	206	19100	19124	A	2261231972	92085898	32.7669866	-96.7784238	dallas	0.395	0.41	0.42	0.54	0.81	0.415
298683	298683	2498	-97.037058	32.646438	308	FALSE	1	2498.1	48	113	1383842	48113	dallas	Dallas County	6	H1	G4020	206	19100	19124	A	2261231972	92085898	32.7669866	-96.7784238	dallas	0.395	0.41	0.42	0.54	0.81	0.415
298684	298684	2498	-97.037052	32.647216	309	FALSE	1	2498.1	48	113	1383842	48113	dallas	Dallas County	6	H1	G4020	206	19100	19124	A	2261231972	92085898	32.7669866	-96.7784238	dallas	0.395	0.41	0.42	0.54	0.81	0.415
298685	298685	2498	-97.037049	32.647758	310	FALSE	1	2498.1	48	113	1383842	48113	dallas	Dallas County	6	H1	G4020	206	19100	19124	A	2261231972	92085898	32.7669866	-96.7784238	dallas	0.395	0.41	0.42	0.54	0.81	0.415
298686	298686	2498	-97.037041	32.648105	311	FALSE	1	2498.1	48	113	1383842	48113	dallas	Dallas County	6	H1	G4020	206	19100	19124	A	2261231972	92085898	32.7669866	-96.7784238	dallas	0.395	0.41	0.42	0.54	0.81	0.415
298687	298687	2498	-97.037026	32.648898	312	FALSE	1	2498.1	48	113	1383842	48113	dallas	Dallas County	6	H1	G4020	206	19100	19124	A	2261231972	92085898	32.7669866	-96.7784238	dallas	0.395	0.41	0.42	0.54	0.81	0.415
298688	298688	2498	-97.037008	32.64981	313	FALSE	1	2498.1	48	113	1383842	48113	dallas	Dallas County	6	H1	G4020	206	19100	19124	A	2261231972	92085898	32.7669866	-96.7784238	dallas	0.395	0.41	0.42	0.54	0.81	0.415
298689	298689	2498	-97.036994	32.650583	314	FALSE	1	2498.1	48	113	1383842	48113	dallas	Dallas County	6	H1	G4020	206	19100	19124	A	2261231972	92085898	32.7669866	-96.7784238	dallas	0.395	0.41	0.42	0.54	0.81	0.415
298690	298690	2498	-97.036978	32.651451	315	FALSE	1	2498.1	48	113	1383842	48113	dallas	Dallas County	6	H1	G4020	206	19100	19124	A	2261231972	92085898	32.7669866	-96.7784238	dallas	0.395	0.41	0.42	0.54	0.81	0.415
298691	298691	2498	-97.036959	32.652377	316	FALSE	1	2498.1	48	113	1383842	48113	dallas	Dallas County	6	H1	G4020	206	19100	19124	A	2261231972	92085898	32.7669866	-96.7784238	dallas	0.395	0.41	0.42	0.54	0.81	0.415
298692	298692	2498	-97.03695	32.65285	317	FALSE	1	2498.1	48	113	1383842	48113	dallas	Dallas County	6	H1	G4020	206	19100	19124	A	2261231972	92085898	32.7669866	-96.7784238	dallas	0.395	0.41	0.42	0.54	0.81	0.415
298693	298693	2498	-97.03694	32.653387	318	FALSE	1	2498.1	48	113	1383842	48113	dallas	Dallas County	6	H1	G4020	206	19100	19124	A	2261231972	92085898	32.7669866	-96.7784238	dallas	0.395	0.41	0.42	0.54	0.81	0.415
298694	298694	2498	-97.036922	32.654356	319	FALSE	1	2498.1	48	113	1383842	48113	dallas	Dallas County	6	H1	G4020	206	19100	19124	A	2261231972	92085898	32.7669866	-96.7784238	dallas	0.395	0.41	0.42	0.54	0.81	0.415
298695	298695	2498	-97.036907	32.655158	320	FALSE	1	2498.1	48	113	1383842	48113	dallas	Dallas County	6	H1	G4020	206	19100	19124	A	2261231972	92085898	32.7669866	-96.7784238	dallas	0.395	0.41	0.42	0.54	0.81	0.415
298696	298696	2498	-97.036894	32.655822	321	FALSE	1	2498.1	48	113	1383842	48113	dallas	Dallas County	6	H1	G4020	206	19100	19124	A	2261231972	92085898	32.7669866	-96.7784238	dallas	0.395	0.41	0.42	0.54	0.81	0.415
298697	298697	2498	-97.036865	32.657313	322	FALSE	1	2498.1	48	113	1383842	48113	dallas	Dallas County	6	H1	G4020	206	19100	19124	A	2261231972	92085898	32.7669866	-96.7784238	dallas	0.395	0.41	0.42	0.54	0.81	0.415
298698	298698	2498	-97.03686	32.65758	323	FALSE	1	2498.1	48	113	1383842	48113	dallas	Dallas County	6	H1	G4020	206	19100	19124	A	2261231972	92085898	32.7669866	-96.7784238	dallas	0.395	0.41	0.42	0.54	0.81	0.415
298699	298699	2498	-97.036848	32.658242	324	FALSE	1	2498.1	48	113	1383842	48113	dallas	Dallas County	6	H1	G4020	206	19100	19124	A	2261231972	92085898	32.7669866	-96.7784238	dallas	0.395	0.41	0.42	0.54	0.81	0.415
298700	298700	2498	-97.036843	32.658459	325	FALSE	1	2498.1	48	113	1383842	48113	dallas	Dallas County	6	H1	G4020	206	19100	19124	A	2261231972	92085898	32.7669866	-96.7784238	dallas	0.395	0.41	0.42	0.54	0.81	0.415
298701	298701	2498	-97.036841	32.658585	326	FALSE	1	2498.1	48	113	1383842	48113	dallas	Dallas County	6	H1	G4020	206	19100	19124	A	2261231972	92085898	32.7669866	-96.7784238	dallas	0.395	0.41	0.42	0.54	0.81	0.415
298702	298702	2498	-97.036826	32.659342	327	FALSE	1	2498.1	48	113	1383842	48113	dallas	Dallas County	6	H1	G4020	206	19100	19124	A	2261231972	92085898	32.7669866	-96.7784238	dallas	0.395	0.41	0.42	0.54	0.81	0.415
298703	298703	2498	-97.036824	32.659489	328	FALSE	1	2498.1	48	113	1383842	48113	dallas	Dallas County	6	H1	G4020	206	19100	19124	A	2261231972	92085898	32.7669866	-96.7784238	dallas	0.395	0.41	0.42	0.54	0.81	0.415
298704	298704	2498	-97.036786	32.66142	329	FALSE	1	2498.1	48	113	1383842	48113	dallas	Dallas County	6	H1	G4020	206	19100	19124	A	2261231972	92085898	32.7669866	-96.7784238	dallas	0.395	0.41	0.42	0.54	0.81	0.415
298705	298705	2498	-97.036794	32.662843	330	FALSE	1	2498.1	48	113	1383842	48113	dallas	Dallas County	6	H1	G4020	206	19100	19124	A	2261231972	92085898	32.7669866	-96.7784238	dallas	0.395	0.41	0.42	0.54	0.81	0.415
298706	298706	2498	-97.036812	32.666263	331	FALSE	1	2498.1	48	113	1383842	48113	dallas	Dallas County	6	H1	G4020	206	19100	19124	A	2261231972	92085898	32.7669866	-96.7784238	dallas	0.395	0.41	0.42	0.54	0.81	0.415
298707	298707	2498	-97.036811	32.666445	332	FALSE	1	2498.1	48	113	1383842	48113	dallas	Dallas County	6	H1	G4020	206	19100	19124	A	2261231972	92085898	32.7669866	-96.7784238	dallas	0.395	0.41	0.42	0.54	0.81	0.415
298708	298708	2498	-97.036738	32.668141	333	FALSE	1	2498.1	48	113	1383842	48113	dallas	Dallas County	6	H1	G4020	206	19100	19124	A	2261231972	92085898	32.7669866	-96.7784238	dallas	0.395	0.41	0.42	0.54	0.81	0.415
298709	298709	2498	-97.036711	32.672142	334	FALSE	1	2498.1	48	113	1383842	48113	dallas	Dallas County	6	H1	G4020	206	19100	19124	A	2261231972	92085898	32.7669866	-96.7784238	dallas	0.395	0.41	0.42	0.54	0.81	0.415
298710	298710	2498	-97.036689	32.675531	335	FALSE	1	2498.1	48	113	1383842	48113	dallas	Dallas County	6	H1	G4020	206	19100	19124	A	2261231972	92085898	32.7669866	-96.7784238	dallas	0.395	0.41	0.42	0.54	0.81	0.415
298711	298711	2498	-97.036686	32.675913	336	FALSE	1	2498.1	48	113	1383842	48113	dallas	Dallas County	6	H1	G4020	206	19100	19124	A	2261231972	92085898	32.7669866	-96.7784238	dallas	0.395	0.41	0.42	0.54	0.81	0.415
298712	298712	2498	-97.036686	32.676034	337	FALSE	1	2498.1	48	113	1383842	48113	dallas	Dallas County	6	H1	G4020	206	19100	19124	A	2261231972	92085898	32.7669866	-96.7784238	dallas	0.395	0.41	0.42	0.54	0.81	0.415
298713	298713	2498	-97.036675	32.676205	338	FALSE	1	2498.1	48	113	1383842	48113	dallas	Dallas County	6	H1	G4020	206	19100	19124	A	2261231972	92085898	32.7669866	-96.7784238	dallas	0.395	0.41	0.42	0.54	0.81	0.415
298714	298714	2498	-97.036656	32.676479	339	FALSE	1	2498.1	48	113	1383842	48113	dallas	Dallas County	6	H1	G4020	206	19100	19124	A	2261231972	92085898	32.7669866	-96.7784238	dallas	0.395	0.41	0.42	0.54	0.81	0.415
298715	298715	2498	-97.036654	32.67651	340	FALSE	1	2498.1	48	113	1383842	48113	dallas	Dallas County	6	H1	G4020	206	19100	19124	A	2261231972	92085898	32.7669866	-96.7784238	dallas	0.395	0.41	0.42	0.54	0.81	0.415
298716	298716	2498	-97.036647	32.676605	341	FALSE	1	2498.1	48	113	1383842	48113	dallas	Dallas County	6	H1	G4020	206	19100	19124	A	2261231972	92085898	32.7669866	-96.7784238	dallas	0.395	0.41	0.42	0.54	0.81	0.415
298717	298717	2498	-97.03664	32.677776	342	FALSE	1	2498.1	48	113	1383842	48113	dallas	Dallas County	6	H1	G4020	206	19100	19124	A	2261231972	92085898	32.7669866	-96.7784238	dallas	0.395	0.41	0.42	0.54	0.81	0.415
298718	298718	2498	-97.036602	32.683952	343	FALSE	1	2498.1	48	113	1383842	48113	dallas	Dallas County	6	H1	G4020	206	19100	19124	A	2261231972	92085898	32.7669866	-96.7784238	dallas	0.395	0.41	0.42	0.54	0.81	0.415
298719	298719	2498	-97.036601	32.684085	344	FALSE	1	2498.1	48	113	1383842	48113	dallas	Dallas County	6	H1	G4020	206	19100	19124	A	2261231972	92085898	32.7669866	-96.7784238	dallas	0.395	0.41	0.42	0.54	0.81	0.415
298720	298720	2498	-97.036598	32.684602	345	FALSE	1	2498.1	48	113	1383842	48113	dallas	Dallas County	6	H1	G4020	206	19100	19124	A	2261231972	92085898	32.7669866	-96.7784238	dallas	0.395	0.41	0.42	0.54	0.81	0.415
298721	298721	2498	-97.036593	32.685288	346	FALSE	1	2498.1	48	113	1383842	48113	dallas	Dallas County	6	H1	G4020	206	19100	19124	A	2261231972	92085898	32.7669866	-96.7784238	dallas	0.395	0.41	0.42	0.54	0.81	0.415
298722	298722	2498	-97.036567	32.689559	347	FALSE	1	2498.1	48	113	1383842	48113	dallas	Dallas County	6	H1	G4020	206	19100	19124	A	2261231972	92085898	32.7669866	-96.7784238	dallas	0.395	0.41	0.42	0.54	0.81	0.415
298723	298723	2498	-97.036565	32.689959	348	FALSE	1	2498.1	48	113	1383842	48113	dallas	Dallas County	6	H1	G4020	206	19100	19124	A	2261231972	92085898	32.7669866	-96.7784238	dallas	0.395	0.41	0.42	0.54	0.81	0.415
298724	298724	2498	-97.036557	32.691322	349	FALSE	1	2498.1	48	113	1383842	48113	dallas	Dallas County	6	H1	G4020	206	19100	19124	A	2261231972	92085898	32.7669866	-96.7784238	dallas	0.395	0.41	0.42	0.54	0.81	0.415
298725	298725	2498	-97.036556	32.691414	350	FALSE	1	2498.1	48	113	1383842	48113	dallas	Dallas County	6	H1	G4020	206	19100	19124	A	2261231972	92085898	32.7669866	-96.7784238	dallas	0.395	0.41	0.42	0.54	0.81	0.415
298726	298726	2498	-97.03648	32.692282	351	FALSE	1	2498.1	48	113	1383842	48113	dallas	Dallas County	6	H1	G4020	206	19100	19124	A	2261231972	92085898	32.7669866	-96.7784238	dallas	0.395	0.41	0.42	0.54	0.81	0.415
298727	298727	2498	-97.036458	32.692542	352	FALSE	1	2498.1	48	113	1383842	48113	dallas	Dallas County	6	H1	G4020	206	19100	19124	A	2261231972	92085898	32.7669866	-96.7784238	dallas	0.395	0.41	0.42	0.54	0.81	0.415
298728	298728	2498	-97.036437	32.692782	353	FALSE	1	2498.1	48	113	1383842	48113	dallas	Dallas County	6	H1	G4020	206	19100	19124	A	2261231972	92085898	32.7669866	-96.7784238	dallas	0.395	0.41	0.42	0.54	0.81	0.415
298729	298729	2498	-97.036425	32.692923	354	FALSE	1	2498.1	48	113	1383842	48113	dallas	Dallas County	6	H1	G4020	206	19100	19124	A	2261231972	92085898	32.7669866	-96.7784238	dallas	0.395	0.41	0.42	0.54	0.81	0.415
298730	298730	2498	-97.036417	32.693188	355	FALSE	1	2498.1	48	113	1383842	48113	dallas	Dallas County	6	H1	G4020	206	19100	19124	A	2261231972	92085898	32.7669866	-96.7784238	dallas	0.395	0.41	0.42	0.54	0.81	0.415
298731	298731	2498	-97.036405	32.693634	356	FALSE	1	2498.1	48	113	1383842	48113	dallas	Dallas County	6	H1	G4020	206	19100	19124	A	2261231972	92085898	32.7669866	-96.7784238	dallas	0.395	0.41	0.42	0.54	0.81	0.415
298732	298732	2498	-97.036396	32.693956	357	FALSE	1	2498.1	48	113	1383842	48113	dallas	Dallas County	6	H1	G4020	206	19100	19124	A	2261231972	92085898	32.7669866	-96.7784238	dallas	0.395	0.41	0.42	0.54	0.81	0.415
298733	298733	2498	-97.036392	32.694087	358	FALSE	1	2498.1	48	113	1383842	48113	dallas	Dallas County	6	H1	G4020	206	19100	19124	A	2261231972	92085898	32.7669866	-96.7784238	dallas	0.395	0.41	0.42	0.54	0.81	0.415
298734	298734	2498	-97.036389	32.694217	359	FALSE	1	2498.1	48	113	1383842	48113	dallas	Dallas County	6	H1	G4020	206	19100	19124	A	2261231972	92085898	32.7669866	-96.7784238	dallas	0.395	0.41	0.42	0.54	0.81	0.415
298735	298735	2498	-97.036385	32.694404	360	FALSE	1	2498.1	48	113	1383842	48113	dallas	Dallas County	6	H1	G4020	206	19100	19124	A	2261231972	92085898	32.7669866	-96.7784238	dallas	0.395	0.41	0.42	0.54	0.81	0.415
298736	298736	2498	-97.036361	32.695743	361	FALSE	1	2498.1	48	113	1383842	48113	dallas	Dallas County	6	H1	G4020	206	19100	19124	A	2261231972	92085898	32.7669866	-96.7784238	dallas	0.395	0.41	0.42	0.54	0.81	0.415
298737	298737	2498	-97.036361	32.695807	362	FALSE	1	2498.1	48	113	1383842	48113	dallas	Dallas County	6	H1	G4020	206	19100	19124	A	2261231972	92085898	32.7669866	-96.7784238	dallas	0.395	0.41	0.42	0.54	0.81	0.415
298738	298738	2498	-97.036361	32.695847	363	FALSE	1	2498.1	48	113	1383842	48113	dallas	Dallas County	6	H1	G4020	206	19100	19124	A	2261231972	92085898	32.7669866	-96.7784238	dallas	0.395	0.41	0.42	0.54	0.81	0.415
298739	298739	2498	-97.03636	32.695954	364	FALSE	1	2498.1	48	113	1383842	48113	dallas	Dallas County	6	H1	G4020	206	19100	19124	A	2261231972	92085898	32.7669866	-96.7784238	dallas	0.395	0.41	0.42	0.54	0.81	0.415
298740	298740	2498	-97.03636	32.69604	365	FALSE	1	2498.1	48	113	1383842	48113	dallas	Dallas County	6	H1	G4020	206	19100	19124	A	2261231972	92085898	32.7669866	-96.7784238	dallas	0.395	0.41	0.42	0.54	0.81	0.415
298741	298741	2498	-97.036368	32.696447	366	FALSE	1	2498.1	48	113	1383842	48113	dallas	Dallas County	6	H1	G4020	206	19100	19124	A	2261231972	92085898	32.7669866	-96.7784238	dallas	0.395	0.41	0.42	0.54	0.81	0.415
298742	298742	2498	-97.036374	32.696802	367	FALSE	1	2498.1	48	113	1383842	48113	dallas	Dallas County	6	H1	G4020	206	19100	19124	A	2261231972	92085898	32.7669866	-96.7784238	dallas	0.395	0.41	0.42	0.54	0.81	0.415
298743	298743	2498	-97.036403	32.698377	368	FALSE	1	2498.1	48	113	1383842	48113	dallas	Dallas County	6	H1	G4020	206	19100	19124	A	2261231972	92085898	32.7669866	-96.7784238	dallas	0.395	0.41	0.42	0.54	0.81	0.415
298744	298744	2498	-97.036405	32.69847	369	FALSE	1	2498.1	48	113	1383842	48113	dallas	Dallas County	6	H1	G4020	206	19100	19124	A	2261231972	92085898	32.7669866	-96.7784238	dallas	0.395	0.41	0.42	0.54	0.81	0.415
298745	298745	2498	-97.036281	32.706111	370	FALSE	1	2498.1	48	113	1383842	48113	dallas	Dallas County	6	H1	G4020	206	19100	19124	A	2261231972	92085898	32.7669866	-96.7784238	dallas	0.395	0.41	0.42	0.54	0.81	0.415
298746	298746	2498	-97.03628	32.706176	371	FALSE	1	2498.1	48	113	1383842	48113	dallas	Dallas County	6	H1	G4020	206	19100	19124	A	2261231972	92085898	32.7669866	-96.7784238	dallas	0.395	0.41	0.42	0.54	0.81	0.415
298747	298747	2498	-97.036239	32.70709	372	FALSE	1	2498.1	48	113	1383842	48113	dallas	Dallas County	6	H1	G4020	206	19100	19124	A	2261231972	92085898	32.7669866	-96.7784238	dallas	0.395	0.41	0.42	0.54	0.81	0.415
298748	298748	2498	-97.036234	32.707186	373	FALSE	1	2498.1	48	113	1383842	48113	dallas	Dallas County	6	H1	G4020	206	19100	19124	A	2261231972	92085898	32.7669866	-96.7784238	dallas	0.395	0.41	0.42	0.54	0.81	0.415
298749	298749	2498	-97.036228	32.707256	374	FALSE	1	2498.1	48	113	1383842	48113	dallas	Dallas County	6	H1	G4020	206	19100	19124	A	2261231972	92085898	32.7669866	-96.7784238	dallas	0.395	0.41	0.42	0.54	0.81	0.415
298750	298750	2498	-97.036221	32.707335	375	FALSE	1	2498.1	48	113	1383842	48113	dallas	Dallas County	6	H1	G4020	206	19100	19124	A	2261231972	92085898	32.7669866	-96.7784238	dallas	0.395	0.41	0.42	0.54	0.81	0.415
298751	298751	2498	-97.036198	32.707597	376	FALSE	1	2498.1	48	113	1383842	48113	dallas	Dallas County	6	H1	G4020	206	19100	19124	A	2261231972	92085898	32.7669866	-96.7784238	dallas	0.395	0.41	0.42	0.54	0.81	0.415
298752	298752	2498	-97.036192	32.707845	377	FALSE	1	2498.1	48	113	1383842	48113	dallas	Dallas County	6	H1	G4020	206	19100	19124	A	2261231972	92085898	32.7669866	-96.7784238	dallas	0.395	0.41	0.42	0.54	0.81	0.415
298753	298753	2498	-97.036173	32.708653	378	FALSE	1	2498.1	48	113	1383842	48113	dallas	Dallas County	6	H1	G4020	206	19100	19124	A	2261231972	92085898	32.7669866	-96.7784238	dallas	0.395	0.41	0.42	0.54	0.81	0.415
298754	298754	2498	-97.036172	32.708686	379	FALSE	1	2498.1	48	113	1383842	48113	dallas	Dallas County	6	H1	G4020	206	19100	19124	A	2261231972	92085898	32.7669866	-96.7784238	dallas	0.395	0.41	0.42	0.54	0.81	0.415
298755	298755	2498	-97.036184	32.7094	380	FALSE	1	2498.1	48	113	1383842	48113	dallas	Dallas County	6	H1	G4020	206	19100	19124	A	2261231972	92085898	32.7669866	-96.7784238	dallas	0.395	0.41	0.42	0.54	0.81	0.415
298756	298756	2498	-97.036204	32.710919	381	FALSE	1	2498.1	48	113	1383842	48113	dallas	Dallas County	6	H1	G4020	206	19100	19124	A	2261231972	92085898	32.7669866	-96.7784238	dallas	0.395	0.41	0.42	0.54	0.81	0.415
298757	298757	2498	-97.036204	32.710948	382	FALSE	1	2498.1	48	113	1383842	48113	dallas	Dallas County	6	H1	G4020	206	19100	19124	A	2261231972	92085898	32.7669866	-96.7784238	dallas	0.395	0.41	0.42	0.54	0.81	0.415
298758	298758	2498	-97.036207	32.711113	383	FALSE	1	2498.1	48	113	1383842	48113	dallas	Dallas County	6	H1	G4020	206	19100	19124	A	2261231972	92085898	32.7669866	-96.7784238	dallas	0.395	0.41	0.42	0.54	0.81	0.415
298759	298759	2498	-97.036192	32.711835	384	FALSE	1	2498.1	48	113	1383842	48113	dallas	Dallas County	6	H1	G4020	206	19100	19124	A	2261231972	92085898	32.7669866	-96.7784238	dallas	0.395	0.41	0.42	0.54	0.81	0.415
298760	298760	2498	-97.036087	32.716332	385	FALSE	1	2498.1	48	113	1383842	48113	dallas	Dallas County	6	H1	G4020	206	19100	19124	A	2261231972	92085898	32.7669866	-96.7784238	dallas	0.395	0.41	0.42	0.54	0.81	0.415
298761	298761	2498	-97.036087	32.716611	386	FALSE	1	2498.1	48	113	1383842	48113	dallas	Dallas County	6	H1	G4020	206	19100	19124	A	2261231972	92085898	32.7669866	-96.7784238	dallas	0.395	0.41	0.42	0.54	0.81	0.415
298762	298762	2498	-97.036096	32.720596	387	FALSE	1	2498.1	48	113	1383842	48113	dallas	Dallas County	6	H1	G4020	206	19100	19124	A	2261231972	92085898	32.7669866	-96.7784238	dallas	0.395	0.41	0.42	0.54	0.81	0.415
298763	298763	2498	-97.03603	32.722143	388	FALSE	1	2498.1	48	113	1383842	48113	dallas	Dallas County	6	H1	G4020	206	19100	19124	A	2261231972	92085898	32.7669866	-96.7784238	dallas	0.395	0.41	0.42	0.54	0.81	0.415
298764	298764	2498	-97.03599	32.723317	389	FALSE	1	2498.1	48	113	1383842	48113	dallas	Dallas County	6	H1	G4020	206	19100	19124	A	2261231972	92085898	32.7669866	-96.7784238	dallas	0.395	0.41	0.42	0.54	0.81	0.415
298765	298765	2498	-97.035898	32.725718	390	FALSE	1	2498.1	48	113	1383842	48113	dallas	Dallas County	6	H1	G4020	206	19100	19124	A	2261231972	92085898	32.7669866	-96.7784238	dallas	0.395	0.41	0.42	0.54	0.81	0.415
298766	298766	2498	-97.035852	32.727262	391	FALSE	1	2498.1	48	113	1383842	48113	dallas	Dallas County	6	H1	G4020	206	19100	19124	A	2261231972	92085898	32.7669866	-96.7784238	dallas	0.395	0.41	0.42	0.54	0.81	0.415
298767	298767	2498	-97.035849	32.72737	392	FALSE	1	2498.1	48	113	1383842	48113	dallas	Dallas County	6	H1	G4020	206	19100	19124	A	2261231972	92085898	32.7669866	-96.7784238	dallas	0.395	0.41	0.42	0.54	0.81	0.415
298768	298768	2498	-97.035883	32.729127	393	FALSE	1	2498.1	48	113	1383842	48113	dallas	Dallas County	6	H1	G4020	206	19100	19124	A	2261231972	92085898	32.7669866	-96.7784238	dallas	0.395	0.41	0.42	0.54	0.81	0.415
298769	298769	2498	-97.035884	32.729191	394	FALSE	1	2498.1	48	113	1383842	48113	dallas	Dallas County	6	H1	G4020	206	19100	19124	A	2261231972	92085898	32.7669866	-96.7784238	dallas	0.395	0.41	0.42	0.54	0.81	0.415
298770	298770	2498	-97.035706	32.733092	395	FALSE	1	2498.1	48	113	1383842	48113	dallas	Dallas County	6	H1	G4020	206	19100	19124	A	2261231972	92085898	32.7669866	-96.7784238	dallas	0.395	0.41	0.42	0.54	0.81	0.415
298771	298771	2498	-97.035705	32.733111	396	FALSE	1	2498.1	48	113	1383842	48113	dallas	Dallas County	6	H1	G4020	206	19100	19124	A	2261231972	92085898	32.7669866	-96.7784238	dallas	0.395	0.41	0.42	0.54	0.81	0.415
298772	298772	2498	-97.035691	32.733365	397	FALSE	1	2498.1	48	113	1383842	48113	dallas	Dallas County	6	H1	G4020	206	19100	19124	A	2261231972	92085898	32.7669866	-96.7784238	dallas	0.395	0.41	0.42	0.54	0.81	0.415
298773	298773	2498	-97.035678	32.73362	398	FALSE	1	2498.1	48	113	1383842	48113	dallas	Dallas County	6	H1	G4020	206	19100	19124	A	2261231972	92085898	32.7669866	-96.7784238	dallas	0.395	0.41	0.42	0.54	0.81	0.415
298774	298774	2498	-97.035675	32.734079	399	FALSE	1	2498.1	48	113	1383842	48113	dallas	Dallas County	6	H1	G4020	206	19100	19124	A	2261231972	92085898	32.7669866	-96.7784238	dallas	0.395	0.41	0.42	0.54	0.81	0.415
298775	298775	2498	-97.035675	32.734111	400	FALSE	1	2498.1	48	113	1383842	48113	dallas	Dallas County	6	H1	G4020	206	19100	19124	A	2261231972	92085898	32.7669866	-96.7784238	dallas	0.395	0.41	0.42	0.54	0.81	0.415
298776	298776	2498	-97.035674	32.734135	401	FALSE	1	2498.1	48	113	1383842	48113	dallas	Dallas County	6	H1	G4020	206	19100	19124	A	2261231972	92085898	32.7669866	-96.7784238	dallas	0.395	0.41	0.42	0.54	0.81	0.415
298777	298777	2498	-97.035668	32.735044	402	FALSE	1	2498.1	48	113	1383842	48113	dallas	Dallas County	6	H1	G4020	206	19100	19124	A	2261231972	92085898	32.7669866	-96.7784238	dallas	0.395	0.41	0.42	0.54	0.81	0.415
298778	298778	2498	-97.035664	32.73518	403	FALSE	1	2498.1	48	113	1383842	48113	dallas	Dallas County	6	H1	G4020	206	19100	19124	A	2261231972	92085898	32.7669866	-96.7784238	dallas	0.395	0.41	0.42	0.54	0.81	0.415
298779	298779	2498	-97.035628	32.736027	404	FALSE	1	2498.1	48	113	1383842	48113	dallas	Dallas County	6	H1	G4020	206	19100	19124	A	2261231972	92085898	32.7669866	-96.7784238	dallas	0.395	0.41	0.42	0.54	0.81	0.415
298780	298780	2498	-97.035623	32.736133	405	FALSE	1	2498.1	48	113	1383842	48113	dallas	Dallas County	6	H1	G4020	206	19100	19124	A	2261231972	92085898	32.7669866	-96.7784238	dallas	0.395	0.41	0.42	0.54	0.81	0.415
298781	298781	2498	-97.035627	32.73704	406	FALSE	1	2498.1	48	113	1383842	48113	dallas	Dallas County	6	H1	G4020	206	19100	19124	A	2261231972	92085898	32.7669866	-96.7784238	dallas	0.395	0.41	0.42	0.54	0.81	0.415
298782	298782	2498	-97.035628	32.73706	407	FALSE	1	2498.1	48	113	1383842	48113	dallas	Dallas County	6	H1	G4020	206	19100	19124	A	2261231972	92085898	32.7669866	-96.7784238	dallas	0.395	0.41	0.42	0.54	0.81	0.415
298783	298783	2498	-97.035627	32.737085	408	FALSE	1	2498.1	48	113	1383842	48113	dallas	Dallas County	6	H1	G4020	206	19100	19124	A	2261231972	92085898	32.7669866	-96.7784238	dallas	0.395	0.41	0.42	0.54	0.81	0.415
298784	298784	2498	-97.035631	32.737856	409	FALSE	1	2498.1	48	113	1383842	48113	dallas	Dallas County	6	H1	G4020	206	19100	19124	A	2261231972	92085898	32.7669866	-96.7784238	dallas	0.395	0.41	0.42	0.54	0.81	0.415
298785	298785	2498	-97.035632	32.738084	410	FALSE	1	2498.1	48	113	1383842	48113	dallas	Dallas County	6	H1	G4020	206	19100	19124	A	2261231972	92085898	32.7669866	-96.7784238	dallas	0.395	0.41	0.42	0.54	0.81	0.415
298786	298786	2498	-97.035616	32.739054	411	FALSE	1	2498.1	48	113	1383842	48113	dallas	Dallas County	6	H1	G4020	206	19100	19124	A	2261231972	92085898	32.7669866	-96.7784238	dallas	0.395	0.41	0.42	0.54	0.81	0.415
298787	298787	2498	-97.035624	32.739117	412	FALSE	1	2498.1	48	113	1383842	48113	dallas	Dallas County	6	H1	G4020	206	19100	19124	A	2261231972	92085898	32.7669866	-96.7784238	dallas	0.395	0.41	0.42	0.54	0.81	0.415
298788	298788	2498	-97.035633	32.739191	413	FALSE	1	2498.1	48	113	1383842	48113	dallas	Dallas County	6	H1	G4020	206	19100	19124	A	2261231972	92085898	32.7669866	-96.7784238	dallas	0.395	0.41	0.42	0.54	0.81	0.415
298789	298789	2498	-97.035632	32.739244	414	FALSE	1	2498.1	48	113	1383842	48113	dallas	Dallas County	6	H1	G4020	206	19100	19124	A	2261231972	92085898	32.7669866	-96.7784238	dallas	0.395	0.41	0.42	0.54	0.81	0.415
298790	298790	2498	-97.035629	32.739435	415	FALSE	1	2498.1	48	113	1383842	48113	dallas	Dallas County	6	H1	G4020	206	19100	19124	A	2261231972	92085898	32.7669866	-96.7784238	dallas	0.395	0.41	0.42	0.54	0.81	0.415
298791	298791	2498	-97.035625	32.739479	416	FALSE	1	2498.1	48	113	1383842	48113	dallas	Dallas County	6	H1	G4020	206	19100	19124	A	2261231972	92085898	32.7669866	-96.7784238	dallas	0.395	0.41	0.42	0.54	0.81	0.415
298792	298792	2498	-97.035597	32.739701	417	FALSE	1	2498.1	48	113	1383842	48113	dallas	Dallas County	6	H1	G4020	206	19100	19124	A	2261231972	92085898	32.7669866	-96.7784238	dallas	0.395	0.41	0.42	0.54	0.81	0.415
298793	298793	2498	-97.035591	32.739753	418	FALSE	1	2498.1	48	113	1383842	48113	dallas	Dallas County	6	H1	G4020	206	19100	19124	A	2261231972	92085898	32.7669866	-96.7784238	dallas	0.395	0.41	0.42	0.54	0.81	0.415
298794	298794	2498	-97.035589	32.73978	419	FALSE	1	2498.1	48	113	1383842	48113	dallas	Dallas County	6	H1	G4020	206	19100	19124	A	2261231972	92085898	32.7669866	-96.7784238	dallas	0.395	0.41	0.42	0.54	0.81	0.415
298795	298795	2498	-97.035572	32.740023	420	FALSE	1	2498.1	48	113	1383842	48113	dallas	Dallas County	6	H1	G4020	206	19100	19124	A	2261231972	92085898	32.7669866	-96.7784238	dallas	0.395	0.41	0.42	0.54	0.81	0.415
298796	298796	2498	-97.035573	32.740772	421	FALSE	1	2498.1	48	113	1383842	48113	dallas	Dallas County	6	H1	G4020	206	19100	19124	A	2261231972	92085898	32.7669866	-96.7784238	dallas	0.395	0.41	0.42	0.54	0.81	0.415
298797	298797	2498	-97.035573	32.740978	422	FALSE	1	2498.1	48	113	1383842	48113	dallas	Dallas County	6	H1	G4020	206	19100	19124	A	2261231972	92085898	32.7669866	-96.7784238	dallas	0.395	0.41	0.42	0.54	0.81	0.415
298798	298798	2498	-97.035553	32.741607	423	FALSE	1	2498.1	48	113	1383842	48113	dallas	Dallas County	6	H1	G4020	206	19100	19124	A	2261231972	92085898	32.7669866	-96.7784238	dallas	0.395	0.41	0.42	0.54	0.81	0.415
298799	298799	2498	-97.035537	32.742089	424	FALSE	1	2498.1	48	113	1383842	48113	dallas	Dallas County	6	H1	G4020	206	19100	19124	A	2261231972	92085898	32.7669866	-96.7784238	dallas	0.395	0.41	0.42	0.54	0.81	0.415
298800	298800	2498	-97.035527	32.742202	425	FALSE	1	2498.1	48	113	1383842	48113	dallas	Dallas County	6	H1	G4020	206	19100	19124	A	2261231972	92085898	32.7669866	-96.7784238	dallas	0.395	0.41	0.42	0.54	0.81	0.415
298801	298801	2498	-97.035546	32.742513	426	FALSE	1	2498.1	48	113	1383842	48113	dallas	Dallas County	6	H1	G4020	206	19100	19124	A	2261231972	92085898	32.7669866	-96.7784238	dallas	0.395	0.41	0.42	0.54	0.81	0.415
298802	298802	2498	-97.035549	32.742559	427	FALSE	1	2498.1	48	113	1383842	48113	dallas	Dallas County	6	H1	G4020	206	19100	19124	A	2261231972	92085898	32.7669866	-96.7784238	dallas	0.395	0.41	0.42	0.54	0.81	0.415
298803	298803	2498	-97.035595	32.742874	428	FALSE	1	2498.1	48	113	1383842	48113	dallas	Dallas County	6	H1	G4020	206	19100	19124	A	2261231972	92085898	32.7669866	-96.7784238	dallas	0.395	0.41	0.42	0.54	0.81	0.415
298804	298804	2498	-97.035599	32.742908	429	FALSE	1	2498.1	48	113	1383842	48113	dallas	Dallas County	6	H1	G4020	206	19100	19124	A	2261231972	92085898	32.7669866	-96.7784238	dallas	0.395	0.41	0.42	0.54	0.81	0.415
298805	298805	2498	-97.035594	32.743372	430	FALSE	1	2498.1	48	113	1383842	48113	dallas	Dallas County	6	H1	G4020	206	19100	19124	A	2261231972	92085898	32.7669866	-96.7784238	dallas	0.395	0.41	0.42	0.54	0.81	0.415
298806	298806	2498	-97.035554	32.744673	431	FALSE	1	2498.1	48	113	1383842	48113	dallas	Dallas County	6	H1	G4020	206	19100	19124	A	2261231972	92085898	32.7669866	-96.7784238	dallas	0.395	0.41	0.42	0.54	0.81	0.415
298807	298807	2498	-97.035495	32.746314	432	FALSE	1	2498.1	48	113	1383842	48113	dallas	Dallas County	6	H1	G4020	206	19100	19124	A	2261231972	92085898	32.7669866	-96.7784238	dallas	0.395	0.41	0.42	0.54	0.81	0.415
298808	298808	2498	-97.035476	32.747093	433	FALSE	1	2498.1	48	113	1383842	48113	dallas	Dallas County	6	H1	G4020	206	19100	19124	A	2261231972	92085898	32.7669866	-96.7784238	dallas	0.395	0.41	0.42	0.54	0.81	0.415
298809	298809	2498	-97.035463	32.74723	434	FALSE	1	2498.1	48	113	1383842	48113	dallas	Dallas County	6	H1	G4020	206	19100	19124	A	2261231972	92085898	32.7669866	-96.7784238	dallas	0.395	0.41	0.42	0.54	0.81	0.415
298810	298810	2498	-97.035559	32.748086	435	FALSE	1	2498.1	48	113	1383842	48113	dallas	Dallas County	6	H1	G4020	206	19100	19124	A	2261231972	92085898	32.7669866	-96.7784238	dallas	0.395	0.41	0.42	0.54	0.81	0.415
298811	298811	2498	-97.035511	32.748959	436	FALSE	1	2498.1	48	113	1383842	48113	dallas	Dallas County	6	H1	G4020	206	19100	19124	A	2261231972	92085898	32.7669866	-96.7784238	dallas	0.395	0.41	0.42	0.54	0.81	0.415
298812	298812	2498	-97.035462	32.749797	437	FALSE	1	2498.1	48	113	1383842	48113	dallas	Dallas County	6	H1	G4020	206	19100	19124	A	2261231972	92085898	32.7669866	-96.7784238	dallas	0.395	0.41	0.42	0.54	0.81	0.415
298813	298813	2498	-97.03545	32.750002	438	FALSE	1	2498.1	48	113	1383842	48113	dallas	Dallas County	6	H1	G4020	206	19100	19124	A	2261231972	92085898	32.7669866	-96.7784238	dallas	0.395	0.41	0.42	0.54	0.81	0.415
298814	298814	2498	-97.035433	32.750636	439	FALSE	1	2498.1	48	113	1383842	48113	dallas	Dallas County	6	H1	G4020	206	19100	19124	A	2261231972	92085898	32.7669866	-96.7784238	dallas	0.395	0.41	0.42	0.54	0.81	0.415
298815	298815	2498	-97.03542	32.751075	440	FALSE	1	2498.1	48	113	1383842	48113	dallas	Dallas County	6	H1	G4020	206	19100	19124	A	2261231972	92085898	32.7669866	-96.7784238	dallas	0.395	0.41	0.42	0.54	0.81	0.415
298816	298816	2498	-97.035402	32.751756	441	FALSE	1	2498.1	48	113	1383842	48113	dallas	Dallas County	6	H1	G4020	206	19100	19124	A	2261231972	92085898	32.7669866	-96.7784238	dallas	0.395	0.41	0.42	0.54	0.81	0.415
298817	298817	2498	-97.035399	32.752139	442	FALSE	1	2498.1	48	113	1383842	48113	dallas	Dallas County	6	H1	G4020	206	19100	19124	A	2261231972	92085898	32.7669866	-96.7784238	dallas	0.395	0.41	0.42	0.54	0.81	0.415
298818	298818	2498	-97.035375	32.752335	443	FALSE	1	2498.1	48	113	1383842	48113	dallas	Dallas County	6	H1	G4020	206	19100	19124	A	2261231972	92085898	32.7669866	-96.7784238	dallas	0.395	0.41	0.42	0.54	0.81	0.415
298819	298819	2498	-97.035325	32.753313	444	FALSE	1	2498.1	48	113	1383842	48113	dallas	Dallas County	6	H1	G4020	206	19100	19124	A	2261231972	92085898	32.7669866	-96.7784238	dallas	0.395	0.41	0.42	0.54	0.81	0.415
298820	298820	2498	-97.035309	32.754014	445	FALSE	1	2498.1	48	113	1383842	48113	dallas	Dallas County	6	H1	G4020	206	19100	19124	A	2261231972	92085898	32.7669866	-96.7784238	dallas	0.395	0.41	0.42	0.54	0.81	0.415
298821	298821	2498	-97.035311	32.75415	446	FALSE	1	2498.1	48	113	1383842	48113	dallas	Dallas County	6	H1	G4020	206	19100	19124	A	2261231972	92085898	32.7669866	-96.7784238	dallas	0.395	0.41	0.42	0.54	0.81	0.415
298822	298822	2498	-97.035287	32.754631	447	FALSE	1	2498.1	48	113	1383842	48113	dallas	Dallas County	6	H1	G4020	206	19100	19124	A	2261231972	92085898	32.7669866	-96.7784238	dallas	0.395	0.41	0.42	0.54	0.81	0.415
298823	298823	2498	-97.03528	32.754765	448	FALSE	1	2498.1	48	113	1383842	48113	dallas	Dallas County	6	H1	G4020	206	19100	19124	A	2261231972	92085898	32.7669866	-96.7784238	dallas	0.395	0.41	0.42	0.54	0.81	0.415
298824	298824	2498	-97.035191	32.757098	449	FALSE	1	2498.1	48	113	1383842	48113	dallas	Dallas County	6	H1	G4020	206	19100	19124	A	2261231972	92085898	32.7669866	-96.7784238	dallas	0.395	0.41	0.42	0.54	0.81	0.415
298825	298825	2498	-97.035185	32.757256	450	FALSE	1	2498.1	48	113	1383842	48113	dallas	Dallas County	6	H1	G4020	206	19100	19124	A	2261231972	92085898	32.7669866	-96.7784238	dallas	0.395	0.41	0.42	0.54	0.81	0.415
298826	298826	2498	-97.035179	32.75797	451	FALSE	1	2498.1	48	113	1383842	48113	dallas	Dallas County	6	H1	G4020	206	19100	19124	A	2261231972	92085898	32.7669866	-96.7784238	dallas	0.395	0.41	0.42	0.54	0.81	0.415
298827	298827	2498	-97.035178	32.758004	452	FALSE	1	2498.1	48	113	1383842	48113	dallas	Dallas County	6	H1	G4020	206	19100	19124	A	2261231972	92085898	32.7669866	-96.7784238	dallas	0.395	0.41	0.42	0.54	0.81	0.415
298828	298828	2498	-97.035177	32.758065	453	FALSE	1	2498.1	48	113	1383842	48113	dallas	Dallas County	6	H1	G4020	206	19100	19124	A	2261231972	92085898	32.7669866	-96.7784238	dallas	0.395	0.41	0.42	0.54	0.81	0.415
298829	298829	2498	-97.035168	32.759219	454	FALSE	1	2498.1	48	113	1383842	48113	dallas	Dallas County	6	H1	G4020	206	19100	19124	A	2261231972	92085898	32.7669866	-96.7784238	dallas	0.395	0.41	0.42	0.54	0.81	0.415
298830	298830	2498	-97.035168	32.759265	455	FALSE	1	2498.1	48	113	1383842	48113	dallas	Dallas County	6	H1	G4020	206	19100	19124	A	2261231972	92085898	32.7669866	-96.7784238	dallas	0.395	0.41	0.42	0.54	0.81	0.415
298831	298831	2498	-97.035167	32.759368	456	FALSE	1	2498.1	48	113	1383842	48113	dallas	Dallas County	6	H1	G4020	206	19100	19124	A	2261231972	92085898	32.7669866	-96.7784238	dallas	0.395	0.41	0.42	0.54	0.81	0.415
298832	298832	2498	-97.035167	32.759404	457	FALSE	1	2498.1	48	113	1383842	48113	dallas	Dallas County	6	H1	G4020	206	19100	19124	A	2261231972	92085898	32.7669866	-96.7784238	dallas	0.395	0.41	0.42	0.54	0.81	0.415
298833	298833	2498	-97.035167	32.75943	458	FALSE	1	2498.1	48	113	1383842	48113	dallas	Dallas County	6	H1	G4020	206	19100	19124	A	2261231972	92085898	32.7669866	-96.7784238	dallas	0.395	0.41	0.42	0.54	0.81	0.415
298834	298834	2498	-97.035166	32.759455	459	FALSE	1	2498.1	48	113	1383842	48113	dallas	Dallas County	6	H1	G4020	206	19100	19124	A	2261231972	92085898	32.7669866	-96.7784238	dallas	0.395	0.41	0.42	0.54	0.81	0.415
298835	298835	2498	-97.035165	32.759518	460	FALSE	1	2498.1	48	113	1383842	48113	dallas	Dallas County	6	H1	G4020	206	19100	19124	A	2261231972	92085898	32.7669866	-96.7784238	dallas	0.395	0.41	0.42	0.54	0.81	0.415
298836	298836	2498	-97.035165	32.759602	461	FALSE	1	2498.1	48	113	1383842	48113	dallas	Dallas County	6	H1	G4020	206	19100	19124	A	2261231972	92085898	32.7669866	-96.7784238	dallas	0.395	0.41	0.42	0.54	0.81	0.415
298837	298837	2498	-97.035169	32.759658	462	FALSE	1	2498.1	48	113	1383842	48113	dallas	Dallas County	6	H1	G4020	206	19100	19124	A	2261231972	92085898	32.7669866	-96.7784238	dallas	0.395	0.41	0.42	0.54	0.81	0.415
298838	298838	2498	-97.035171	32.759693	463	FALSE	1	2498.1	48	113	1383842	48113	dallas	Dallas County	6	H1	G4020	206	19100	19124	A	2261231972	92085898	32.7669866	-96.7784238	dallas	0.395	0.41	0.42	0.54	0.81	0.415
298839	298839	2498	-97.035179	32.759804	464	FALSE	1	2498.1	48	113	1383842	48113	dallas	Dallas County	6	H1	G4020	206	19100	19124	A	2261231972	92085898	32.7669866	-96.7784238	dallas	0.395	0.41	0.42	0.54	0.81	0.415
298840	298840	2498	-97.03518	32.759821	465	FALSE	1	2498.1	48	113	1383842	48113	dallas	Dallas County	6	H1	G4020	206	19100	19124	A	2261231972	92085898	32.7669866	-96.7784238	dallas	0.395	0.41	0.42	0.54	0.81	0.415
298841	298841	2498	-97.035182	32.759854	466	FALSE	1	2498.1	48	113	1383842	48113	dallas	Dallas County	6	H1	G4020	206	19100	19124	A	2261231972	92085898	32.7669866	-96.7784238	dallas	0.395	0.41	0.42	0.54	0.81	0.415
298842	298842	2498	-97.035187	32.759932	467	FALSE	1	2498.1	48	113	1383842	48113	dallas	Dallas County	6	H1	G4020	206	19100	19124	A	2261231972	92085898	32.7669866	-96.7784238	dallas	0.395	0.41	0.42	0.54	0.81	0.415
298843	298843	2498	-97.035183	32.760472	468	FALSE	1	2498.1	48	113	1383842	48113	dallas	Dallas County	6	H1	G4020	206	19100	19124	A	2261231972	92085898	32.7669866	-96.7784238	dallas	0.395	0.41	0.42	0.54	0.81	0.415
298844	298844	2498	-97.035182	32.760508	469	FALSE	1	2498.1	48	113	1383842	48113	dallas	Dallas County	6	H1	G4020	206	19100	19124	A	2261231972	92085898	32.7669866	-96.7784238	dallas	0.395	0.41	0.42	0.54	0.81	0.415
298845	298845	2498	-97.035182	32.760519	470	FALSE	1	2498.1	48	113	1383842	48113	dallas	Dallas County	6	H1	G4020	206	19100	19124	A	2261231972	92085898	32.7669866	-96.7784238	dallas	0.395	0.41	0.42	0.54	0.81	0.415
298846	298846	2498	-97.035182	32.760536	471	FALSE	1	2498.1	48	113	1383842	48113	dallas	Dallas County	6	H1	G4020	206	19100	19124	A	2261231972	92085898	32.7669866	-96.7784238	dallas	0.395	0.41	0.42	0.54	0.81	0.415
298847	298847	2498	-97.035181	32.760658	472	FALSE	1	2498.1	48	113	1383842	48113	dallas	Dallas County	6	H1	G4020	206	19100	19124	A	2261231972	92085898	32.7669866	-96.7784238	dallas	0.395	0.41	0.42	0.54	0.81	0.415
298848	298848	2498	-97.035174	32.761536	473	FALSE	1	2498.1	48	113	1383842	48113	dallas	Dallas County	6	H1	G4020	206	19100	19124	A	2261231972	92085898	32.7669866	-96.7784238	dallas	0.395	0.41	0.42	0.54	0.81	0.415
298849	298849	2498	-97.035169	32.762202	474	FALSE	1	2498.1	48	113	1383842	48113	dallas	Dallas County	6	H1	G4020	206	19100	19124	A	2261231972	92085898	32.7669866	-96.7784238	dallas	0.395	0.41	0.42	0.54	0.81	0.415
298850	298850	2498	-97.035168	32.762386	475	FALSE	1	2498.1	48	113	1383842	48113	dallas	Dallas County	6	H1	G4020	206	19100	19124	A	2261231972	92085898	32.7669866	-96.7784238	dallas	0.395	0.41	0.42	0.54	0.81	0.415
298851	298851	2498	-97.035165	32.762473	476	FALSE	1	2498.1	48	113	1383842	48113	dallas	Dallas County	6	H1	G4020	206	19100	19124	A	2261231972	92085898	32.7669866	-96.7784238	dallas	0.395	0.41	0.42	0.54	0.81	0.415
298852	298852	2498	-97.03515	32.76292	477	FALSE	1	2498.1	48	113	1383842	48113	dallas	Dallas County	6	H1	G4020	206	19100	19124	A	2261231972	92085898	32.7669866	-96.7784238	dallas	0.395	0.41	0.42	0.54	0.81	0.415
298853	298853	2498	-97.035146	32.763058	478	FALSE	1	2498.1	48	113	1383842	48113	dallas	Dallas County	6	H1	G4020	206	19100	19124	A	2261231972	92085898	32.7669866	-96.7784238	dallas	0.395	0.41	0.42	0.54	0.81	0.415
298854	298854	2498	-97.035153	32.763734	479	FALSE	1	2498.1	48	113	1383842	48113	dallas	Dallas County	6	H1	G4020	206	19100	19124	A	2261231972	92085898	32.7669866	-96.7784238	dallas	0.395	0.41	0.42	0.54	0.81	0.415
298855	298855	2498	-97.035167	32.764536	480	FALSE	1	2498.1	48	113	1383842	48113	dallas	Dallas County	6	H1	G4020	206	19100	19124	A	2261231972	92085898	32.7669866	-96.7784238	dallas	0.395	0.41	0.42	0.54	0.81	0.415
298856	298856	2498	-97.035129	32.765135	481	FALSE	1	2498.1	48	113	1383842	48113	dallas	Dallas County	6	H1	G4020	206	19100	19124	A	2261231972	92085898	32.7669866	-96.7784238	dallas	0.395	0.41	0.42	0.54	0.81	0.415
298857	298857	2498	-97.035114	32.765372	482	FALSE	1	2498.1	48	113	1383842	48113	dallas	Dallas County	6	H1	G4020	206	19100	19124	A	2261231972	92085898	32.7669866	-96.7784238	dallas	0.395	0.41	0.42	0.54	0.81	0.415
298858	298858	2498	-97.035114	32.76713	483	FALSE	1	2498.1	48	113	1383842	48113	dallas	Dallas County	6	H1	G4020	206	19100	19124	A	2261231972	92085898	32.7669866	-96.7784238	dallas	0.395	0.41	0.42	0.54	0.81	0.415
298859	298859	2498	-97.035113	32.767196	484	FALSE	1	2498.1	48	113	1383842	48113	dallas	Dallas County	6	H1	G4020	206	19100	19124	A	2261231972	92085898	32.7669866	-96.7784238	dallas	0.395	0.41	0.42	0.54	0.81	0.415
298860	298860	2498	-97.035096	32.767596	485	FALSE	1	2498.1	48	113	1383842	48113	dallas	Dallas County	6	H1	G4020	206	19100	19124	A	2261231972	92085898	32.7669866	-96.7784238	dallas	0.395	0.41	0.42	0.54	0.81	0.415
298861	298861	2498	-97.035104	32.767614	486	FALSE	1	2498.1	48	113	1383842	48113	dallas	Dallas County	6	H1	G4020	206	19100	19124	A	2261231972	92085898	32.7669866	-96.7784238	dallas	0.395	0.41	0.42	0.54	0.81	0.415
298862	298862	2498	-97.035103	32.767673	487	FALSE	1	2498.1	48	113	1383842	48113	dallas	Dallas County	6	H1	G4020	206	19100	19124	A	2261231972	92085898	32.7669866	-96.7784238	dallas	0.395	0.41	0.42	0.54	0.81	0.415
298863	298863	2498	-97.035092	32.772686	488	FALSE	1	2498.1	48	113	1383842	48113	dallas	Dallas County	6	H1	G4020	206	19100	19124	A	2261231972	92085898	32.7669866	-96.7784238	dallas	0.395	0.41	0.42	0.54	0.81	0.415
298864	298864	2498	-97.035128	32.773704	489	FALSE	1	2498.1	48	113	1383842	48113	dallas	Dallas County	6	H1	G4020	206	19100	19124	A	2261231972	92085898	32.7669866	-96.7784238	dallas	0.395	0.41	0.42	0.54	0.81	0.415
298865	298865	2498	-97.035134	32.773891	490	FALSE	1	2498.1	48	113	1383842	48113	dallas	Dallas County	6	H1	G4020	206	19100	19124	A	2261231972	92085898	32.7669866	-96.7784238	dallas	0.395	0.41	0.42	0.54	0.81	0.415
298866	298866	2498	-97.034934	32.779929	491	FALSE	1	2498.1	48	113	1383842	48113	dallas	Dallas County	6	H1	G4020	206	19100	19124	A	2261231972	92085898	32.7669866	-96.7784238	dallas	0.395	0.41	0.42	0.54	0.81	0.415
298867	298867	2498	-97.034901	32.781703	492	FALSE	1	2498.1	48	113	1383842	48113	dallas	Dallas County	6	H1	G4020	206	19100	19124	A	2261231972	92085898	32.7669866	-96.7784238	dallas	0.395	0.41	0.42	0.54	0.81	0.415
298868	298868	2498	-97.034899	32.78183	493	FALSE	1	2498.1	48	113	1383842	48113	dallas	Dallas County	6	H1	G4020	206	19100	19124	A	2261231972	92085898	32.7669866	-96.7784238	dallas	0.395	0.41	0.42	0.54	0.81	0.415
298869	298869	2498	-97.034809	32.782781	494	FALSE	1	2498.1	48	113	1383842	48113	dallas	Dallas County	6	H1	G4020	206	19100	19124	A	2261231972	92085898	32.7669866	-96.7784238	dallas	0.395	0.41	0.42	0.54	0.81	0.415
298870	298870	2498	-97.034799	32.782898	495	FALSE	1	2498.1	48	113	1383842	48113	dallas	Dallas County	6	H1	G4020	206	19100	19124	A	2261231972	92085898	32.7669866	-96.7784238	dallas	0.395	0.41	0.42	0.54	0.81	0.415
298871	298871	2498	-97.034886	32.783724	496	FALSE	1	2498.1	48	113	1383842	48113	dallas	Dallas County	6	H1	G4020	206	19100	19124	A	2261231972	92085898	32.7669866	-96.7784238	dallas	0.395	0.41	0.42	0.54	0.81	0.415
298872	298872	2498	-97.034899	32.783853	497	FALSE	1	2498.1	48	113	1383842	48113	dallas	Dallas County	6	H1	G4020	206	19100	19124	A	2261231972	92085898	32.7669866	-96.7784238	dallas	0.395	0.41	0.42	0.54	0.81	0.415
298873	298873	2498	-97.034859	32.784532	498	FALSE	1	2498.1	48	113	1383842	48113	dallas	Dallas County	6	H1	G4020	206	19100	19124	A	2261231972	92085898	32.7669866	-96.7784238	dallas	0.395	0.41	0.42	0.54	0.81	0.415
298874	298874	2498	-97.034828	32.785046	499	FALSE	1	2498.1	48	113	1383842	48113	dallas	Dallas County	6	H1	G4020	206	19100	19124	A	2261231972	92085898	32.7669866	-96.7784238	dallas	0.395	0.41	0.42	0.54	0.81	0.415
298875	298875	2498	-97.034822	32.785173	500	FALSE	1	2498.1	48	113	1383842	48113	dallas	Dallas County	6	H1	G4020	206	19100	19124	A	2261231972	92085898	32.7669866	-96.7784238	dallas	0.395	0.41	0.42	0.54	0.81	0.415
298876	298876	2498	-97.034814	32.785305	501	FALSE	1	2498.1	48	113	1383842	48113	dallas	Dallas County	6	H1	G4020	206	19100	19124	A	2261231972	92085898	32.7669866	-96.7784238	dallas	0.395	0.41	0.42	0.54	0.81	0.415
298877	298877	2498	-97.03479	32.786041	502	FALSE	1	2498.1	48	113	1383842	48113	dallas	Dallas County	6	H1	G4020	206	19100	19124	A	2261231972	92085898	32.7669866	-96.7784238	dallas	0.395	0.41	0.42	0.54	0.81	0.415
298878	298878	2498	-97.034711	32.788482	503	FALSE	1	2498.1	48	113	1383842	48113	dallas	Dallas County	6	H1	G4020	206	19100	19124	A	2261231972	92085898	32.7669866	-96.7784238	dallas	0.395	0.41	0.42	0.54	0.81	0.415
298879	298879	2498	-97.034704	32.788684	504	FALSE	1	2498.1	48	113	1383842	48113	dallas	Dallas County	6	H1	G4020	206	19100	19124	A	2261231972	92085898	32.7669866	-96.7784238	dallas	0.395	0.41	0.42	0.54	0.81	0.415
298880	298880	2498	-97.034657	32.792605	505	FALSE	1	2498.1	48	113	1383842	48113	dallas	Dallas County	6	H1	G4020	206	19100	19124	A	2261231972	92085898	32.7669866	-96.7784238	dallas	0.395	0.41	0.42	0.54	0.81	0.415
298881	298881	2498	-97.034652	32.793037	506	FALSE	1	2498.1	48	113	1383842	48113	dallas	Dallas County	6	H1	G4020	206	19100	19124	A	2261231972	92085898	32.7669866	-96.7784238	dallas	0.395	0.41	0.42	0.54	0.81	0.415
298882	298882	2498	-97.034405	32.802944	507	FALSE	1	2498.1	48	113	1383842	48113	dallas	Dallas County	6	H1	G4020	206	19100	19124	A	2261231972	92085898	32.7669866	-96.7784238	dallas	0.395	0.41	0.42	0.54	0.81	0.415
298883	298883	2498	-97.034612	32.802804	508	FALSE	1	2498.1	48	113	1383842	48113	dallas	Dallas County	6	H1	G4020	206	19100	19124	A	2261231972	92085898	32.7669866	-96.7784238	dallas	0.395	0.41	0.42	0.54	0.81	0.415
298884	298884	2498	-97.036094	32.805201	509	FALSE	1	2498.1	48	113	1383842	48113	dallas	Dallas County	6	H1	G4020	206	19100	19124	A	2261231972	92085898	32.7669866	-96.7784238	dallas	0.395	0.41	0.42	0.54	0.81	0.415
298885	298885	2498	-97.03435	32.805182	510	FALSE	1	2498.1	48	113	1383842	48113	dallas	Dallas County	6	H1	G4020	206	19100	19124	A	2261231972	92085898	32.7669866	-96.7784238	dallas	0.395	0.41	0.42	0.54	0.81	0.415
298886	298886	2498	-97.034245	32.809419	511	FALSE	1	2498.1	48	113	1383842	48113	dallas	Dallas County	6	H1	G4020	206	19100	19124	A	2261231972	92085898	32.7669866	-96.7784238	dallas	0.395	0.41	0.42	0.54	0.81	0.415
298887	298887	2498	-97.034194	32.811481	512	FALSE	1	2498.1	48	113	1383842	48113	dallas	Dallas County	6	H1	G4020	206	19100	19124	A	2261231972	92085898	32.7669866	-96.7784238	dallas	0.395	0.41	0.42	0.54	0.81	0.415
298888	298888	2498	-97.034096	32.816138	513	FALSE	1	2498.1	48	113	1383842	48113	dallas	Dallas County	6	H1	G4020	206	19100	19124	A	2261231972	92085898	32.7669866	-96.7784238	dallas	0.395	0.41	0.42	0.54	0.81	0.415
298889	298889	2498	-97.034085	32.81666	514	FALSE	1	2498.1	48	113	1383842	48113	dallas	Dallas County	6	H1	G4020	206	19100	19124	A	2261231972	92085898	32.7669866	-96.7784238	dallas	0.395	0.41	0.42	0.54	0.81	0.415
298890	298890	2498	-97.03408	32.816946	515	FALSE	1	2498.1	48	113	1383842	48113	dallas	Dallas County	6	H1	G4020	206	19100	19124	A	2261231972	92085898	32.7669866	-96.7784238	dallas	0.395	0.41	0.42	0.54	0.81	0.415
298891	298891	2498	-97.034065	32.818026	516	FALSE	1	2498.1	48	113	1383842	48113	dallas	Dallas County	6	H1	G4020	206	19100	19124	A	2261231972	92085898	32.7669866	-96.7784238	dallas	0.395	0.41	0.42	0.54	0.81	0.415
298892	298892	2498	-97.03407	32.818085	517	FALSE	1	2498.1	48	113	1383842	48113	dallas	Dallas County	6	H1	G4020	206	19100	19124	A	2261231972	92085898	32.7669866	-96.7784238	dallas	0.395	0.41	0.42	0.54	0.81	0.415
298893	298893	2498	-97.034075	32.81814	518	FALSE	1	2498.1	48	113	1383842	48113	dallas	Dallas County	6	H1	G4020	206	19100	19124	A	2261231972	92085898	32.7669866	-96.7784238	dallas	0.395	0.41	0.42	0.54	0.81	0.415
298894	298894	2498	-97.034069	32.820034	519	FALSE	1	2498.1	48	113	1383842	48113	dallas	Dallas County	6	H1	G4020	206	19100	19124	A	2261231972	92085898	32.7669866	-96.7784238	dallas	0.395	0.41	0.42	0.54	0.81	0.415
298895	298895	2498	-97.034068	32.820232	520	FALSE	1	2498.1	48	113	1383842	48113	dallas	Dallas County	6	H1	G4020	206	19100	19124	A	2261231972	92085898	32.7669866	-96.7784238	dallas	0.395	0.41	0.42	0.54	0.81	0.415
298896	298896	2498	-97.034062	32.822071	521	FALSE	1	2498.1	48	113	1383842	48113	dallas	Dallas County	6	H1	G4020	206	19100	19124	A	2261231972	92085898	32.7669866	-96.7784238	dallas	0.395	0.41	0.42	0.54	0.81	0.415
298897	298897	2498	-97.034062	32.822254	522	FALSE	1	2498.1	48	113	1383842	48113	dallas	Dallas County	6	H1	G4020	206	19100	19124	A	2261231972	92085898	32.7669866	-96.7784238	dallas	0.395	0.41	0.42	0.54	0.81	0.415
298898	298898	2498	-97.034062	32.822307	523	FALSE	1	2498.1	48	113	1383842	48113	dallas	Dallas County	6	H1	G4020	206	19100	19124	A	2261231972	92085898	32.7669866	-96.7784238	dallas	0.395	0.41	0.42	0.54	0.81	0.415
298899	298899	2498	-97.034062	32.823127	524	FALSE	1	2498.1	48	113	1383842	48113	dallas	Dallas County	6	H1	G4020	206	19100	19124	A	2261231972	92085898	32.7669866	-96.7784238	dallas	0.395	0.41	0.42	0.54	0.81	0.415
298900	298900	2498	-97.034	32.826801	525	FALSE	1	2498.1	48	113	1383842	48113	dallas	Dallas County	6	H1	G4020	206	19100	19124	A	2261231972	92085898	32.7669866	-96.7784238	dallas	0.395	0.41	0.42	0.54	0.81	0.415
298901	298901	2498	-97.033983	32.827779	526	FALSE	1	2498.1	48	113	1383842	48113	dallas	Dallas County	6	H1	G4020	206	19100	19124	A	2261231972	92085898	32.7669866	-96.7784238	dallas	0.395	0.41	0.42	0.54	0.81	0.415
298902	298902	2498	-97.033983	32.827862	527	FALSE	1	2498.1	48	113	1383842	48113	dallas	Dallas County	6	H1	G4020	206	19100	19124	A	2261231972	92085898	32.7669866	-96.7784238	dallas	0.395	0.41	0.42	0.54	0.81	0.415
298903	298903	2498	-97.03384	32.834232	528	FALSE	1	2498.1	48	113	1383842	48113	dallas	Dallas County	6	H1	G4020	206	19100	19124	A	2261231972	92085898	32.7669866	-96.7784238	dallas	0.395	0.41	0.42	0.54	0.81	0.415
298904	298904	2498	-97.033817	32.836064	529	FALSE	1	2498.1	48	113	1383842	48113	dallas	Dallas County	6	H1	G4020	206	19100	19124	A	2261231972	92085898	32.7669866	-96.7784238	dallas	0.395	0.41	0.42	0.54	0.81	0.415
298905	298905	2498	-97.033829	32.836371	530	FALSE	1	2498.1	48	113	1383842	48113	dallas	Dallas County	6	H1	G4020	206	19100	19124	A	2261231972	92085898	32.7669866	-96.7784238	dallas	0.395	0.41	0.42	0.54	0.81	0.415
298906	298906	2498	-97.033835	32.836516	531	FALSE	1	2498.1	48	113	1383842	48113	dallas	Dallas County	6	H1	G4020	206	19100	19124	A	2261231972	92085898	32.7669866	-96.7784238	dallas	0.395	0.41	0.42	0.54	0.81	0.415
298907	298907	2498	-97.0338	32.836885	532	FALSE	1	2498.1	48	113	1383842	48113	dallas	Dallas County	6	H1	G4020	206	19100	19124	A	2261231972	92085898	32.7669866	-96.7784238	dallas	0.395	0.41	0.42	0.54	0.81	0.415
298908	298908	2498	-97.033794	32.836951	533	FALSE	1	2498.1	48	113	1383842	48113	dallas	Dallas County	6	H1	G4020	206	19100	19124	A	2261231972	92085898	32.7669866	-96.7784238	dallas	0.395	0.41	0.42	0.54	0.81	0.415
298909	298909	2498	-97.033781	32.837135	534	FALSE	1	2498.1	48	113	1383842	48113	dallas	Dallas County	6	H1	G4020	206	19100	19124	A	2261231972	92085898	32.7669866	-96.7784238	dallas	0.395	0.41	0.42	0.54	0.81	0.415
298910	298910	2498	-97.03376	32.837471	535	FALSE	1	2498.1	48	113	1383842	48113	dallas	Dallas County	6	H1	G4020	206	19100	19124	A	2261231972	92085898	32.7669866	-96.7784238	dallas	0.395	0.41	0.42	0.54	0.81	0.415
298911	298911	2498	-97.033756	32.837544	536	FALSE	1	2498.1	48	113	1383842	48113	dallas	Dallas County	6	H1	G4020	206	19100	19124	A	2261231972	92085898	32.7669866	-96.7784238	dallas	0.395	0.41	0.42	0.54	0.81	0.415
298912	298912	2498	-97.033747	32.837684	537	FALSE	1	2498.1	48	113	1383842	48113	dallas	Dallas County	6	H1	G4020	206	19100	19124	A	2261231972	92085898	32.7669866	-96.7784238	dallas	0.395	0.41	0.42	0.54	0.81	0.415
298913	298913	2498	-97.033715	32.838153	538	FALSE	1	2498.1	48	113	1383842	48113	dallas	Dallas County	6	H1	G4020	206	19100	19124	A	2261231972	92085898	32.7669866	-96.7784238	dallas	0.395	0.41	0.42	0.54	0.81	0.415
298914	298914	2498	-97.033708	32.838261	539	FALSE	1	2498.1	48	113	1383842	48113	dallas	Dallas County	6	H1	G4020	206	19100	19124	A	2261231972	92085898	32.7669866	-96.7784238	dallas	0.395	0.41	0.42	0.54	0.81	0.415
298915	298915	2498	-97.033527	32.852752	540	FALSE	1	2498.1	48	113	1383842	48113	dallas	Dallas County	6	H1	G4020	206	19100	19124	A	2261231972	92085898	32.7669866	-96.7784238	dallas	0.395	0.41	0.42	0.54	0.81	0.415
298916	298916	2498	-97.033525	32.852899	541	FALSE	1	2498.1	48	113	1383842	48113	dallas	Dallas County	6	H1	G4020	206	19100	19124	A	2261231972	92085898	32.7669866	-96.7784238	dallas	0.395	0.41	0.42	0.54	0.81	0.415
298917	298917	2498	-97.033411	32.861998	542	FALSE	1	2498.1	48	113	1383842	48113	dallas	Dallas County	6	H1	G4020	206	19100	19124	A	2261231972	92085898	32.7669866	-96.7784238	dallas	0.395	0.41	0.42	0.54	0.81	0.415
298918	298918	2498	-97.033408	32.862189	543	FALSE	1	2498.1	48	113	1383842	48113	dallas	Dallas County	6	H1	G4020	206	19100	19124	A	2261231972	92085898	32.7669866	-96.7784238	dallas	0.395	0.41	0.42	0.54	0.81	0.415
298919	298919	2498	-97.033316	32.86631	544	FALSE	1	2498.1	48	113	1383842	48113	dallas	Dallas County	6	H1	G4020	206	19100	19124	A	2261231972	92085898	32.7669866	-96.7784238	dallas	0.395	0.41	0.42	0.54	0.81	0.415
298920	298920	2498	-97.03322	32.870571	545	FALSE	1	2498.1	48	113	1383842	48113	dallas	Dallas County	6	H1	G4020	206	19100	19124	A	2261231972	92085898	32.7669866	-96.7784238	dallas	0.395	0.41	0.42	0.54	0.81	0.415
298921	298921	2498	-97.033216	32.870736	546	FALSE	1	2498.1	48	113	1383842	48113	dallas	Dallas County	6	H1	G4020	206	19100	19124	A	2261231972	92085898	32.7669866	-96.7784238	dallas	0.395	0.41	0.42	0.54	0.81	0.415
298922	298922	2498	-97.033158	32.873278	547	FALSE	1	2498.1	48	113	1383842	48113	dallas	Dallas County	6	H1	G4020	206	19100	19124	A	2261231972	92085898	32.7669866	-96.7784238	dallas	0.395	0.41	0.42	0.54	0.81	0.415
298923	298923	2498	-97.033119	32.875321	548	FALSE	1	2498.1	48	113	1383842	48113	dallas	Dallas County	6	H1	G4020	206	19100	19124	A	2261231972	92085898	32.7669866	-96.7784238	dallas	0.395	0.41	0.42	0.54	0.81	0.415
298924	298924	2498	-97.0331	32.876315	549	FALSE	1	2498.1	48	113	1383842	48113	dallas	Dallas County	6	H1	G4020	206	19100	19124	A	2261231972	92085898	32.7669866	-96.7784238	dallas	0.395	0.41	0.42	0.54	0.81	0.415
298925	298925	2498	-97.033095	32.876568	550	FALSE	1	2498.1	48	113	1383842	48113	dallas	Dallas County	6	H1	G4020	206	19100	19124	A	2261231972	92085898	32.7669866	-96.7784238	dallas	0.395	0.41	0.42	0.54	0.81	0.415
298926	298926	2498	-97.033088	32.878493	551	FALSE	1	2498.1	48	113	1383842	48113	dallas	Dallas County	6	H1	G4020	206	19100	19124	A	2261231972	92085898	32.7669866	-96.7784238	dallas	0.395	0.41	0.42	0.54	0.81	0.415
298927	298927	2498	-97.033087	32.881326	552	FALSE	1	2498.1	48	113	1383842	48113	dallas	Dallas County	6	H1	G4020	206	19100	19124	A	2261231972	92085898	32.7669866	-96.7784238	dallas	0.395	0.41	0.42	0.54	0.81	0.415
298928	298928	2498	-97.033087	32.883988	553	FALSE	1	2498.1	48	113	1383842	48113	dallas	Dallas County	6	H1	G4020	206	19100	19124	A	2261231972	92085898	32.7669866	-96.7784238	dallas	0.395	0.41	0.42	0.54	0.81	0.415
298929	298929	2498	-97.033087	32.885526	554	FALSE	1	2498.1	48	113	1383842	48113	dallas	Dallas County	6	H1	G4020	206	19100	19124	A	2261231972	92085898	32.7669866	-96.7784238	dallas	0.395	0.41	0.42	0.54	0.81	0.415
298930	298930	2498	-97.033074	32.887141	555	FALSE	1	2498.1	48	113	1383842	48113	dallas	Dallas County	6	H1	G4020	206	19100	19124	A	2261231972	92085898	32.7669866	-96.7784238	dallas	0.395	0.41	0.42	0.54	0.81	0.415
298931	298931	2498	-97.03301	32.895131	556	FALSE	1	2498.1	48	113	1383842	48113	dallas	Dallas County	6	H1	G4020	206	19100	19124	A	2261231972	92085898	32.7669866	-96.7784238	dallas	0.395	0.41	0.42	0.54	0.81	0.415
298932	298932	2498	-97.03295	32.902652	557	FALSE	1	2498.1	48	113	1383842	48113	dallas	Dallas County	6	H1	G4020	206	19100	19124	A	2261231972	92085898	32.7669866	-96.7784238	dallas	0.395	0.41	0.42	0.54	0.81	0.415
298933	298933	2498	-97.032937	32.904296	558	FALSE	1	2498.1	48	113	1383842	48113	dallas	Dallas County	6	H1	G4020	206	19100	19124	A	2261231972	92085898	32.7669866	-96.7784238	dallas	0.395	0.41	0.42	0.54	0.81	0.415
298934	298934	2498	-97.032887	32.910626	559	FALSE	1	2498.1	48	113	1383842	48113	dallas	Dallas County	6	H1	G4020	206	19100	19124	A	2261231972	92085898	32.7669866	-96.7784238	dallas	0.395	0.41	0.42	0.54	0.81	0.415
298935	298935	2498	-97.032761	32.915804	560	FALSE	1	2498.1	48	113	1383842	48113	dallas	Dallas County	6	H1	G4020	206	19100	19124	A	2261231972	92085898	32.7669866	-96.7784238	dallas	0.395	0.41	0.42	0.54	0.81	0.415
298936	298936	2498	-97.032687	32.918827	561	FALSE	1	2498.1	48	113	1383842	48113	dallas	Dallas County	6	H1	G4020	206	19100	19124	A	2261231972	92085898	32.7669866	-96.7784238	dallas	0.395	0.41	0.42	0.54	0.81	0.415
298937	298937	2498	-97.032687	32.920614	562	FALSE	1	2498.1	48	113	1383842	48113	dallas	Dallas County	6	H1	G4020	206	19100	19124	A	2261231972	92085898	32.7669866	-96.7784238	dallas	0.395	0.41	0.42	0.54	0.81	0.415
298938	298938	2498	-97.032684	32.925636	563	FALSE	1	2498.1	48	113	1383842	48113	dallas	Dallas County	6	H1	G4020	206	19100	19124	A	2261231972	92085898	32.7669866	-96.7784238	dallas	0.395	0.41	0.42	0.54	0.81	0.415
298939	298939	2498	-97.032684	32.925748	564	FALSE	1	2498.1	48	113	1383842	48113	dallas	Dallas County	6	H1	G4020	206	19100	19124	A	2261231972	92085898	32.7669866	-96.7784238	dallas	0.395	0.41	0.42	0.54	0.81	0.415
298940	298940	2498	-97.032684	32.925759	565	FALSE	1	2498.1	48	113	1383842	48113	dallas	Dallas County	6	H1	G4020	206	19100	19124	A	2261231972	92085898	32.7669866	-96.7784238	dallas	0.395	0.41	0.42	0.54	0.81	0.415
298941	298941	2498	-97.032687	32.926611	566	FALSE	1	2498.1	48	113	1383842	48113	dallas	Dallas County	6	H1	G4020	206	19100	19124	A	2261231972	92085898	32.7669866	-96.7784238	dallas	0.395	0.41	0.42	0.54	0.81	0.415
298942	298942	2498	-97.032647	32.929382	567	FALSE	1	2498.1	48	113	1383842	48113	dallas	Dallas County	6	H1	G4020	206	19100	19124	A	2261231972	92085898	32.7669866	-96.7784238	dallas	0.395	0.41	0.42	0.54	0.81	0.415
298943	298943	2498	-97.032646	32.929457	568	FALSE	1	2498.1	48	113	1383842	48113	dallas	Dallas County	6	H1	G4020	206	19100	19124	A	2261231972	92085898	32.7669866	-96.7784238	dallas	0.395	0.41	0.42	0.54	0.81	0.415
298944	298944	2498	-97.032645	32.929591	569	FALSE	1	2498.1	48	113	1383842	48113	dallas	Dallas County	6	H1	G4020	206	19100	19124	A	2261231972	92085898	32.7669866	-96.7784238	dallas	0.395	0.41	0.42	0.54	0.81	0.415
298945	298945	2498	-97.032642	32.929803	570	FALSE	1	2498.1	48	113	1383842	48113	dallas	Dallas County	6	H1	G4020	206	19100	19124	A	2261231972	92085898	32.7669866	-96.7784238	dallas	0.395	0.41	0.42	0.54	0.81	0.415
298946	298946	2498	-97.032641	32.929847	571	FALSE	1	2498.1	48	113	1383842	48113	dallas	Dallas County	6	H1	G4020	206	19100	19124	A	2261231972	92085898	32.7669866	-96.7784238	dallas	0.395	0.41	0.42	0.54	0.81	0.415
298947	298947	2498	-97.032639	32.930011	572	FALSE	1	2498.1	48	113	1383842	48113	dallas	Dallas County	6	H1	G4020	206	19100	19124	A	2261231972	92085898	32.7669866	-96.7784238	dallas	0.395	0.41	0.42	0.54	0.81	0.415
298948	298948	2498	-97.032618	32.930272	573	FALSE	1	2498.1	48	113	1383842	48113	dallas	Dallas County	6	H1	G4020	206	19100	19124	A	2261231972	92085898	32.7669866	-96.7784238	dallas	0.395	0.41	0.42	0.54	0.81	0.415
298949	298949	2498	-97.032598	32.930516	574	FALSE	1	2498.1	48	113	1383842	48113	dallas	Dallas County	6	H1	G4020	206	19100	19124	A	2261231972	92085898	32.7669866	-96.7784238	dallas	0.395	0.41	0.42	0.54	0.81	0.415
298950	298950	2498	-97.032591	32.930607	575	FALSE	1	2498.1	48	113	1383842	48113	dallas	Dallas County	6	H1	G4020	206	19100	19124	A	2261231972	92085898	32.7669866	-96.7784238	dallas	0.395	0.41	0.42	0.54	0.81	0.415
298951	298951	2498	-97.032584	32.93069	576	FALSE	1	2498.1	48	113	1383842	48113	dallas	Dallas County	6	H1	G4020	206	19100	19124	A	2261231972	92085898	32.7669866	-96.7784238	dallas	0.395	0.41	0.42	0.54	0.81	0.415
298952	298952	2498	-97.032584	32.930758	577	FALSE	1	2498.1	48	113	1383842	48113	dallas	Dallas County	6	H1	G4020	206	19100	19124	A	2261231972	92085898	32.7669866	-96.7784238	dallas	0.395	0.41	0.42	0.54	0.81	0.415
298953	298953	2498	-97.032582	32.934137	578	FALSE	1	2498.1	48	113	1383842	48113	dallas	Dallas County	6	H1	G4020	206	19100	19124	A	2261231972	92085898	32.7669866	-96.7784238	dallas	0.395	0.41	0.42	0.54	0.81	0.415
298954	298954	2498	-97.032581	32.937004	579	FALSE	1	2498.1	48	113	1383842	48113	dallas	Dallas County	6	H1	G4020	206	19100	19124	A	2261231972	92085898	32.7669866	-96.7784238	dallas	0.395	0.41	0.42	0.54	0.81	0.415
298955	298955	2498	-97.03258	32.94092	580	FALSE	1	2498.1	48	113	1383842	48113	dallas	Dallas County	6	H1	G4020	206	19100	19124	A	2261231972	92085898	32.7669866	-96.7784238	dallas	0.395	0.41	0.42	0.54	0.81	0.415
298956	298956	2498	-97.032587	32.943925	581	FALSE	1	2498.1	48	113	1383842	48113	dallas	Dallas County	6	H1	G4020	206	19100	19124	A	2261231972	92085898	32.7669866	-96.7784238	dallas	0.395	0.41	0.42	0.54	0.81	0.415
298957	298957	2498	-97.032589	32.943996	582	FALSE	1	2498.1	48	113	1383842	48113	dallas	Dallas County	6	H1	G4020	206	19100	19124	A	2261231972	92085898	32.7669866	-96.7784238	dallas	0.395	0.41	0.42	0.54	0.81	0.415
298958	298958	2498	-97.032623	32.945222	583	FALSE	1	2498.1	48	113	1383842	48113	dallas	Dallas County	6	H1	G4020	206	19100	19124	A	2261231972	92085898	32.7669866	-96.7784238	dallas	0.395	0.41	0.42	0.54	0.81	0.415
298959	298959	2498	-97.03262	32.945442	584	FALSE	1	2498.1	48	113	1383842	48113	dallas	Dallas County	6	H1	G4020	206	19100	19124	A	2261231972	92085898	32.7669866	-96.7784238	dallas	0.395	0.41	0.42	0.54	0.81	0.415
298960	298960	2498	-97.032619	32.945473	585	FALSE	1	2498.1	48	113	1383842	48113	dallas	Dallas County	6	H1	G4020	206	19100	19124	A	2261231972	92085898	32.7669866	-96.7784238	dallas	0.395	0.41	0.42	0.54	0.81	0.415
298961	298961	2498	-97.032619	32.945513	586	FALSE	1	2498.1	48	113	1383842	48113	dallas	Dallas County	6	H1	G4020	206	19100	19124	A	2261231972	92085898	32.7669866	-96.7784238	dallas	0.395	0.41	0.42	0.54	0.81	0.415
298962	298962	2498	-97.032576	32.947696	587	FALSE	1	2498.1	48	113	1383842	48113	dallas	Dallas County	6	H1	G4020	206	19100	19124	A	2261231972	92085898	32.7669866	-96.7784238	dallas	0.395	0.41	0.42	0.54	0.81	0.415
298963	298963	2498	-97.032572	32.947891	588	FALSE	1	2498.1	48	113	1383842	48113	dallas	Dallas County	6	H1	G4020	206	19100	19124	A	2261231972	92085898	32.7669866	-96.7784238	dallas	0.395	0.41	0.42	0.54	0.81	0.415
298964	298964	2498	-97.03255	32.948385	589	FALSE	1	2498.1	48	113	1383842	48113	dallas	Dallas County	6	H1	G4020	206	19100	19124	A	2261231972	92085898	32.7669866	-96.7784238	dallas	0.395	0.41	0.42	0.54	0.81	0.415
298965	298965	2498	-97.032546	32.948473	590	FALSE	1	2498.1	48	113	1383842	48113	dallas	Dallas County	6	H1	G4020	206	19100	19124	A	2261231972	92085898	32.7669866	-96.7784238	dallas	0.395	0.41	0.42	0.54	0.81	0.415
298966	298966	2498	-97.032561	32.949157	591	FALSE	1	2498.1	48	113	1383842	48113	dallas	Dallas County	6	H1	G4020	206	19100	19124	A	2261231972	92085898	32.7669866	-96.7784238	dallas	0.395	0.41	0.42	0.54	0.81	0.415
298967	298967	2498	-97.032562	32.949313	592	FALSE	1	2498.1	48	113	1383842	48113	dallas	Dallas County	6	H1	G4020	206	19100	19124	A	2261231972	92085898	32.7669866	-96.7784238	dallas	0.395	0.41	0.42	0.54	0.81	0.415
298968	298968	2498	-97.032587	32.955008	593	FALSE	1	2498.1	48	113	1383842	48113	dallas	Dallas County	6	H1	G4020	206	19100	19124	A	2261231972	92085898	32.7669866	-96.7784238	dallas	0.395	0.41	0.42	0.54	0.81	0.415
298969	298969	2498	-97.032587	32.958125	594	FALSE	1	2498.1	48	113	1383842	48113	dallas	Dallas County	6	H1	G4020	206	19100	19124	A	2261231972	92085898	32.7669866	-96.7784238	dallas	0.395	0.41	0.42	0.54	0.81	0.415
298970	298970	2498	-97.03258	32.958934	595	FALSE	1	2498.1	48	113	1383842	48113	dallas	Dallas County	6	H1	G4020	206	19100	19124	A	2261231972	92085898	32.7669866	-96.7784238	dallas	0.395	0.41	0.42	0.54	0.81	0.415
298971	298971	2498	-97.03251	32.96656	596	FALSE	1	2498.1	48	113	1383842	48113	dallas	Dallas County	6	H1	G4020	206	19100	19124	A	2261231972	92085898	32.7669866	-96.7784238	dallas	0.395	0.41	0.42	0.54	0.81	0.415
298972	298972	2498	-97.032499	32.967789	597	FALSE	1	2498.1	48	113	1383842	48113	dallas	Dallas County	6	H1	G4020	206	19100	19124	A	2261231972	92085898	32.7669866	-96.7784238	dallas	0.395	0.41	0.42	0.54	0.81	0.415
298973	298973	2498	-97.032495	32.968333	598	FALSE	1	2498.1	48	113	1383842	48113	dallas	Dallas County	6	H1	G4020	206	19100	19124	A	2261231972	92085898	32.7669866	-96.7784238	dallas	0.395	0.41	0.42	0.54	0.81	0.415
298974	298974	2498	-97.032497	32.968786	599	FALSE	1	2498.1	48	113	1383842	48113	dallas	Dallas County	6	H1	G4020	206	19100	19124	A	2261231972	92085898	32.7669866	-96.7784238	dallas	0.395	0.41	0.42	0.54	0.81	0.415
298975	298975	2498	-97.032499	32.969014	600	FALSE	1	2498.1	48	113	1383842	48113	dallas	Dallas County	6	H1	G4020	206	19100	19124	A	2261231972	92085898	32.7669866	-96.7784238	dallas	0.395	0.41	0.42	0.54	0.81	0.415
298976	298976	2498	-97.0325	32.969243	601	FALSE	1	2498.1	48	113	1383842	48113	dallas	Dallas County	6	H1	G4020	206	19100	19124	A	2261231972	92085898	32.7669866	-96.7784238	dallas	0.395	0.41	0.42	0.54	0.81	0.415
298977	298977	2498	-97.032502	32.969529	602	FALSE	1	2498.1	48	113	1383842	48113	dallas	Dallas County	6	H1	G4020	206	19100	19124	A	2261231972	92085898	32.7669866	-96.7784238	dallas	0.395	0.41	0.42	0.54	0.81	0.415
298978	298978	2498	-97.032529	32.972726	603	FALSE	1	2498.1	48	113	1383842	48113	dallas	Dallas County	6	H1	G4020	206	19100	19124	A	2261231972	92085898	32.7669866	-96.7784238	dallas	0.395	0.41	0.42	0.54	0.81	0.415
298979	298979	2498	-97.03253	32.972844	604	FALSE	1	2498.1	48	113	1383842	48113	dallas	Dallas County	6	H1	G4020	206	19100	19124	A	2261231972	92085898	32.7669866	-96.7784238	dallas	0.395	0.41	0.42	0.54	0.81	0.415
298980	298980	2498	-97.03239	32.980482	605	FALSE	1	2498.1	48	113	1383842	48113	dallas	Dallas County	6	H1	G4020	206	19100	19124	A	2261231972	92085898	32.7669866	-96.7784238	dallas	0.395	0.41	0.42	0.54	0.81	0.415
298981	298981	2498	-97.032389	32.981682	606	FALSE	1	2498.1	48	113	1383842	48113	dallas	Dallas County	6	H1	G4020	206	19100	19124	A	2261231972	92085898	32.7669866	-96.7784238	dallas	0.395	0.41	0.42	0.54	0.81	0.415
298982	298982	2498	-97.032387	32.984606	607	FALSE	1	2498.1	48	113	1383842	48113	dallas	Dallas County	6	H1	G4020	206	19100	19124	A	2261231972	92085898	32.7669866	-96.7784238	dallas	0.395	0.41	0.42	0.54	0.81	0.415
298983	298983	2498	-97.032387	32.984623	608	FALSE	1	2498.1	48	113	1383842	48113	dallas	Dallas County	6	H1	G4020	206	19100	19124	A	2261231972	92085898	32.7669866	-96.7784238	dallas	0.395	0.41	0.42	0.54	0.81	0.415
298984	298984	2498	-97.03238	32.984932	609	FALSE	1	2498.1	48	113	1383842	48113	dallas	Dallas County	6	H1	G4020	206	19100	19124	A	2261231972	92085898	32.7669866	-96.7784238	dallas	0.395	0.41	0.42	0.54	0.81	0.415
298985	298985	2498	-97.032347	32.986503	610	FALSE	1	2498.1	48	113	1383842	48113	dallas	Dallas County	6	H1	G4020	206	19100	19124	A	2261231972	92085898	32.7669866	-96.7784238	dallas	0.395	0.41	0.42	0.54	0.81	0.415
298986	298986	2498	-97.032344	32.986644	611	FALSE	1	2498.1	48	113	1383842	48113	dallas	Dallas County	6	H1	G4020	206	19100	19124	A	2261231972	92085898	32.7669866	-96.7784238	dallas	0.395	0.41	0.42	0.54	0.81	0.415
298987	298987	2498	-97.032333	32.987129	612	FALSE	1	2498.1	48	113	1383842	48113	dallas	Dallas County	6	H1	G4020	206	19100	19124	A	2261231972	92085898	32.7669866	-96.7784238	dallas	0.395	0.41	0.42	0.54	0.81	0.415
298988	298988	2498	-97.032295	32.988908	613	FALSE	1	2498.1	48	113	1383842	48113	dallas	Dallas County	6	H1	G4020	206	19100	19124	A	2261231972	92085898	32.7669866	-96.7784238	dallas	0.395	0.41	0.42	0.54	0.81	0.415
298989	298989	2498	-97.032295	32.988949	614	FALSE	1	2498.1	48	113	1383842	48113	dallas	Dallas County	6	H1	G4020	206	19100	19124	A	2261231972	92085898	32.7669866	-96.7784238	dallas	0.395	0.41	0.42	0.54	0.81	0.415
298990	298990	2498	-97.032294	32.988995	615	FALSE	1	2498.1	48	113	1383842	48113	dallas	Dallas County	6	H1	G4020	206	19100	19124	A	2261231972	92085898	32.7669866	-96.7784238	dallas	0.395	0.41	0.42	0.54	0.81	0.415
298991	298991	2498	-97.032289	32.98923	616	FALSE	1	2498.1	48	113	1383842	48113	dallas	Dallas County	6	H1	G4020	206	19100	19124	A	2261231972	92085898	32.7669866	-96.7784238	dallas	0.395	0.41	0.42	0.54	0.81	0.415
298992	298992	2498	-97.032287	32.989324	617	FALSE	1	2498.1	48	113	1383842	48113	dallas	Dallas County	6	H1	G4020	206	19100	19124	A	2261231972	92085898	32.7669866	-96.7784238	dallas	0.395	0.41	0.42	0.54	0.81	0.415
298993	298993	2498	-97.03222	32.989323	618	FALSE	1	2498.1	48	113	1383842	48113	dallas	Dallas County	6	H1	G4020	206	19100	19124	A	2261231972	92085898	32.7669866	-96.7784238	dallas	0.395	0.41	0.42	0.54	0.81	0.415
298994	298994	2498	-97.030346	32.989283	619	FALSE	1	2498.1	48	113	1383842	48113	dallas	Dallas County	6	H1	G4020	206	19100	19124	A	2261231972	92085898	32.7669866	-96.7784238	dallas	0.395	0.41	0.42	0.54	0.81	0.415
298995	298995	2498	-97.030129	32.989278	620	FALSE	1	2498.1	48	113	1383842	48113	dallas	Dallas County	6	H1	G4020	206	19100	19124	A	2261231972	92085898	32.7669866	-96.7784238	dallas	0.395	0.41	0.42	0.54	0.81	0.415
298996	298996	2498	-97.028833	32.989308	621	FALSE	1	2498.1	48	113	1383842	48113	dallas	Dallas County	6	H1	G4020	206	19100	19124	A	2261231972	92085898	32.7669866	-96.7784238	dallas	0.395	0.41	0.42	0.54	0.81	0.415
298997	298997	2498	-97.028797	32.989308	622	FALSE	1	2498.1	48	113	1383842	48113	dallas	Dallas County	6	H1	G4020	206	19100	19124	A	2261231972	92085898	32.7669866	-96.7784238	dallas	0.395	0.41	0.42	0.54	0.81	0.415
298998	298998	2498	-97.028593	32.989314	623	FALSE	1	2498.1	48	113	1383842	48113	dallas	Dallas County	6	H1	G4020	206	19100	19124	A	2261231972	92085898	32.7669866	-96.7784238	dallas	0.395	0.41	0.42	0.54	0.81	0.415
298999	298999	2498	-97.028278	32.989315	624	FALSE	1	2498.1	48	113	1383842	48113	dallas	Dallas County	6	H1	G4020	206	19100	19124	A	2261231972	92085898	32.7669866	-96.7784238	dallas	0.395	0.41	0.42	0.54	0.81	0.415
299000	299000	2498	-97.025432	32.989325	625	FALSE	1	2498.1	48	113	1383842	48113	dallas	Dallas County	6	H1	G4020	206	19100	19124	A	2261231972	92085898	32.7669866	-96.7784238	dallas	0.395	0.41	0.42	0.54	0.81	0.415
299001	299001	2498	-97.025378	32.989325	626	FALSE	1	2498.1	48	113	1383842	48113	dallas	Dallas County	6	H1	G4020	206	19100	19124	A	2261231972	92085898	32.7669866	-96.7784238	dallas	0.395	0.41	0.42	0.54	0.81	0.415
299002	299002	2498	-97.022791	32.989324	627	FALSE	1	2498.1	48	113	1383842	48113	dallas	Dallas County	6	H1	G4020	206	19100	19124	A	2261231972	92085898	32.7669866	-96.7784238	dallas	0.395	0.41	0.42	0.54	0.81	0.415
299003	299003	2498	-97.022741	32.989324	628	FALSE	1	2498.1	48	113	1383842	48113	dallas	Dallas County	6	H1	G4020	206	19100	19124	A	2261231972	92085898	32.7669866	-96.7784238	dallas	0.395	0.41	0.42	0.54	0.81	0.415
299004	299004	2498	-97.021695	32.989324	629	FALSE	1	2498.1	48	113	1383842	48113	dallas	Dallas County	6	H1	G4020	206	19100	19124	A	2261231972	92085898	32.7669866	-96.7784238	dallas	0.395	0.41	0.42	0.54	0.81	0.415
299005	299005	2498	-97.020093	32.989324	630	FALSE	1	2498.1	48	113	1383842	48113	dallas	Dallas County	6	H1	G4020	206	19100	19124	A	2261231972	92085898	32.7669866	-96.7784238	dallas	0.395	0.41	0.42	0.54	0.81	0.415
299006	299006	2498	-97.019719	32.98932	631	FALSE	1	2498.1	48	113	1383842	48113	dallas	Dallas County	6	H1	G4020	206	19100	19124	A	2261231972	92085898	32.7669866	-96.7784238	dallas	0.395	0.41	0.42	0.54	0.81	0.415
299007	299007	2498	-97.019572	32.989323	632	FALSE	1	2498.1	48	113	1383842	48113	dallas	Dallas County	6	H1	G4020	206	19100	19124	A	2261231972	92085898	32.7669866	-96.7784238	dallas	0.395	0.41	0.42	0.54	0.81	0.415
299008	299008	2498	-97.019308	32.989321	633	FALSE	1	2498.1	48	113	1383842	48113	dallas	Dallas County	6	H1	G4020	206	19100	19124	A	2261231972	92085898	32.7669866	-96.7784238	dallas	0.395	0.41	0.42	0.54	0.81	0.415
299009	299009	2498	-97.018926	32.989315	634	FALSE	1	2498.1	48	113	1383842	48113	dallas	Dallas County	6	H1	G4020	206	19100	19124	A	2261231972	92085898	32.7669866	-96.7784238	dallas	0.395	0.41	0.42	0.54	0.81	0.415
299010	299010	2498	-97.018016	32.98932	635	FALSE	1	2498.1	48	113	1383842	48113	dallas	Dallas County	6	H1	G4020	206	19100	19124	A	2261231972	92085898	32.7669866	-96.7784238	dallas	0.395	0.41	0.42	0.54	0.81	0.415
299011	299011	2498	-97.01677	32.98932	636	FALSE	1	2498.1	48	113	1383842	48113	dallas	Dallas County	6	H1	G4020	206	19100	19124	A	2261231972	92085898	32.7669866	-96.7784238	dallas	0.395	0.41	0.42	0.54	0.81	0.415
299012	299012	2498	-97.016674	32.98932	637	FALSE	1	2498.1	48	113	1383842	48113	dallas	Dallas County	6	H1	G4020	206	19100	19124	A	2261231972	92085898	32.7669866	-96.7784238	dallas	0.395	0.41	0.42	0.54	0.81	0.415
299013	299013	2498	-97.016602	32.98932	638	FALSE	1	2498.1	48	113	1383842	48113	dallas	Dallas County	6	H1	G4020	206	19100	19124	A	2261231972	92085898	32.7669866	-96.7784238	dallas	0.395	0.41	0.42	0.54	0.81	0.415
299014	299014	2498	-97.016456	32.989322	639	FALSE	1	2498.1	48	113	1383842	48113	dallas	Dallas County	6	H1	G4020	206	19100	19124	A	2261231972	92085898	32.7669866	-96.7784238	dallas	0.395	0.41	0.42	0.54	0.81	0.415
299015	299015	2498	-97.016345	32.989324	640	FALSE	1	2498.1	48	113	1383842	48113	dallas	Dallas County	6	H1	G4020	206	19100	19124	A	2261231972	92085898	32.7669866	-96.7784238	dallas	0.395	0.41	0.42	0.54	0.81	0.415
299016	299016	2498	-97.016332	32.989324	641	FALSE	1	2498.1	48	113	1383842	48113	dallas	Dallas County	6	H1	G4020	206	19100	19124	A	2261231972	92085898	32.7669866	-96.7784238	dallas	0.395	0.41	0.42	0.54	0.81	0.415
299017	299017	2498	-97.016049	32.989324	642	FALSE	1	2498.1	48	113	1383842	48113	dallas	Dallas County	6	H1	G4020	206	19100	19124	A	2261231972	92085898	32.7669866	-96.7784238	dallas	0.395	0.41	0.42	0.54	0.81	0.415
299018	299018	2498	-97.01575	32.989324	643	FALSE	1	2498.1	48	113	1383842	48113	dallas	Dallas County	6	H1	G4020	206	19100	19124	A	2261231972	92085898	32.7669866	-96.7784238	dallas	0.395	0.41	0.42	0.54	0.81	0.415
299019	299019	2498	-97.015676	32.989324	644	FALSE	1	2498.1	48	113	1383842	48113	dallas	Dallas County	6	H1	G4020	206	19100	19124	A	2261231972	92085898	32.7669866	-96.7784238	dallas	0.395	0.41	0.42	0.54	0.81	0.415
299020	299020	2498	-97.015584	32.989324	645	FALSE	1	2498.1	48	113	1383842	48113	dallas	Dallas County	6	H1	G4020	206	19100	19124	A	2261231972	92085898	32.7669866	-96.7784238	dallas	0.395	0.41	0.42	0.54	0.81	0.415
299021	299021	2498	-97.015265	32.989324	646	FALSE	1	2498.1	48	113	1383842	48113	dallas	Dallas County	6	H1	G4020	206	19100	19124	A	2261231972	92085898	32.7669866	-96.7784238	dallas	0.395	0.41	0.42	0.54	0.81	0.415
299022	299022	2498	-97.011905	32.989325	647	FALSE	1	2498.1	48	113	1383842	48113	dallas	Dallas County	6	H1	G4020	206	19100	19124	A	2261231972	92085898	32.7669866	-96.7784238	dallas	0.395	0.41	0.42	0.54	0.81	0.415
299023	299023	2498	-97.011664	32.989325	648	FALSE	1	2498.1	48	113	1383842	48113	dallas	Dallas County	6	H1	G4020	206	19100	19124	A	2261231972	92085898	32.7669866	-96.7784238	dallas	0.395	0.41	0.42	0.54	0.81	0.415
299024	299024	2498	-97.011447	32.989325	649	FALSE	1	2498.1	48	113	1383842	48113	dallas	Dallas County	6	H1	G4020	206	19100	19124	A	2261231972	92085898	32.7669866	-96.7784238	dallas	0.395	0.41	0.42	0.54	0.81	0.415
299025	299025	2498	-97.011416	32.989325	650	FALSE	1	2498.1	48	113	1383842	48113	dallas	Dallas County	6	H1	G4020	206	19100	19124	A	2261231972	92085898	32.7669866	-96.7784238	dallas	0.395	0.41	0.42	0.54	0.81	0.415
299026	299026	2498	-97.011272	32.989324	651	FALSE	1	2498.1	48	113	1383842	48113	dallas	Dallas County	6	H1	G4020	206	19100	19124	A	2261231972	92085898	32.7669866	-96.7784238	dallas	0.395	0.41	0.42	0.54	0.81	0.415
299027	299027	2498	-97.011215	32.989324	652	FALSE	1	2498.1	48	113	1383842	48113	dallas	Dallas County	6	H1	G4020	206	19100	19124	A	2261231972	92085898	32.7669866	-96.7784238	dallas	0.395	0.41	0.42	0.54	0.81	0.415
299028	299028	2498	-97.011092	32.989322	653	FALSE	1	2498.1	48	113	1383842	48113	dallas	Dallas County	6	H1	G4020	206	19100	19124	A	2261231972	92085898	32.7669866	-96.7784238	dallas	0.395	0.41	0.42	0.54	0.81	0.415
299029	299029	2498	-97.011035	32.989322	654	FALSE	1	2498.1	48	113	1383842	48113	dallas	Dallas County	6	H1	G4020	206	19100	19124	A	2261231972	92085898	32.7669866	-96.7784238	dallas	0.395	0.41	0.42	0.54	0.81	0.415
299030	299030	2498	-97.010896	32.989321	655	FALSE	1	2498.1	48	113	1383842	48113	dallas	Dallas County	6	H1	G4020	206	19100	19124	A	2261231972	92085898	32.7669866	-96.7784238	dallas	0.395	0.41	0.42	0.54	0.81	0.415
299031	299031	2498	-97.010696	32.98932	656	FALSE	1	2498.1	48	113	1383842	48113	dallas	Dallas County	6	H1	G4020	206	19100	19124	A	2261231972	92085898	32.7669866	-96.7784238	dallas	0.395	0.41	0.42	0.54	0.81	0.415
299032	299032	2498	-97.010679	32.989317	657	FALSE	1	2498.1	48	113	1383842	48113	dallas	Dallas County	6	H1	G4020	206	19100	19124	A	2261231972	92085898	32.7669866	-96.7784238	dallas	0.395	0.41	0.42	0.54	0.81	0.415
299033	299033	2498	-97.010449	32.98932	658	FALSE	1	2498.1	48	113	1383842	48113	dallas	Dallas County	6	H1	G4020	206	19100	19124	A	2261231972	92085898	32.7669866	-96.7784238	dallas	0.395	0.41	0.42	0.54	0.81	0.415
299034	299034	2498	-97.010411	32.98932	659	FALSE	1	2498.1	48	113	1383842	48113	dallas	Dallas County	6	H1	G4020	206	19100	19124	A	2261231972	92085898	32.7669866	-96.7784238	dallas	0.395	0.41	0.42	0.54	0.81	0.415
299035	299035	2498	-97.01023	32.989323	660	FALSE	1	2498.1	48	113	1383842	48113	dallas	Dallas County	6	H1	G4020	206	19100	19124	A	2261231972	92085898	32.7669866	-96.7784238	dallas	0.395	0.41	0.42	0.54	0.81	0.415
299036	299036	2498	-97.010188	32.989324	661	FALSE	1	2498.1	48	113	1383842	48113	dallas	Dallas County	6	H1	G4020	206	19100	19124	A	2261231972	92085898	32.7669866	-96.7784238	dallas	0.395	0.41	0.42	0.54	0.81	0.415
299037	299037	2498	-97.009923	32.989323	662	FALSE	1	2498.1	48	113	1383842	48113	dallas	Dallas County	6	H1	G4020	206	19100	19124	A	2261231972	92085898	32.7669866	-96.7784238	dallas	0.395	0.41	0.42	0.54	0.81	0.415
299038	299038	2498	-97.009695	32.989324	663	FALSE	1	2498.1	48	113	1383842	48113	dallas	Dallas County	6	H1	G4020	206	19100	19124	A	2261231972	92085898	32.7669866	-96.7784238	dallas	0.395	0.41	0.42	0.54	0.81	0.415
299039	299039	2498	-97.009221	32.989326	664	FALSE	1	2498.1	48	113	1383842	48113	dallas	Dallas County	6	H1	G4020	206	19100	19124	A	2261231972	92085898	32.7669866	-96.7784238	dallas	0.395	0.41	0.42	0.54	0.81	0.415
299040	299040	2498	-97.008957	32.989327	665	FALSE	1	2498.1	48	113	1383842	48113	dallas	Dallas County	6	H1	G4020	206	19100	19124	A	2261231972	92085898	32.7669866	-96.7784238	dallas	0.395	0.41	0.42	0.54	0.81	0.415
299041	299041	2498	-97.008089	32.989327	666	FALSE	1	2498.1	48	113	1383842	48113	dallas	Dallas County	6	H1	G4020	206	19100	19124	A	2261231972	92085898	32.7669866	-96.7784238	dallas	0.395	0.41	0.42	0.54	0.81	0.415
299042	299042	2498	-97.006922	32.989328	667	FALSE	1	2498.1	48	113	1383842	48113	dallas	Dallas County	6	H1	G4020	206	19100	19124	A	2261231972	92085898	32.7669866	-96.7784238	dallas	0.395	0.41	0.42	0.54	0.81	0.415
299043	299043	2498	-97.005957	32.989328	668	FALSE	1	2498.1	48	113	1383842	48113	dallas	Dallas County	6	H1	G4020	206	19100	19124	A	2261231972	92085898	32.7669866	-96.7784238	dallas	0.395	0.41	0.42	0.54	0.81	0.415
299044	299044	2498	-97.005684	32.989328	669	FALSE	1	2498.1	48	113	1383842	48113	dallas	Dallas County	6	H1	G4020	206	19100	19124	A	2261231972	92085898	32.7669866	-96.7784238	dallas	0.395	0.41	0.42	0.54	0.81	0.415
299045	299045	2498	-97.002622	32.989328	670	FALSE	1	2498.1	48	113	1383842	48113	dallas	Dallas County	6	H1	G4020	206	19100	19124	A	2261231972	92085898	32.7669866	-96.7784238	dallas	0.395	0.41	0.42	0.54	0.81	0.415
299046	299046	2498	-97.001738	32.989323	671	FALSE	1	2498.1	48	113	1383842	48113	dallas	Dallas County	6	H1	G4020	206	19100	19124	A	2261231972	92085898	32.7669866	-96.7784238	dallas	0.395	0.41	0.42	0.54	0.81	0.415
299047	299047	2498	-97.00146	32.989323	672	FALSE	1	2498.1	48	113	1383842	48113	dallas	Dallas County	6	H1	G4020	206	19100	19124	A	2261231972	92085898	32.7669866	-96.7784238	dallas	0.395	0.41	0.42	0.54	0.81	0.415
299048	299048	2498	-97.001046	32.989323	673	FALSE	1	2498.1	48	113	1383842	48113	dallas	Dallas County	6	H1	G4020	206	19100	19124	A	2261231972	92085898	32.7669866	-96.7784238	dallas	0.395	0.41	0.42	0.54	0.81	0.415
299049	299049	2498	-97.000629	32.989323	674	FALSE	1	2498.1	48	113	1383842	48113	dallas	Dallas County	6	H1	G4020	206	19100	19124	A	2261231972	92085898	32.7669866	-96.7784238	dallas	0.395	0.41	0.42	0.54	0.81	0.415
299050	299050	2498	-96.999989	32.989323	675	FALSE	1	2498.1	48	113	1383842	48113	dallas	Dallas County	6	H1	G4020	206	19100	19124	A	2261231972	92085898	32.7669866	-96.7784238	dallas	0.395	0.41	0.42	0.54	0.81	0.415
299051	299051	2498	-96.998991	32.989323	676	FALSE	1	2498.1	48	113	1383842	48113	dallas	Dallas County	6	H1	G4020	206	19100	19124	A	2261231972	92085898	32.7669866	-96.7784238	dallas	0.395	0.41	0.42	0.54	0.81	0.415
299052	299052	2498	-96.998232	32.989323	677	FALSE	1	2498.1	48	113	1383842	48113	dallas	Dallas County	6	H1	G4020	206	19100	19124	A	2261231972	92085898	32.7669866	-96.7784238	dallas	0.395	0.41	0.42	0.54	0.81	0.415
299053	299053	2498	-96.996804	32.989323	678	FALSE	1	2498.1	48	113	1383842	48113	dallas	Dallas County	6	H1	G4020	206	19100	19124	A	2261231972	92085898	32.7669866	-96.7784238	dallas	0.395	0.41	0.42	0.54	0.81	0.415
299054	299054	2498	-96.99372	32.989324	679	FALSE	1	2498.1	48	113	1383842	48113	dallas	Dallas County	6	H1	G4020	206	19100	19124	A	2261231972	92085898	32.7669866	-96.7784238	dallas	0.395	0.41	0.42	0.54	0.81	0.415
299055	299055	2498	-96.993401	32.98932	680	FALSE	1	2498.1	48	113	1383842	48113	dallas	Dallas County	6	H1	G4020	206	19100	19124	A	2261231972	92085898	32.7669866	-96.7784238	dallas	0.395	0.41	0.42	0.54	0.81	0.415
299056	299056	2498	-96.993301	32.98932	681	FALSE	1	2498.1	48	113	1383842	48113	dallas	Dallas County	6	H1	G4020	206	19100	19124	A	2261231972	92085898	32.7669866	-96.7784238	dallas	0.395	0.41	0.42	0.54	0.81	0.415
299057	299057	2498	-96.993175	32.989319	682	FALSE	1	2498.1	48	113	1383842	48113	dallas	Dallas County	6	H1	G4020	206	19100	19124	A	2261231972	92085898	32.7669866	-96.7784238	dallas	0.395	0.41	0.42	0.54	0.81	0.415
299058	299058	2498	-96.993111	32.989319	683	FALSE	1	2498.1	48	113	1383842	48113	dallas	Dallas County	6	H1	G4020	206	19100	19124	A	2261231972	92085898	32.7669866	-96.7784238	dallas	0.395	0.41	0.42	0.54	0.81	0.415
299059	299059	2498	-96.990214	32.989287	684	FALSE	1	2498.1	48	113	1383842	48113	dallas	Dallas County	6	H1	G4020	206	19100	19124	A	2261231972	92085898	32.7669866	-96.7784238	dallas	0.395	0.41	0.42	0.54	0.81	0.415
299060	299060	2498	-96.990161	32.989293	685	FALSE	1	2498.1	48	113	1383842	48113	dallas	Dallas County	6	H1	G4020	206	19100	19124	A	2261231972	92085898	32.7669866	-96.7784238	dallas	0.395	0.41	0.42	0.54	0.81	0.415
299061	299061	2498	-96.990117	32.989292	686	FALSE	1	2498.1	48	113	1383842	48113	dallas	Dallas County	6	H1	G4020	206	19100	19124	A	2261231972	92085898	32.7669866	-96.7784238	dallas	0.395	0.41	0.42	0.54	0.81	0.415
299062	299062	2498	-96.989533	32.989287	687	FALSE	1	2498.1	48	113	1383842	48113	dallas	Dallas County	6	H1	G4020	206	19100	19124	A	2261231972	92085898	32.7669866	-96.7784238	dallas	0.395	0.41	0.42	0.54	0.81	0.415
299063	299063	2498	-96.987923	32.989272	688	FALSE	1	2498.1	48	113	1383842	48113	dallas	Dallas County	6	H1	G4020	206	19100	19124	A	2261231972	92085898	32.7669866	-96.7784238	dallas	0.395	0.41	0.42	0.54	0.81	0.415
299064	299064	2498	-96.987855	32.989271	689	FALSE	1	2498.1	48	113	1383842	48113	dallas	Dallas County	6	H1	G4020	206	19100	19124	A	2261231972	92085898	32.7669866	-96.7784238	dallas	0.395	0.41	0.42	0.54	0.81	0.415
299065	299065	2498	-96.987754	32.989269	690	FALSE	1	2498.1	48	113	1383842	48113	dallas	Dallas County	6	H1	G4020	206	19100	19124	A	2261231972	92085898	32.7669866	-96.7784238	dallas	0.395	0.41	0.42	0.54	0.81	0.415
299066	299066	2498	-96.987664	32.989269	691	FALSE	1	2498.1	48	113	1383842	48113	dallas	Dallas County	6	H1	G4020	206	19100	19124	A	2261231972	92085898	32.7669866	-96.7784238	dallas	0.395	0.41	0.42	0.54	0.81	0.415
299067	299067	2498	-96.98661	32.98926	692	FALSE	1	2498.1	48	113	1383842	48113	dallas	Dallas County	6	H1	G4020	206	19100	19124	A	2261231972	92085898	32.7669866	-96.7784238	dallas	0.395	0.41	0.42	0.54	0.81	0.415
299068	299068	2498	-96.98604	32.989255	693	FALSE	1	2498.1	48	113	1383842	48113	dallas	Dallas County	6	H1	G4020	206	19100	19124	A	2261231972	92085898	32.7669866	-96.7784238	dallas	0.395	0.41	0.42	0.54	0.81	0.415
299069	299069	2498	-96.985954	32.989254	694	FALSE	1	2498.1	48	113	1383842	48113	dallas	Dallas County	6	H1	G4020	206	19100	19124	A	2261231972	92085898	32.7669866	-96.7784238	dallas	0.395	0.41	0.42	0.54	0.81	0.415
299070	299070	2498	-96.985848	32.989253	695	FALSE	1	2498.1	48	113	1383842	48113	dallas	Dallas County	6	H1	G4020	206	19100	19124	A	2261231972	92085898	32.7669866	-96.7784238	dallas	0.395	0.41	0.42	0.54	0.81	0.415
299071	299071	2498	-96.985631	32.989251	696	FALSE	1	2498.1	48	113	1383842	48113	dallas	Dallas County	6	H1	G4020	206	19100	19124	A	2261231972	92085898	32.7669866	-96.7784238	dallas	0.395	0.41	0.42	0.54	0.81	0.415
299072	299072	2498	-96.985598	32.989251	697	FALSE	1	2498.1	48	113	1383842	48113	dallas	Dallas County	6	H1	G4020	206	19100	19124	A	2261231972	92085898	32.7669866	-96.7784238	dallas	0.395	0.41	0.42	0.54	0.81	0.415
299073	299073	2498	-96.984488	32.989241	698	FALSE	1	2498.1	48	113	1383842	48113	dallas	Dallas County	6	H1	G4020	206	19100	19124	A	2261231972	92085898	32.7669866	-96.7784238	dallas	0.395	0.41	0.42	0.54	0.81	0.415
299074	299074	2498	-96.983077	32.98923	699	FALSE	1	2498.1	48	113	1383842	48113	dallas	Dallas County	6	H1	G4020	206	19100	19124	A	2261231972	92085898	32.7669866	-96.7784238	dallas	0.395	0.41	0.42	0.54	0.81	0.415
299075	299075	2498	-96.98274	32.989227	700	FALSE	1	2498.1	48	113	1383842	48113	dallas	Dallas County	6	H1	G4020	206	19100	19124	A	2261231972	92085898	32.7669866	-96.7784238	dallas	0.395	0.41	0.42	0.54	0.81	0.415
299076	299076	2498	-96.982565	32.989226	701	FALSE	1	2498.1	48	113	1383842	48113	dallas	Dallas County	6	H1	G4020	206	19100	19124	A	2261231972	92085898	32.7669866	-96.7784238	dallas	0.395	0.41	0.42	0.54	0.81	0.415
299077	299077	2498	-96.982503	32.989225	702	FALSE	1	2498.1	48	113	1383842	48113	dallas	Dallas County	6	H1	G4020	206	19100	19124	A	2261231972	92085898	32.7669866	-96.7784238	dallas	0.395	0.41	0.42	0.54	0.81	0.415
299078	299078	2498	-96.982362	32.989224	703	FALSE	1	2498.1	48	113	1383842	48113	dallas	Dallas County	6	H1	G4020	206	19100	19124	A	2261231972	92085898	32.7669866	-96.7784238	dallas	0.395	0.41	0.42	0.54	0.81	0.415
299079	299079	2498	-96.982269	32.989223	704	FALSE	1	2498.1	48	113	1383842	48113	dallas	Dallas County	6	H1	G4020	206	19100	19124	A	2261231972	92085898	32.7669866	-96.7784238	dallas	0.395	0.41	0.42	0.54	0.81	0.415
299080	299080	2498	-96.982059	32.989221	705	FALSE	1	2498.1	48	113	1383842	48113	dallas	Dallas County	6	H1	G4020	206	19100	19124	A	2261231972	92085898	32.7669866	-96.7784238	dallas	0.395	0.41	0.42	0.54	0.81	0.415
299081	299081	2498	-96.98181	32.989219	706	FALSE	1	2498.1	48	113	1383842	48113	dallas	Dallas County	6	H1	G4020	206	19100	19124	A	2261231972	92085898	32.7669866	-96.7784238	dallas	0.395	0.41	0.42	0.54	0.81	0.415
299082	299082	2498	-96.981398	32.989215	707	FALSE	1	2498.1	48	113	1383842	48113	dallas	Dallas County	6	H1	G4020	206	19100	19124	A	2261231972	92085898	32.7669866	-96.7784238	dallas	0.395	0.41	0.42	0.54	0.81	0.415
299083	299083	2498	-96.981272	32.989214	708	FALSE	1	2498.1	48	113	1383842	48113	dallas	Dallas County	6	H1	G4020	206	19100	19124	A	2261231972	92085898	32.7669866	-96.7784238	dallas	0.395	0.41	0.42	0.54	0.81	0.415
299084	299084	2498	-96.981152	32.989213	709	FALSE	1	2498.1	48	113	1383842	48113	dallas	Dallas County	6	H1	G4020	206	19100	19124	A	2261231972	92085898	32.7669866	-96.7784238	dallas	0.395	0.41	0.42	0.54	0.81	0.415
299085	299085	2498	-96.981049	32.989212	710	FALSE	1	2498.1	48	113	1383842	48113	dallas	Dallas County	6	H1	G4020	206	19100	19124	A	2261231972	92085898	32.7669866	-96.7784238	dallas	0.395	0.41	0.42	0.54	0.81	0.415
299086	299086	2498	-96.980842	32.98921	711	FALSE	1	2498.1	48	113	1383842	48113	dallas	Dallas County	6	H1	G4020	206	19100	19124	A	2261231972	92085898	32.7669866	-96.7784238	dallas	0.395	0.41	0.42	0.54	0.81	0.415
299087	299087	2498	-96.980803	32.98921	712	FALSE	1	2498.1	48	113	1383842	48113	dallas	Dallas County	6	H1	G4020	206	19100	19124	A	2261231972	92085898	32.7669866	-96.7784238	dallas	0.395	0.41	0.42	0.54	0.81	0.415
299088	299088	2498	-96.980712	32.989209	713	FALSE	1	2498.1	48	113	1383842	48113	dallas	Dallas County	6	H1	G4020	206	19100	19124	A	2261231972	92085898	32.7669866	-96.7784238	dallas	0.395	0.41	0.42	0.54	0.81	0.415
299089	299089	2498	-96.980316	32.989206	714	FALSE	1	2498.1	48	113	1383842	48113	dallas	Dallas County	6	H1	G4020	206	19100	19124	A	2261231972	92085898	32.7669866	-96.7784238	dallas	0.395	0.41	0.42	0.54	0.81	0.415
299090	299090	2498	-96.980069	32.989203	715	FALSE	1	2498.1	48	113	1383842	48113	dallas	Dallas County	6	H1	G4020	206	19100	19124	A	2261231972	92085898	32.7669866	-96.7784238	dallas	0.395	0.41	0.42	0.54	0.81	0.415
299091	299091	2498	-96.979532	32.989199	716	FALSE	1	2498.1	48	113	1383842	48113	dallas	Dallas County	6	H1	G4020	206	19100	19124	A	2261231972	92085898	32.7669866	-96.7784238	dallas	0.395	0.41	0.42	0.54	0.81	0.415
299092	299092	2498	-96.979417	32.989198	717	FALSE	1	2498.1	48	113	1383842	48113	dallas	Dallas County	6	H1	G4020	206	19100	19124	A	2261231972	92085898	32.7669866	-96.7784238	dallas	0.395	0.41	0.42	0.54	0.81	0.415
299093	299093	2498	-96.976758	32.989182	718	FALSE	1	2498.1	48	113	1383842	48113	dallas	Dallas County	6	H1	G4020	206	19100	19124	A	2261231972	92085898	32.7669866	-96.7784238	dallas	0.395	0.41	0.42	0.54	0.81	0.415
299094	299094	2498	-96.976231	32.989179	719	FALSE	1	2498.1	48	113	1383842	48113	dallas	Dallas County	6	H1	G4020	206	19100	19124	A	2261231972	92085898	32.7669866	-96.7784238	dallas	0.395	0.41	0.42	0.54	0.81	0.415
299095	299095	2498	-96.975894	32.989175	720	FALSE	1	2498.1	48	113	1383842	48113	dallas	Dallas County	6	H1	G4020	206	19100	19124	A	2261231972	92085898	32.7669866	-96.7784238	dallas	0.395	0.41	0.42	0.54	0.81	0.415
299096	299096	2498	-96.975615	32.989118	721	FALSE	1	2498.1	48	113	1383842	48113	dallas	Dallas County	6	H1	G4020	206	19100	19124	A	2261231972	92085898	32.7669866	-96.7784238	dallas	0.395	0.41	0.42	0.54	0.81	0.415
299097	299097	2498	-96.974717	32.989132	722	FALSE	1	2498.1	48	113	1383842	48113	dallas	Dallas County	6	H1	G4020	206	19100	19124	A	2261231972	92085898	32.7669866	-96.7784238	dallas	0.395	0.41	0.42	0.54	0.81	0.415
299098	299098	2498	-96.974426	32.989136	723	FALSE	1	2498.1	48	113	1383842	48113	dallas	Dallas County	6	H1	G4020	206	19100	19124	A	2261231972	92085898	32.7669866	-96.7784238	dallas	0.395	0.41	0.42	0.54	0.81	0.415
299099	299099	2498	-96.974076	32.989142	724	FALSE	1	2498.1	48	113	1383842	48113	dallas	Dallas County	6	H1	G4020	206	19100	19124	A	2261231972	92085898	32.7669866	-96.7784238	dallas	0.395	0.41	0.42	0.54	0.81	0.415
299100	299100	2498	-96.973793	32.989148	725	FALSE	1	2498.1	48	113	1383842	48113	dallas	Dallas County	6	H1	G4020	206	19100	19124	A	2261231972	92085898	32.7669866	-96.7784238	dallas	0.395	0.41	0.42	0.54	0.81	0.415
299101	299101	2498	-96.973772	32.989148	726	FALSE	1	2498.1	48	113	1383842	48113	dallas	Dallas County	6	H1	G4020	206	19100	19124	A	2261231972	92085898	32.7669866	-96.7784238	dallas	0.395	0.41	0.42	0.54	0.81	0.415
299102	299102	2498	-96.973673	32.989146	727	FALSE	1	2498.1	48	113	1383842	48113	dallas	Dallas County	6	H1	G4020	206	19100	19124	A	2261231972	92085898	32.7669866	-96.7784238	dallas	0.395	0.41	0.42	0.54	0.81	0.415
299103	299103	2498	-96.97362	32.989145	728	FALSE	1	2498.1	48	113	1383842	48113	dallas	Dallas County	6	H1	G4020	206	19100	19124	A	2261231972	92085898	32.7669866	-96.7784238	dallas	0.395	0.41	0.42	0.54	0.81	0.415
299104	299104	2498	-96.973588	32.989145	729	FALSE	1	2498.1	48	113	1383842	48113	dallas	Dallas County	6	H1	G4020	206	19100	19124	A	2261231972	92085898	32.7669866	-96.7784238	dallas	0.395	0.41	0.42	0.54	0.81	0.415
299105	299105	2498	-96.973562	32.989145	730	FALSE	1	2498.1	48	113	1383842	48113	dallas	Dallas County	6	H1	G4020	206	19100	19124	A	2261231972	92085898	32.7669866	-96.7784238	dallas	0.395	0.41	0.42	0.54	0.81	0.415
299106	299106	2498	-96.970194	32.989116	731	FALSE	1	2498.1	48	113	1383842	48113	dallas	Dallas County	6	H1	G4020	206	19100	19124	A	2261231972	92085898	32.7669866	-96.7784238	dallas	0.395	0.41	0.42	0.54	0.81	0.415
299107	299107	2498	-96.969874	32.989113	732	FALSE	1	2498.1	48	113	1383842	48113	dallas	Dallas County	6	H1	G4020	206	19100	19124	A	2261231972	92085898	32.7669866	-96.7784238	dallas	0.395	0.41	0.42	0.54	0.81	0.415
299108	299108	2498	-96.968442	32.9891	733	FALSE	1	2498.1	48	113	1383842	48113	dallas	Dallas County	6	H1	G4020	206	19100	19124	A	2261231972	92085898	32.7669866	-96.7784238	dallas	0.395	0.41	0.42	0.54	0.81	0.415
299109	299109	2498	-96.968148	32.989098	734	FALSE	1	2498.1	48	113	1383842	48113	dallas	Dallas County	6	H1	G4020	206	19100	19124	A	2261231972	92085898	32.7669866	-96.7784238	dallas	0.395	0.41	0.42	0.54	0.81	0.415
299110	299110	2498	-96.968135	32.989098	735	FALSE	1	2498.1	48	113	1383842	48113	dallas	Dallas County	6	H1	G4020	206	19100	19124	A	2261231972	92085898	32.7669866	-96.7784238	dallas	0.395	0.41	0.42	0.54	0.81	0.415
299111	299111	2498	-96.967383	32.989092	736	FALSE	1	2498.1	48	113	1383842	48113	dallas	Dallas County	6	H1	G4020	206	19100	19124	A	2261231972	92085898	32.7669866	-96.7784238	dallas	0.395	0.41	0.42	0.54	0.81	0.415
299112	299112	2498	-96.967197	32.98909	737	FALSE	1	2498.1	48	113	1383842	48113	dallas	Dallas County	6	H1	G4020	206	19100	19124	A	2261231972	92085898	32.7669866	-96.7784238	dallas	0.395	0.41	0.42	0.54	0.81	0.415
299113	299113	2498	-96.966703	32.989084	738	FALSE	1	2498.1	48	113	1383842	48113	dallas	Dallas County	6	H1	G4020	206	19100	19124	A	2261231972	92085898	32.7669866	-96.7784238	dallas	0.395	0.41	0.42	0.54	0.81	0.415
299114	299114	2498	-96.966672	32.989084	739	FALSE	1	2498.1	48	113	1383842	48113	dallas	Dallas County	6	H1	G4020	206	19100	19124	A	2261231972	92085898	32.7669866	-96.7784238	dallas	0.395	0.41	0.42	0.54	0.81	0.415
299115	299115	2498	-96.966049	32.989078	740	FALSE	1	2498.1	48	113	1383842	48113	dallas	Dallas County	6	H1	G4020	206	19100	19124	A	2261231972	92085898	32.7669866	-96.7784238	dallas	0.395	0.41	0.42	0.54	0.81	0.415
299116	299116	2498	-96.964078	32.989061	741	FALSE	1	2498.1	48	113	1383842	48113	dallas	Dallas County	6	H1	G4020	206	19100	19124	A	2261231972	92085898	32.7669866	-96.7784238	dallas	0.395	0.41	0.42	0.54	0.81	0.415
299117	299117	2498	-96.96301	32.989052	742	FALSE	1	2498.1	48	113	1383842	48113	dallas	Dallas County	6	H1	G4020	206	19100	19124	A	2261231972	92085898	32.7669866	-96.7784238	dallas	0.395	0.41	0.42	0.54	0.81	0.415
299118	299118	2498	-96.962771	32.98905	743	FALSE	1	2498.1	48	113	1383842	48113	dallas	Dallas County	6	H1	G4020	206	19100	19124	A	2261231972	92085898	32.7669866	-96.7784238	dallas	0.395	0.41	0.42	0.54	0.81	0.415
299119	299119	2498	-96.962322	32.989046	744	FALSE	1	2498.1	48	113	1383842	48113	dallas	Dallas County	6	H1	G4020	206	19100	19124	A	2261231972	92085898	32.7669866	-96.7784238	dallas	0.395	0.41	0.42	0.54	0.81	0.415
299120	299120	2498	-96.960157	32.989026	745	FALSE	1	2498.1	48	113	1383842	48113	dallas	Dallas County	6	H1	G4020	206	19100	19124	A	2261231972	92085898	32.7669866	-96.7784238	dallas	0.395	0.41	0.42	0.54	0.81	0.415
299121	299121	2498	-96.959975	32.989024	746	FALSE	1	2498.1	48	113	1383842	48113	dallas	Dallas County	6	H1	G4020	206	19100	19124	A	2261231972	92085898	32.7669866	-96.7784238	dallas	0.395	0.41	0.42	0.54	0.81	0.415
299122	299122	2498	-96.959788	32.989022	747	FALSE	1	2498.1	48	113	1383842	48113	dallas	Dallas County	6	H1	G4020	206	19100	19124	A	2261231972	92085898	32.7669866	-96.7784238	dallas	0.395	0.41	0.42	0.54	0.81	0.415
299123	299123	2498	-96.959442	32.989019	748	FALSE	1	2498.1	48	113	1383842	48113	dallas	Dallas County	6	H1	G4020	206	19100	19124	A	2261231972	92085898	32.7669866	-96.7784238	dallas	0.395	0.41	0.42	0.54	0.81	0.415
299124	299124	2498	-96.958725	32.989013	749	FALSE	1	2498.1	48	113	1383842	48113	dallas	Dallas County	6	H1	G4020	206	19100	19124	A	2261231972	92085898	32.7669866	-96.7784238	dallas	0.395	0.41	0.42	0.54	0.81	0.415
299125	299125	2498	-96.958665	32.989013	750	FALSE	1	2498.1	48	113	1383842	48113	dallas	Dallas County	6	H1	G4020	206	19100	19124	A	2261231972	92085898	32.7669866	-96.7784238	dallas	0.395	0.41	0.42	0.54	0.81	0.415
299126	299126	2498	-96.957708	32.989001	751	FALSE	1	2498.1	48	113	1383842	48113	dallas	Dallas County	6	H1	G4020	206	19100	19124	A	2261231972	92085898	32.7669866	-96.7784238	dallas	0.395	0.41	0.42	0.54	0.81	0.415
299127	299127	2498	-96.957583	32.988999	752	FALSE	1	2498.1	48	113	1383842	48113	dallas	Dallas County	6	H1	G4020	206	19100	19124	A	2261231972	92085898	32.7669866	-96.7784238	dallas	0.395	0.41	0.42	0.54	0.81	0.415
299128	299128	2498	-96.957559	32.988999	753	FALSE	1	2498.1	48	113	1383842	48113	dallas	Dallas County	6	H1	G4020	206	19100	19124	A	2261231972	92085898	32.7669866	-96.7784238	dallas	0.395	0.41	0.42	0.54	0.81	0.415
299129	299129	2498	-96.957374	32.988996	754	FALSE	1	2498.1	48	113	1383842	48113	dallas	Dallas County	6	H1	G4020	206	19100	19124	A	2261231972	92085898	32.7669866	-96.7784238	dallas	0.395	0.41	0.42	0.54	0.81	0.415
299130	299130	2498	-96.956658	32.988987	755	FALSE	1	2498.1	48	113	1383842	48113	dallas	Dallas County	6	H1	G4020	206	19100	19124	A	2261231972	92085898	32.7669866	-96.7784238	dallas	0.395	0.41	0.42	0.54	0.81	0.415
299131	299131	2498	-96.942255	32.988798	756	FALSE	1	2498.1	48	113	1383842	48113	dallas	Dallas County	6	H1	G4020	206	19100	19124	A	2261231972	92085898	32.7669866	-96.7784238	dallas	0.395	0.41	0.42	0.54	0.81	0.415
299132	299132	2498	-96.941896	32.988793	757	FALSE	1	2498.1	48	113	1383842	48113	dallas	Dallas County	6	H1	G4020	206	19100	19124	A	2261231972	92085898	32.7669866	-96.7784238	dallas	0.395	0.41	0.42	0.54	0.81	0.415
299133	299133	2498	-96.9415	32.988788	758	FALSE	1	2498.1	48	113	1383842	48113	dallas	Dallas County	6	H1	G4020	206	19100	19124	A	2261231972	92085898	32.7669866	-96.7784238	dallas	0.395	0.41	0.42	0.54	0.81	0.415
299134	299134	2498	-96.940473	32.988819	759	FALSE	1	2498.1	48	113	1383842	48113	dallas	Dallas County	6	H1	G4020	206	19100	19124	A	2261231972	92085898	32.7669866	-96.7784238	dallas	0.395	0.41	0.42	0.54	0.81	0.415
299135	299135	2498	-96.940454	32.988819	760	FALSE	1	2498.1	48	113	1383842	48113	dallas	Dallas County	6	H1	G4020	206	19100	19124	A	2261231972	92085898	32.7669866	-96.7784238	dallas	0.395	0.41	0.42	0.54	0.81	0.415
299136	299136	2498	-96.939899	32.988822	761	FALSE	1	2498.1	48	113	1383842	48113	dallas	Dallas County	6	H1	G4020	206	19100	19124	A	2261231972	92085898	32.7669866	-96.7784238	dallas	0.395	0.41	0.42	0.54	0.81	0.415
299137	299137	2498	-96.939882	32.988822	762	FALSE	1	2498.1	48	113	1383842	48113	dallas	Dallas County	6	H1	G4020	206	19100	19124	A	2261231972	92085898	32.7669866	-96.7784238	dallas	0.395	0.41	0.42	0.54	0.81	0.415
299138	299138	2498	-96.939858	32.988822	763	FALSE	1	2498.1	48	113	1383842	48113	dallas	Dallas County	6	H1	G4020	206	19100	19124	A	2261231972	92085898	32.7669866	-96.7784238	dallas	0.395	0.41	0.42	0.54	0.81	0.415
299139	299139	2498	-96.939472	32.988822	764	FALSE	1	2498.1	48	113	1383842	48113	dallas	Dallas County	6	H1	G4020	206	19100	19124	A	2261231972	92085898	32.7669866	-96.7784238	dallas	0.395	0.41	0.42	0.54	0.81	0.415
299140	299140	2498	-96.93922	32.988822	765	FALSE	1	2498.1	48	113	1383842	48113	dallas	Dallas County	6	H1	G4020	206	19100	19124	A	2261231972	92085898	32.7669866	-96.7784238	dallas	0.395	0.41	0.42	0.54	0.81	0.415
299141	299141	2498	-96.938991	32.988822	766	FALSE	1	2498.1	48	113	1383842	48113	dallas	Dallas County	6	H1	G4020	206	19100	19124	A	2261231972	92085898	32.7669866	-96.7784238	dallas	0.395	0.41	0.42	0.54	0.81	0.415
299142	299142	2498	-96.938967	32.988821	767	FALSE	1	2498.1	48	113	1383842	48113	dallas	Dallas County	6	H1	G4020	206	19100	19124	A	2261231972	92085898	32.7669866	-96.7784238	dallas	0.395	0.41	0.42	0.54	0.81	0.415
299143	299143	2498	-96.938745	32.988813	768	FALSE	1	2498.1	48	113	1383842	48113	dallas	Dallas County	6	H1	G4020	206	19100	19124	A	2261231972	92085898	32.7669866	-96.7784238	dallas	0.395	0.41	0.42	0.54	0.81	0.415
299144	299144	2498	-96.938101	32.988795	769	FALSE	1	2498.1	48	113	1383842	48113	dallas	Dallas County	6	H1	G4020	206	19100	19124	A	2261231972	92085898	32.7669866	-96.7784238	dallas	0.395	0.41	0.42	0.54	0.81	0.415
299145	299145	2498	-96.937956	32.98879	770	FALSE	1	2498.1	48	113	1383842	48113	dallas	Dallas County	6	H1	G4020	206	19100	19124	A	2261231972	92085898	32.7669866	-96.7784238	dallas	0.395	0.41	0.42	0.54	0.81	0.415
299146	299146	2498	-96.9364	32.988746	771	FALSE	1	2498.1	48	113	1383842	48113	dallas	Dallas County	6	H1	G4020	206	19100	19124	A	2261231972	92085898	32.7669866	-96.7784238	dallas	0.395	0.41	0.42	0.54	0.81	0.415
299147	299147	2498	-96.934063	32.98868	772	FALSE	1	2498.1	48	113	1383842	48113	dallas	Dallas County	6	H1	G4020	206	19100	19124	A	2261231972	92085898	32.7669866	-96.7784238	dallas	0.395	0.41	0.42	0.54	0.81	0.415
299148	299148	2498	-96.933775	32.988672	773	FALSE	1	2498.1	48	113	1383842	48113	dallas	Dallas County	6	H1	G4020	206	19100	19124	A	2261231972	92085898	32.7669866	-96.7784238	dallas	0.395	0.41	0.42	0.54	0.81	0.415
299149	299149	2498	-96.933162	32.988655	774	FALSE	1	2498.1	48	113	1383842	48113	dallas	Dallas County	6	H1	G4020	206	19100	19124	A	2261231972	92085898	32.7669866	-96.7784238	dallas	0.395	0.41	0.42	0.54	0.81	0.415
299150	299150	2498	-96.93315	32.988655	775	FALSE	1	2498.1	48	113	1383842	48113	dallas	Dallas County	6	H1	G4020	206	19100	19124	A	2261231972	92085898	32.7669866	-96.7784238	dallas	0.395	0.41	0.42	0.54	0.81	0.415
299151	299151	2498	-96.932012	32.988627	776	FALSE	1	2498.1	48	113	1383842	48113	dallas	Dallas County	6	H1	G4020	206	19100	19124	A	2261231972	92085898	32.7669866	-96.7784238	dallas	0.395	0.41	0.42	0.54	0.81	0.415
299152	299152	2498	-96.931773	32.988622	777	FALSE	1	2498.1	48	113	1383842	48113	dallas	Dallas County	6	H1	G4020	206	19100	19124	A	2261231972	92085898	32.7669866	-96.7784238	dallas	0.395	0.41	0.42	0.54	0.81	0.415
299153	299153	2498	-96.931309	32.988612	778	FALSE	1	2498.1	48	113	1383842	48113	dallas	Dallas County	6	H1	G4020	206	19100	19124	A	2261231972	92085898	32.7669866	-96.7784238	dallas	0.395	0.41	0.42	0.54	0.81	0.415
299154	299154	2498	-96.930167	32.988591	779	FALSE	1	2498.1	48	113	1383842	48113	dallas	Dallas County	6	H1	G4020	206	19100	19124	A	2261231972	92085898	32.7669866	-96.7784238	dallas	0.395	0.41	0.42	0.54	0.81	0.415
299155	299155	2498	-96.929837	32.988585	780	FALSE	1	2498.1	48	113	1383842	48113	dallas	Dallas County	6	H1	G4020	206	19100	19124	A	2261231972	92085898	32.7669866	-96.7784238	dallas	0.395	0.41	0.42	0.54	0.81	0.415
299156	299156	2498	-96.928776	32.988567	781	FALSE	1	2498.1	48	113	1383842	48113	dallas	Dallas County	6	H1	G4020	206	19100	19124	A	2261231972	92085898	32.7669866	-96.7784238	dallas	0.395	0.41	0.42	0.54	0.81	0.415
299157	299157	2498	-96.928651	32.988564	782	FALSE	1	2498.1	48	113	1383842	48113	dallas	Dallas County	6	H1	G4020	206	19100	19124	A	2261231972	92085898	32.7669866	-96.7784238	dallas	0.395	0.41	0.42	0.54	0.81	0.415
299158	299158	2498	-96.928564	32.988562	783	FALSE	1	2498.1	48	113	1383842	48113	dallas	Dallas County	6	H1	G4020	206	19100	19124	A	2261231972	92085898	32.7669866	-96.7784238	dallas	0.395	0.41	0.42	0.54	0.81	0.415
299159	299159	2498	-96.928437	32.98856	784	FALSE	1	2498.1	48	113	1383842	48113	dallas	Dallas County	6	H1	G4020	206	19100	19124	A	2261231972	92085898	32.7669866	-96.7784238	dallas	0.395	0.41	0.42	0.54	0.81	0.415
299160	299160	2498	-96.928115	32.988556	785	FALSE	1	2498.1	48	113	1383842	48113	dallas	Dallas County	6	H1	G4020	206	19100	19124	A	2261231972	92085898	32.7669866	-96.7784238	dallas	0.395	0.41	0.42	0.54	0.81	0.415
299161	299161	2498	-96.92779	32.988551	786	FALSE	1	2498.1	48	113	1383842	48113	dallas	Dallas County	6	H1	G4020	206	19100	19124	A	2261231972	92085898	32.7669866	-96.7784238	dallas	0.395	0.41	0.42	0.54	0.81	0.415
299162	299162	2498	-96.927223	32.988541	787	FALSE	1	2498.1	48	113	1383842	48113	dallas	Dallas County	6	H1	G4020	206	19100	19124	A	2261231972	92085898	32.7669866	-96.7784238	dallas	0.395	0.41	0.42	0.54	0.81	0.415
299163	299163	2498	-96.926909	32.988535	788	FALSE	1	2498.1	48	113	1383842	48113	dallas	Dallas County	6	H1	G4020	206	19100	19124	A	2261231972	92085898	32.7669866	-96.7784238	dallas	0.395	0.41	0.42	0.54	0.81	0.415
299164	299164	2498	-96.926604	32.98853	789	FALSE	1	2498.1	48	113	1383842	48113	dallas	Dallas County	6	H1	G4020	206	19100	19124	A	2261231972	92085898	32.7669866	-96.7784238	dallas	0.395	0.41	0.42	0.54	0.81	0.415
299165	299165	2498	-96.925882	32.988517	790	FALSE	1	2498.1	48	113	1383842	48113	dallas	Dallas County	6	H1	G4020	206	19100	19124	A	2261231972	92085898	32.7669866	-96.7784238	dallas	0.395	0.41	0.42	0.54	0.81	0.415
299166	299166	2498	-96.920325	32.988422	791	FALSE	1	2498.1	48	113	1383842	48113	dallas	Dallas County	6	H1	G4020	206	19100	19124	A	2261231972	92085898	32.7669866	-96.7784238	dallas	0.395	0.41	0.42	0.54	0.81	0.415
299167	299167	2498	-96.9202	32.988421	792	FALSE	1	2498.1	48	113	1383842	48113	dallas	Dallas County	6	H1	G4020	206	19100	19124	A	2261231972	92085898	32.7669866	-96.7784238	dallas	0.395	0.41	0.42	0.54	0.81	0.415
299168	299168	2498	-96.919447	32.988413	793	FALSE	1	2498.1	48	113	1383842	48113	dallas	Dallas County	6	H1	G4020	206	19100	19124	A	2261231972	92085898	32.7669866	-96.7784238	dallas	0.395	0.41	0.42	0.54	0.81	0.415
299169	299169	2498	-96.91847	32.988403	794	FALSE	1	2498.1	48	113	1383842	48113	dallas	Dallas County	6	H1	G4020	206	19100	19124	A	2261231972	92085898	32.7669866	-96.7784238	dallas	0.395	0.41	0.42	0.54	0.81	0.415
299170	299170	2498	-96.918451	32.988403	795	FALSE	1	2498.1	48	113	1383842	48113	dallas	Dallas County	6	H1	G4020	206	19100	19124	A	2261231972	92085898	32.7669866	-96.7784238	dallas	0.395	0.41	0.42	0.54	0.81	0.415
299171	299171	2498	-96.917496	32.988393	796	FALSE	1	2498.1	48	113	1383842	48113	dallas	Dallas County	6	H1	G4020	206	19100	19124	A	2261231972	92085898	32.7669866	-96.7784238	dallas	0.395	0.41	0.42	0.54	0.81	0.415
299172	299172	2498	-96.916502	32.988384	797	FALSE	1	2498.1	48	113	1383842	48113	dallas	Dallas County	6	H1	G4020	206	19100	19124	A	2261231972	92085898	32.7669866	-96.7784238	dallas	0.395	0.41	0.42	0.54	0.81	0.415
299173	299173	2498	-96.916371	32.988384	798	FALSE	1	2498.1	48	113	1383842	48113	dallas	Dallas County	6	H1	G4020	206	19100	19124	A	2261231972	92085898	32.7669866	-96.7784238	dallas	0.395	0.41	0.42	0.54	0.81	0.415
299174	299174	2498	-96.916251	32.988382	799	FALSE	1	2498.1	48	113	1383842	48113	dallas	Dallas County	6	H1	G4020	206	19100	19124	A	2261231972	92085898	32.7669866	-96.7784238	dallas	0.395	0.41	0.42	0.54	0.81	0.415
299175	299175	2498	-96.916168	32.988381	800	FALSE	1	2498.1	48	113	1383842	48113	dallas	Dallas County	6	H1	G4020	206	19100	19124	A	2261231972	92085898	32.7669866	-96.7784238	dallas	0.395	0.41	0.42	0.54	0.81	0.415
299176	299176	2498	-96.91613	32.98838	801	FALSE	1	2498.1	48	113	1383842	48113	dallas	Dallas County	6	H1	G4020	206	19100	19124	A	2261231972	92085898	32.7669866	-96.7784238	dallas	0.395	0.41	0.42	0.54	0.81	0.415
299177	299177	2498	-96.916044	32.988379	802	FALSE	1	2498.1	48	113	1383842	48113	dallas	Dallas County	6	H1	G4020	206	19100	19124	A	2261231972	92085898	32.7669866	-96.7784238	dallas	0.395	0.41	0.42	0.54	0.81	0.415
299178	299178	2498	-96.915992	32.988379	803	FALSE	1	2498.1	48	113	1383842	48113	dallas	Dallas County	6	H1	G4020	206	19100	19124	A	2261231972	92085898	32.7669866	-96.7784238	dallas	0.395	0.41	0.42	0.54	0.81	0.415
299179	299179	2498	-96.915969	32.988379	804	FALSE	1	2498.1	48	113	1383842	48113	dallas	Dallas County	6	H1	G4020	206	19100	19124	A	2261231972	92085898	32.7669866	-96.7784238	dallas	0.395	0.41	0.42	0.54	0.81	0.415
299180	299180	2498	-96.91591	32.988377	805	FALSE	1	2498.1	48	113	1383842	48113	dallas	Dallas County	6	H1	G4020	206	19100	19124	A	2261231972	92085898	32.7669866	-96.7784238	dallas	0.395	0.41	0.42	0.54	0.81	0.415
299181	299181	2498	-96.915706	32.988376	806	FALSE	1	2498.1	48	113	1383842	48113	dallas	Dallas County	6	H1	G4020	206	19100	19124	A	2261231972	92085898	32.7669866	-96.7784238	dallas	0.395	0.41	0.42	0.54	0.81	0.415
299182	299182	2498	-96.915509	32.988374	807	FALSE	1	2498.1	48	113	1383842	48113	dallas	Dallas County	6	H1	G4020	206	19100	19124	A	2261231972	92085898	32.7669866	-96.7784238	dallas	0.395	0.41	0.42	0.54	0.81	0.415
299183	299183	2498	-96.913647	32.988354	808	FALSE	1	2498.1	48	113	1383842	48113	dallas	Dallas County	6	H1	G4020	206	19100	19124	A	2261231972	92085898	32.7669866	-96.7784238	dallas	0.395	0.41	0.42	0.54	0.81	0.415
299184	299184	2498	-96.91322	32.988349	809	FALSE	1	2498.1	48	113	1383842	48113	dallas	Dallas County	6	H1	G4020	206	19100	19124	A	2261231972	92085898	32.7669866	-96.7784238	dallas	0.395	0.41	0.42	0.54	0.81	0.415
299185	299185	2498	-96.910011	32.988346	810	FALSE	1	2498.1	48	113	1383842	48113	dallas	Dallas County	6	H1	G4020	206	19100	19124	A	2261231972	92085898	32.7669866	-96.7784238	dallas	0.395	0.41	0.42	0.54	0.81	0.415
299186	299186	2498	-96.909997	32.988346	811	FALSE	1	2498.1	48	113	1383842	48113	dallas	Dallas County	6	H1	G4020	206	19100	19124	A	2261231972	92085898	32.7669866	-96.7784238	dallas	0.395	0.41	0.42	0.54	0.81	0.415
299187	299187	2498	-96.909798	32.988342	812	FALSE	1	2498.1	48	113	1383842	48113	dallas	Dallas County	6	H1	G4020	206	19100	19124	A	2261231972	92085898	32.7669866	-96.7784238	dallas	0.395	0.41	0.42	0.54	0.81	0.415
299188	299188	2498	-96.907706	32.988301	813	FALSE	1	2498.1	48	113	1383842	48113	dallas	Dallas County	6	H1	G4020	206	19100	19124	A	2261231972	92085898	32.7669866	-96.7784238	dallas	0.395	0.41	0.42	0.54	0.81	0.415
299189	299189	2498	-96.907474	32.988297	814	FALSE	1	2498.1	48	113	1383842	48113	dallas	Dallas County	6	H1	G4020	206	19100	19124	A	2261231972	92085898	32.7669866	-96.7784238	dallas	0.395	0.41	0.42	0.54	0.81	0.415
299190	299190	2498	-96.907182	32.988291	815	FALSE	1	2498.1	48	113	1383842	48113	dallas	Dallas County	6	H1	G4020	206	19100	19124	A	2261231972	92085898	32.7669866	-96.7784238	dallas	0.395	0.41	0.42	0.54	0.81	0.415
299191	299191	2498	-96.907149	32.98829	816	FALSE	1	2498.1	48	113	1383842	48113	dallas	Dallas County	6	H1	G4020	206	19100	19124	A	2261231972	92085898	32.7669866	-96.7784238	dallas	0.395	0.41	0.42	0.54	0.81	0.415
299192	299192	2498	-96.906858	32.988284	817	FALSE	1	2498.1	48	113	1383842	48113	dallas	Dallas County	6	H1	G4020	206	19100	19124	A	2261231972	92085898	32.7669866	-96.7784238	dallas	0.395	0.41	0.42	0.54	0.81	0.415
299193	299193	2498	-96.903715	32.988222	818	FALSE	1	2498.1	48	113	1383842	48113	dallas	Dallas County	6	H1	G4020	206	19100	19124	A	2261231972	92085898	32.7669866	-96.7784238	dallas	0.395	0.41	0.42	0.54	0.81	0.415
299194	299194	2498	-96.903484	32.988218	819	FALSE	1	2498.1	48	113	1383842	48113	dallas	Dallas County	6	H1	G4020	206	19100	19124	A	2261231972	92085898	32.7669866	-96.7784238	dallas	0.395	0.41	0.42	0.54	0.81	0.415
299195	299195	2498	-96.90343	32.988217	820	FALSE	1	2498.1	48	113	1383842	48113	dallas	Dallas County	6	H1	G4020	206	19100	19124	A	2261231972	92085898	32.7669866	-96.7784238	dallas	0.395	0.41	0.42	0.54	0.81	0.415
299196	299196	2498	-96.903201	32.988212	821	FALSE	1	2498.1	48	113	1383842	48113	dallas	Dallas County	6	H1	G4020	206	19100	19124	A	2261231972	92085898	32.7669866	-96.7784238	dallas	0.395	0.41	0.42	0.54	0.81	0.415
299197	299197	2498	-96.900646	32.98816	822	FALSE	1	2498.1	48	113	1383842	48113	dallas	Dallas County	6	H1	G4020	206	19100	19124	A	2261231972	92085898	32.7669866	-96.7784238	dallas	0.395	0.41	0.42	0.54	0.81	0.415
299198	299198	2498	-96.900442	32.988156	823	FALSE	1	2498.1	48	113	1383842	48113	dallas	Dallas County	6	H1	G4020	206	19100	19124	A	2261231972	92085898	32.7669866	-96.7784238	dallas	0.395	0.41	0.42	0.54	0.81	0.415
299199	299199	2498	-96.899641	32.988141	824	FALSE	1	2498.1	48	113	1383842	48113	dallas	Dallas County	6	H1	G4020	206	19100	19124	A	2261231972	92085898	32.7669866	-96.7784238	dallas	0.395	0.41	0.42	0.54	0.81	0.415
299200	299200	2498	-96.899316	32.988135	825	FALSE	1	2498.1	48	113	1383842	48113	dallas	Dallas County	6	H1	G4020	206	19100	19124	A	2261231972	92085898	32.7669866	-96.7784238	dallas	0.395	0.41	0.42	0.54	0.81	0.415
299201	299201	2498	-96.899229	32.988136	826	FALSE	1	2498.1	48	113	1383842	48113	dallas	Dallas County	6	H1	G4020	206	19100	19124	A	2261231972	92085898	32.7669866	-96.7784238	dallas	0.395	0.41	0.42	0.54	0.81	0.415
299202	299202	2498	-96.899034	32.988138	827	FALSE	1	2498.1	48	113	1383842	48113	dallas	Dallas County	6	H1	G4020	206	19100	19124	A	2261231972	92085898	32.7669866	-96.7784238	dallas	0.395	0.41	0.42	0.54	0.81	0.415
299203	299203	2498	-96.898335	32.988125	828	FALSE	1	2498.1	48	113	1383842	48113	dallas	Dallas County	6	H1	G4020	206	19100	19124	A	2261231972	92085898	32.7669866	-96.7784238	dallas	0.395	0.41	0.42	0.54	0.81	0.415
299204	299204	2498	-96.896464	32.988087	829	FALSE	1	2498.1	48	113	1383842	48113	dallas	Dallas County	6	H1	G4020	206	19100	19124	A	2261231972	92085898	32.7669866	-96.7784238	dallas	0.395	0.41	0.42	0.54	0.81	0.415
299205	299205	2498	-96.896175	32.988096	830	FALSE	1	2498.1	48	113	1383842	48113	dallas	Dallas County	6	H1	G4020	206	19100	19124	A	2261231972	92085898	32.7669866	-96.7784238	dallas	0.395	0.41	0.42	0.54	0.81	0.415
299206	299206	2498	-96.895518	32.988073	831	FALSE	1	2498.1	48	113	1383842	48113	dallas	Dallas County	6	H1	G4020	206	19100	19124	A	2261231972	92085898	32.7669866	-96.7784238	dallas	0.395	0.41	0.42	0.54	0.81	0.415
299207	299207	2498	-96.89461	32.988068	832	FALSE	1	2498.1	48	113	1383842	48113	dallas	Dallas County	6	H1	G4020	206	19100	19124	A	2261231972	92085898	32.7669866	-96.7784238	dallas	0.395	0.41	0.42	0.54	0.81	0.415
299208	299208	2498	-96.894048	32.988065	833	FALSE	1	2498.1	48	113	1383842	48113	dallas	Dallas County	6	H1	G4020	206	19100	19124	A	2261231972	92085898	32.7669866	-96.7784238	dallas	0.395	0.41	0.42	0.54	0.81	0.415
299209	299209	2498	-96.893487	32.988061	834	FALSE	1	2498.1	48	113	1383842	48113	dallas	Dallas County	6	H1	G4020	206	19100	19124	A	2261231972	92085898	32.7669866	-96.7784238	dallas	0.395	0.41	0.42	0.54	0.81	0.415
299210	299210	2498	-96.892995	32.988058	835	FALSE	1	2498.1	48	113	1383842	48113	dallas	Dallas County	6	H1	G4020	206	19100	19124	A	2261231972	92085898	32.7669866	-96.7784238	dallas	0.395	0.41	0.42	0.54	0.81	0.415
299211	299211	2498	-96.89063	32.988023	836	FALSE	1	2498.1	48	113	1383842	48113	dallas	Dallas County	6	H1	G4020	206	19100	19124	A	2261231972	92085898	32.7669866	-96.7784238	dallas	0.395	0.41	0.42	0.54	0.81	0.415
299212	299212	2498	-96.890617	32.988023	837	FALSE	1	2498.1	48	113	1383842	48113	dallas	Dallas County	6	H1	G4020	206	19100	19124	A	2261231972	92085898	32.7669866	-96.7784238	dallas	0.395	0.41	0.42	0.54	0.81	0.415
299213	299213	2498	-96.890462	32.988021	838	FALSE	1	2498.1	48	113	1383842	48113	dallas	Dallas County	6	H1	G4020	206	19100	19124	A	2261231972	92085898	32.7669866	-96.7784238	dallas	0.395	0.41	0.42	0.54	0.81	0.415
299214	299214	2498	-96.890449	32.988021	839	FALSE	1	2498.1	48	113	1383842	48113	dallas	Dallas County	6	H1	G4020	206	19100	19124	A	2261231972	92085898	32.7669866	-96.7784238	dallas	0.395	0.41	0.42	0.54	0.81	0.415
299215	299215	2498	-96.888915	32.987997	840	FALSE	1	2498.1	48	113	1383842	48113	dallas	Dallas County	6	H1	G4020	206	19100	19124	A	2261231972	92085898	32.7669866	-96.7784238	dallas	0.395	0.41	0.42	0.54	0.81	0.415
299216	299216	2498	-96.887905	32.988007	841	FALSE	1	2498.1	48	113	1383842	48113	dallas	Dallas County	6	H1	G4020	206	19100	19124	A	2261231972	92085898	32.7669866	-96.7784238	dallas	0.395	0.41	0.42	0.54	0.81	0.415
299217	299217	2498	-96.887488	32.987998	842	FALSE	1	2498.1	48	113	1383842	48113	dallas	Dallas County	6	H1	G4020	206	19100	19124	A	2261231972	92085898	32.7669866	-96.7784238	dallas	0.395	0.41	0.42	0.54	0.81	0.415
299218	299218	2498	-96.886243	32.987972	843	FALSE	1	2498.1	48	113	1383842	48113	dallas	Dallas County	6	H1	G4020	206	19100	19124	A	2261231972	92085898	32.7669866	-96.7784238	dallas	0.395	0.41	0.42	0.54	0.81	0.415
299219	299219	2498	-96.886284	32.987948	844	FALSE	1	2498.1	48	113	1383842	48113	dallas	Dallas County	6	H1	G4020	206	19100	19124	A	2261231972	92085898	32.7669866	-96.7784238	dallas	0.395	0.41	0.42	0.54	0.81	0.415
299220	299220	2498	-96.885866	32.987972	845	FALSE	1	2498.1	48	113	1383842	48113	dallas	Dallas County	6	H1	G4020	206	19100	19124	A	2261231972	92085898	32.7669866	-96.7784238	dallas	0.395	0.41	0.42	0.54	0.81	0.415
299221	299221	2498	-96.884897	32.987965	846	FALSE	1	2498.1	48	113	1383842	48113	dallas	Dallas County	6	H1	G4020	206	19100	19124	A	2261231972	92085898	32.7669866	-96.7784238	dallas	0.395	0.41	0.42	0.54	0.81	0.415
299222	299222	2498	-96.883991	32.987958	847	FALSE	1	2498.1	48	113	1383842	48113	dallas	Dallas County	6	H1	G4020	206	19100	19124	A	2261231972	92085898	32.7669866	-96.7784238	dallas	0.395	0.41	0.42	0.54	0.81	0.415
299223	299223	2498	-96.880097	32.987935	848	FALSE	1	2498.1	48	113	1383842	48113	dallas	Dallas County	6	H1	G4020	206	19100	19124	A	2261231972	92085898	32.7669866	-96.7784238	dallas	0.395	0.41	0.42	0.54	0.81	0.415
299224	299224	2498	-96.879451	32.987926	849	FALSE	1	2498.1	48	113	1383842	48113	dallas	Dallas County	6	H1	G4020	206	19100	19124	A	2261231972	92085898	32.7669866	-96.7784238	dallas	0.395	0.41	0.42	0.54	0.81	0.415
299225	299225	2498	-96.87762	32.987948	850	FALSE	1	2498.1	48	113	1383842	48113	dallas	Dallas County	6	H1	G4020	206	19100	19124	A	2261231972	92085898	32.7669866	-96.7784238	dallas	0.395	0.41	0.42	0.54	0.81	0.415
299226	299226	2498	-96.876637	32.987952	851	FALSE	1	2498.1	48	113	1383842	48113	dallas	Dallas County	6	H1	G4020	206	19100	19124	A	2261231972	92085898	32.7669866	-96.7784238	dallas	0.395	0.41	0.42	0.54	0.81	0.415
299227	299227	2498	-96.875611	32.987955	852	FALSE	1	2498.1	48	113	1383842	48113	dallas	Dallas County	6	H1	G4020	206	19100	19124	A	2261231972	92085898	32.7669866	-96.7784238	dallas	0.395	0.41	0.42	0.54	0.81	0.415
299228	299228	2498	-96.875578	32.987955	853	FALSE	1	2498.1	48	113	1383842	48113	dallas	Dallas County	6	H1	G4020	206	19100	19124	A	2261231972	92085898	32.7669866	-96.7784238	dallas	0.395	0.41	0.42	0.54	0.81	0.415
299229	299229	2498	-96.875289	32.98795	854	FALSE	1	2498.1	48	113	1383842	48113	dallas	Dallas County	6	H1	G4020	206	19100	19124	A	2261231972	92085898	32.7669866	-96.7784238	dallas	0.395	0.41	0.42	0.54	0.81	0.415
299230	299230	2498	-96.875261	32.987949	855	FALSE	1	2498.1	48	113	1383842	48113	dallas	Dallas County	6	H1	G4020	206	19100	19124	A	2261231972	92085898	32.7669866	-96.7784238	dallas	0.395	0.41	0.42	0.54	0.81	0.415
299231	299231	2498	-96.874613	32.987944	856	FALSE	1	2498.1	48	113	1383842	48113	dallas	Dallas County	6	H1	G4020	206	19100	19124	A	2261231972	92085898	32.7669866	-96.7784238	dallas	0.395	0.41	0.42	0.54	0.81	0.415
299232	299232	2498	-96.874587	32.987944	857	FALSE	1	2498.1	48	113	1383842	48113	dallas	Dallas County	6	H1	G4020	206	19100	19124	A	2261231972	92085898	32.7669866	-96.7784238	dallas	0.395	0.41	0.42	0.54	0.81	0.415
299233	299233	2498	-96.869183	32.987886	858	FALSE	1	2498.1	48	113	1383842	48113	dallas	Dallas County	6	H1	G4020	206	19100	19124	A	2261231972	92085898	32.7669866	-96.7784238	dallas	0.395	0.41	0.42	0.54	0.81	0.415
299234	299234	2498	-96.869104	32.987885	859	FALSE	1	2498.1	48	113	1383842	48113	dallas	Dallas County	6	H1	G4020	206	19100	19124	A	2261231972	92085898	32.7669866	-96.7784238	dallas	0.395	0.41	0.42	0.54	0.81	0.415
299235	299235	2498	-96.868856	32.987879	860	FALSE	1	2498.1	48	113	1383842	48113	dallas	Dallas County	6	H1	G4020	206	19100	19124	A	2261231972	92085898	32.7669866	-96.7784238	dallas	0.395	0.41	0.42	0.54	0.81	0.415
299236	299236	2498	-96.868798	32.987878	861	FALSE	1	2498.1	48	113	1383842	48113	dallas	Dallas County	6	H1	G4020	206	19100	19124	A	2261231972	92085898	32.7669866	-96.7784238	dallas	0.395	0.41	0.42	0.54	0.81	0.415
299237	299237	2498	-96.868671	32.987876	862	FALSE	1	2498.1	48	113	1383842	48113	dallas	Dallas County	6	H1	G4020	206	19100	19124	A	2261231972	92085898	32.7669866	-96.7784238	dallas	0.395	0.41	0.42	0.54	0.81	0.415
299238	299238	2498	-96.868403	32.987872	863	FALSE	1	2498.1	48	113	1383842	48113	dallas	Dallas County	6	H1	G4020	206	19100	19124	A	2261231972	92085898	32.7669866	-96.7784238	dallas	0.395	0.41	0.42	0.54	0.81	0.415
299239	299239	2498	-96.868305	32.98787	864	FALSE	1	2498.1	48	113	1383842	48113	dallas	Dallas County	6	H1	G4020	206	19100	19124	A	2261231972	92085898	32.7669866	-96.7784238	dallas	0.395	0.41	0.42	0.54	0.81	0.415
299240	299240	2498	-96.86719	32.987857	865	FALSE	1	2498.1	48	113	1383842	48113	dallas	Dallas County	6	H1	G4020	206	19100	19124	A	2261231972	92085898	32.7669866	-96.7784238	dallas	0.395	0.41	0.42	0.54	0.81	0.415
299241	299241	2498	-96.866462	32.987849	866	FALSE	1	2498.1	48	113	1383842	48113	dallas	Dallas County	6	H1	G4020	206	19100	19124	A	2261231972	92085898	32.7669866	-96.7784238	dallas	0.395	0.41	0.42	0.54	0.81	0.415
299242	299242	2498	-96.86635	32.987848	867	FALSE	1	2498.1	48	113	1383842	48113	dallas	Dallas County	6	H1	G4020	206	19100	19124	A	2261231972	92085898	32.7669866	-96.7784238	dallas	0.395	0.41	0.42	0.54	0.81	0.415
299243	299243	2498	-96.866284	32.987847	868	FALSE	1	2498.1	48	113	1383842	48113	dallas	Dallas County	6	H1	G4020	206	19100	19124	A	2261231972	92085898	32.7669866	-96.7784238	dallas	0.395	0.41	0.42	0.54	0.81	0.415
299244	299244	2498	-96.866121	32.987845	869	FALSE	1	2498.1	48	113	1383842	48113	dallas	Dallas County	6	H1	G4020	206	19100	19124	A	2261231972	92085898	32.7669866	-96.7784238	dallas	0.395	0.41	0.42	0.54	0.81	0.415
299245	299245	2498	-96.866005	32.987844	870	FALSE	1	2498.1	48	113	1383842	48113	dallas	Dallas County	6	H1	G4020	206	19100	19124	A	2261231972	92085898	32.7669866	-96.7784238	dallas	0.395	0.41	0.42	0.54	0.81	0.415
299246	299246	2498	-96.865782	32.987841	871	FALSE	1	2498.1	48	113	1383842	48113	dallas	Dallas County	6	H1	G4020	206	19100	19124	A	2261231972	92085898	32.7669866	-96.7784238	dallas	0.395	0.41	0.42	0.54	0.81	0.415
299247	299247	2498	-96.865687	32.98784	872	FALSE	1	2498.1	48	113	1383842	48113	dallas	Dallas County	6	H1	G4020	206	19100	19124	A	2261231972	92085898	32.7669866	-96.7784238	dallas	0.395	0.41	0.42	0.54	0.81	0.415
299248	299248	2498	-96.865629	32.987839	873	FALSE	1	2498.1	48	113	1383842	48113	dallas	Dallas County	6	H1	G4020	206	19100	19124	A	2261231972	92085898	32.7669866	-96.7784238	dallas	0.395	0.41	0.42	0.54	0.81	0.415
299249	299249	2498	-96.865485	32.987837	874	FALSE	1	2498.1	48	113	1383842	48113	dallas	Dallas County	6	H1	G4020	206	19100	19124	A	2261231972	92085898	32.7669866	-96.7784238	dallas	0.395	0.41	0.42	0.54	0.81	0.415
299250	299250	2498	-96.865181	32.987833	875	FALSE	1	2498.1	48	113	1383842	48113	dallas	Dallas County	6	H1	G4020	206	19100	19124	A	2261231972	92085898	32.7669866	-96.7784238	dallas	0.395	0.41	0.42	0.54	0.81	0.415
299251	299251	2498	-96.864619	32.987826	876	FALSE	1	2498.1	48	113	1383842	48113	dallas	Dallas County	6	H1	G4020	206	19100	19124	A	2261231972	92085898	32.7669866	-96.7784238	dallas	0.395	0.41	0.42	0.54	0.81	0.415
299252	299252	2498	-96.864062	32.987813	877	FALSE	1	2498.1	48	113	1383842	48113	dallas	Dallas County	6	H1	G4020	206	19100	19124	A	2261231972	92085898	32.7669866	-96.7784238	dallas	0.395	0.41	0.42	0.54	0.81	0.415
299253	299253	2498	-96.863768	32.987814	878	FALSE	1	2498.1	48	113	1383842	48113	dallas	Dallas County	6	H1	G4020	206	19100	19124	A	2261231972	92085898	32.7669866	-96.7784238	dallas	0.395	0.41	0.42	0.54	0.81	0.415
299254	299254	2498	-96.863223	32.987817	879	FALSE	1	2498.1	48	113	1383842	48113	dallas	Dallas County	6	H1	G4020	206	19100	19124	A	2261231972	92085898	32.7669866	-96.7784238	dallas	0.395	0.41	0.42	0.54	0.81	0.415
299255	299255	2498	-96.863021	32.987817	880	FALSE	1	2498.1	48	113	1383842	48113	dallas	Dallas County	6	H1	G4020	206	19100	19124	A	2261231972	92085898	32.7669866	-96.7784238	dallas	0.395	0.41	0.42	0.54	0.81	0.415
299256	299256	2498	-96.862852	32.987818	881	FALSE	1	2498.1	48	113	1383842	48113	dallas	Dallas County	6	H1	G4020	206	19100	19124	A	2261231972	92085898	32.7669866	-96.7784238	dallas	0.395	0.41	0.42	0.54	0.81	0.415
299257	299257	2498	-96.862177	32.987823	882	FALSE	1	2498.1	48	113	1383842	48113	dallas	Dallas County	6	H1	G4020	206	19100	19124	A	2261231972	92085898	32.7669866	-96.7784238	dallas	0.395	0.41	0.42	0.54	0.81	0.415
299258	299258	2498	-96.861348	32.987806	883	FALSE	1	2498.1	48	113	1383842	48113	dallas	Dallas County	6	H1	G4020	206	19100	19124	A	2261231972	92085898	32.7669866	-96.7784238	dallas	0.395	0.41	0.42	0.54	0.81	0.415
299259	299259	2498	-96.861316	32.987806	884	FALSE	1	2498.1	48	113	1383842	48113	dallas	Dallas County	6	H1	G4020	206	19100	19124	A	2261231972	92085898	32.7669866	-96.7784238	dallas	0.395	0.41	0.42	0.54	0.81	0.415
299260	299260	2498	-96.860053	32.98782	885	FALSE	1	2498.1	48	113	1383842	48113	dallas	Dallas County	6	H1	G4020	206	19100	19124	A	2261231972	92085898	32.7669866	-96.7784238	dallas	0.395	0.41	0.42	0.54	0.81	0.415
299261	299261	2498	-96.859505	32.987825	886	FALSE	1	2498.1	48	113	1383842	48113	dallas	Dallas County	6	H1	G4020	206	19100	19124	A	2261231972	92085898	32.7669866	-96.7784238	dallas	0.395	0.41	0.42	0.54	0.81	0.415
299262	299262	2498	-96.859354	32.987827	887	FALSE	1	2498.1	48	113	1383842	48113	dallas	Dallas County	6	H1	G4020	206	19100	19124	A	2261231972	92085898	32.7669866	-96.7784238	dallas	0.395	0.41	0.42	0.54	0.81	0.415
299263	299263	2498	-96.859293	32.987827	888	FALSE	1	2498.1	48	113	1383842	48113	dallas	Dallas County	6	H1	G4020	206	19100	19124	A	2261231972	92085898	32.7669866	-96.7784238	dallas	0.395	0.41	0.42	0.54	0.81	0.415
299264	299264	2498	-96.858319	32.987811	889	FALSE	1	2498.1	48	113	1383842	48113	dallas	Dallas County	6	H1	G4020	206	19100	19124	A	2261231972	92085898	32.7669866	-96.7784238	dallas	0.395	0.41	0.42	0.54	0.81	0.415
299265	299265	2498	-96.857107	32.987791	890	FALSE	1	2498.1	48	113	1383842	48113	dallas	Dallas County	6	H1	G4020	206	19100	19124	A	2261231972	92085898	32.7669866	-96.7784238	dallas	0.395	0.41	0.42	0.54	0.81	0.415
299266	299266	2498	-96.85595	32.987772	891	FALSE	1	2498.1	48	113	1383842	48113	dallas	Dallas County	6	H1	G4020	206	19100	19124	A	2261231972	92085898	32.7669866	-96.7784238	dallas	0.395	0.41	0.42	0.54	0.81	0.415
299267	299267	2498	-96.854859	32.987754	892	FALSE	1	2498.1	48	113	1383842	48113	dallas	Dallas County	6	H1	G4020	206	19100	19124	A	2261231972	92085898	32.7669866	-96.7784238	dallas	0.395	0.41	0.42	0.54	0.81	0.415
299268	299268	2498	-96.854689	32.98775	893	FALSE	1	2498.1	48	113	1383842	48113	dallas	Dallas County	6	H1	G4020	206	19100	19124	A	2261231972	92085898	32.7669866	-96.7784238	dallas	0.395	0.41	0.42	0.54	0.81	0.415
299269	299269	2498	-96.851372	32.987676	894	FALSE	1	2498.1	48	113	1383842	48113	dallas	Dallas County	6	H1	G4020	206	19100	19124	A	2261231972	92085898	32.7669866	-96.7784238	dallas	0.395	0.41	0.42	0.54	0.81	0.415
299270	299270	2498	-96.850683	32.98766	895	FALSE	1	2498.1	48	113	1383842	48113	dallas	Dallas County	6	H1	G4020	206	19100	19124	A	2261231972	92085898	32.7669866	-96.7784238	dallas	0.395	0.41	0.42	0.54	0.81	0.415
299271	299271	2498	-96.848114	32.987603	896	FALSE	1	2498.1	48	113	1383842	48113	dallas	Dallas County	6	H1	G4020	206	19100	19124	A	2261231972	92085898	32.7669866	-96.7784238	dallas	0.395	0.41	0.42	0.54	0.81	0.415
299272	299272	2498	-96.847321	32.987592	897	FALSE	1	2498.1	48	113	1383842	48113	dallas	Dallas County	6	H1	G4020	206	19100	19124	A	2261231972	92085898	32.7669866	-96.7784238	dallas	0.395	0.41	0.42	0.54	0.81	0.415
299273	299273	2498	-96.847181	32.987589	898	FALSE	1	2498.1	48	113	1383842	48113	dallas	Dallas County	6	H1	G4020	206	19100	19124	A	2261231972	92085898	32.7669866	-96.7784238	dallas	0.395	0.41	0.42	0.54	0.81	0.415
299274	299274	2498	-96.843979	32.987554	899	FALSE	1	2498.1	48	113	1383842	48113	dallas	Dallas County	6	H1	G4020	206	19100	19124	A	2261231972	92085898	32.7669866	-96.7784238	dallas	0.395	0.41	0.42	0.54	0.81	0.415
299275	299275	2498	-96.843093	32.987544	900	FALSE	1	2498.1	48	113	1383842	48113	dallas	Dallas County	6	H1	G4020	206	19100	19124	A	2261231972	92085898	32.7669866	-96.7784238	dallas	0.395	0.41	0.42	0.54	0.81	0.415
299276	299276	2498	-96.842356	32.987537	901	FALSE	1	2498.1	48	113	1383842	48113	dallas	Dallas County	6	H1	G4020	206	19100	19124	A	2261231972	92085898	32.7669866	-96.7784238	dallas	0.395	0.41	0.42	0.54	0.81	0.415
299277	299277	2498	-96.842207	32.987536	902	FALSE	1	2498.1	48	113	1383842	48113	dallas	Dallas County	6	H1	G4020	206	19100	19124	A	2261231972	92085898	32.7669866	-96.7784238	dallas	0.395	0.41	0.42	0.54	0.81	0.415
299278	299278	2498	-96.842134	32.987535	903	FALSE	1	2498.1	48	113	1383842	48113	dallas	Dallas County	6	H1	G4020	206	19100	19124	A	2261231972	92085898	32.7669866	-96.7784238	dallas	0.395	0.41	0.42	0.54	0.81	0.415
299279	299279	2498	-96.842062	32.987533	904	FALSE	1	2498.1	48	113	1383842	48113	dallas	Dallas County	6	H1	G4020	206	19100	19124	A	2261231972	92085898	32.7669866	-96.7784238	dallas	0.395	0.41	0.42	0.54	0.81	0.415
299280	299280	2498	-96.840227	32.987509	905	FALSE	1	2498.1	48	113	1383842	48113	dallas	Dallas County	6	H1	G4020	206	19100	19124	A	2261231972	92085898	32.7669866	-96.7784238	dallas	0.395	0.41	0.42	0.54	0.81	0.415
299281	299281	2498	-96.839779	32.987502	906	FALSE	1	2498.1	48	113	1383842	48113	dallas	Dallas County	6	H1	G4020	206	19100	19124	A	2261231972	92085898	32.7669866	-96.7784238	dallas	0.395	0.41	0.42	0.54	0.81	0.415
299282	299282	2498	-96.839552	32.987508	907	FALSE	1	2498.1	48	113	1383842	48113	dallas	Dallas County	6	H1	G4020	206	19100	19124	A	2261231972	92085898	32.7669866	-96.7784238	dallas	0.395	0.41	0.42	0.54	0.81	0.415
299283	299283	2498	-96.83935	32.987513	908	FALSE	1	2498.1	48	113	1383842	48113	dallas	Dallas County	6	H1	G4020	206	19100	19124	A	2261231972	92085898	32.7669866	-96.7784238	dallas	0.395	0.41	0.42	0.54	0.81	0.415
299284	299284	2498	-96.839204	32.987516	909	FALSE	1	2498.1	48	113	1383842	48113	dallas	Dallas County	6	H1	G4020	206	19100	19124	A	2261231972	92085898	32.7669866	-96.7784238	dallas	0.395	0.41	0.42	0.54	0.81	0.415
299285	299285	2498	-96.838963	32.987521	910	FALSE	1	2498.1	48	113	1383842	48113	dallas	Dallas County	6	H1	G4020	206	19100	19124	A	2261231972	92085898	32.7669866	-96.7784238	dallas	0.395	0.41	0.42	0.54	0.81	0.415
299286	299286	2498	-96.838198	32.987504	911	FALSE	1	2498.1	48	113	1383842	48113	dallas	Dallas County	6	H1	G4020	206	19100	19124	A	2261231972	92085898	32.7669866	-96.7784238	dallas	0.395	0.41	0.42	0.54	0.81	0.415
299287	299287	2498	-96.837432	32.987488	912	FALSE	1	2498.1	48	113	1383842	48113	dallas	Dallas County	6	H1	G4020	206	19100	19124	A	2261231972	92085898	32.7669866	-96.7784238	dallas	0.395	0.41	0.42	0.54	0.81	0.415
299288	299288	2498	-96.836747	32.987471	913	FALSE	1	2498.1	48	113	1383842	48113	dallas	Dallas County	6	H1	G4020	206	19100	19124	A	2261231972	92085898	32.7669866	-96.7784238	dallas	0.395	0.41	0.42	0.54	0.81	0.415
299289	299289	2498	-96.836062	32.987457	914	FALSE	1	2498.1	48	113	1383842	48113	dallas	Dallas County	6	H1	G4020	206	19100	19124	A	2261231972	92085898	32.7669866	-96.7784238	dallas	0.395	0.41	0.42	0.54	0.81	0.415
299290	299290	2498	-96.835598	32.987445	915	FALSE	1	2498.1	48	113	1383842	48113	dallas	Dallas County	6	H1	G4020	206	19100	19124	A	2261231972	92085898	32.7669866	-96.7784238	dallas	0.395	0.41	0.42	0.54	0.81	0.415
299291	299291	2498	-96.835364	32.987434	916	FALSE	1	2498.1	48	113	1383842	48113	dallas	Dallas County	6	H1	G4020	206	19100	19124	A	2261231972	92085898	32.7669866	-96.7784238	dallas	0.395	0.41	0.42	0.54	0.81	0.415
299292	299292	2498	-96.835077	32.987439	917	FALSE	1	2498.1	48	113	1383842	48113	dallas	Dallas County	6	H1	G4020	206	19100	19124	A	2261231972	92085898	32.7669866	-96.7784238	dallas	0.395	0.41	0.42	0.54	0.81	0.415
299293	299293	2498	-96.835012	32.98744	918	FALSE	1	2498.1	48	113	1383842	48113	dallas	Dallas County	6	H1	G4020	206	19100	19124	A	2261231972	92085898	32.7669866	-96.7784238	dallas	0.395	0.41	0.42	0.54	0.81	0.415
299294	299294	2498	-96.834946	32.98744	919	FALSE	1	2498.1	48	113	1383842	48113	dallas	Dallas County	6	H1	G4020	206	19100	19124	A	2261231972	92085898	32.7669866	-96.7784238	dallas	0.395	0.41	0.42	0.54	0.81	0.415
299295	299295	2498	-96.834334	32.987437	920	FALSE	1	2498.1	48	113	1383842	48113	dallas	Dallas County	6	H1	G4020	206	19100	19124	A	2261231972	92085898	32.7669866	-96.7784238	dallas	0.395	0.41	0.42	0.54	0.81	0.415
299296	299296	2498	-96.833722	32.987434	921	FALSE	1	2498.1	48	113	1383842	48113	dallas	Dallas County	6	H1	G4020	206	19100	19124	A	2261231972	92085898	32.7669866	-96.7784238	dallas	0.395	0.41	0.42	0.54	0.81	0.415
299297	299297	2498	-96.831869	32.98742	922	FALSE	1	2498.1	48	113	1383842	48113	dallas	Dallas County	6	H1	G4020	206	19100	19124	A	2261231972	92085898	32.7669866	-96.7784238	dallas	0.395	0.41	0.42	0.54	0.81	0.415
299298	299298	2498	-96.830258	32.98741	923	FALSE	1	2498.1	48	113	1383842	48113	dallas	Dallas County	6	H1	G4020	206	19100	19124	A	2261231972	92085898	32.7669866	-96.7784238	dallas	0.395	0.41	0.42	0.54	0.81	0.415
299299	299299	2498	-96.830066	32.987409	924	FALSE	1	2498.1	48	113	1383842	48113	dallas	Dallas County	6	H1	G4020	206	19100	19124	A	2261231972	92085898	32.7669866	-96.7784238	dallas	0.395	0.41	0.42	0.54	0.81	0.415
299300	299300	2498	-96.829995	32.987406	925	FALSE	1	2498.1	48	113	1383842	48113	dallas	Dallas County	6	H1	G4020	206	19100	19124	A	2261231972	92085898	32.7669866	-96.7784238	dallas	0.395	0.41	0.42	0.54	0.81	0.415
299301	299301	2498	-96.829862	32.987402	926	FALSE	1	2498.1	48	113	1383842	48113	dallas	Dallas County	6	H1	G4020	206	19100	19124	A	2261231972	92085898	32.7669866	-96.7784238	dallas	0.395	0.41	0.42	0.54	0.81	0.415
299302	299302	2498	-96.828778	32.987365	927	FALSE	1	2498.1	48	113	1383842	48113	dallas	Dallas County	6	H1	G4020	206	19100	19124	A	2261231972	92085898	32.7669866	-96.7784238	dallas	0.395	0.41	0.42	0.54	0.81	0.415
299303	299303	2498	-96.828713	32.987363	928	FALSE	1	2498.1	48	113	1383842	48113	dallas	Dallas County	6	H1	G4020	206	19100	19124	A	2261231972	92085898	32.7669866	-96.7784238	dallas	0.395	0.41	0.42	0.54	0.81	0.415
299304	299304	2498	-96.82855	32.987357	929	FALSE	1	2498.1	48	113	1383842	48113	dallas	Dallas County	6	H1	G4020	206	19100	19124	A	2261231972	92085898	32.7669866	-96.7784238	dallas	0.395	0.41	0.42	0.54	0.81	0.415
299305	299305	2498	-96.82851	32.987356	930	FALSE	1	2498.1	48	113	1383842	48113	dallas	Dallas County	6	H1	G4020	206	19100	19124	A	2261231972	92085898	32.7669866	-96.7784238	dallas	0.395	0.41	0.42	0.54	0.81	0.415
299306	299306	2498	-96.828436	32.987354	931	FALSE	1	2498.1	48	113	1383842	48113	dallas	Dallas County	6	H1	G4020	206	19100	19124	A	2261231972	92085898	32.7669866	-96.7784238	dallas	0.395	0.41	0.42	0.54	0.81	0.415
299307	299307	2498	-96.828424	32.987354	932	FALSE	1	2498.1	48	113	1383842	48113	dallas	Dallas County	6	H1	G4020	206	19100	19124	A	2261231972	92085898	32.7669866	-96.7784238	dallas	0.395	0.41	0.42	0.54	0.81	0.415
299308	299308	2498	-96.828375	32.987353	933	FALSE	1	2498.1	48	113	1383842	48113	dallas	Dallas County	6	H1	G4020	206	19100	19124	A	2261231972	92085898	32.7669866	-96.7784238	dallas	0.395	0.41	0.42	0.54	0.81	0.415
299309	299309	2498	-96.828361	32.987353	934	FALSE	1	2498.1	48	113	1383842	48113	dallas	Dallas County	6	H1	G4020	206	19100	19124	A	2261231972	92085898	32.7669866	-96.7784238	dallas	0.395	0.41	0.42	0.54	0.81	0.415
299310	299310	2498	-96.828276	32.987352	935	FALSE	1	2498.1	48	113	1383842	48113	dallas	Dallas County	6	H1	G4020	206	19100	19124	A	2261231972	92085898	32.7669866	-96.7784238	dallas	0.395	0.41	0.42	0.54	0.81	0.415
299311	299311	2498	-96.82819	32.987352	936	FALSE	1	2498.1	48	113	1383842	48113	dallas	Dallas County	6	H1	G4020	206	19100	19124	A	2261231972	92085898	32.7669866	-96.7784238	dallas	0.395	0.41	0.42	0.54	0.81	0.415
299312	299312	2498	-96.826791	32.987313	937	FALSE	1	2498.1	48	113	1383842	48113	dallas	Dallas County	6	H1	G4020	206	19100	19124	A	2261231972	92085898	32.7669866	-96.7784238	dallas	0.395	0.41	0.42	0.54	0.81	0.415
299313	299313	2498	-96.822716	32.98726	938	FALSE	1	2498.1	48	113	1383842	48113	dallas	Dallas County	6	H1	G4020	206	19100	19124	A	2261231972	92085898	32.7669866	-96.7784238	dallas	0.395	0.41	0.42	0.54	0.81	0.415
299314	299314	2498	-96.821367	32.987242	939	FALSE	1	2498.1	48	113	1383842	48113	dallas	Dallas County	6	H1	G4020	206	19100	19124	A	2261231972	92085898	32.7669866	-96.7784238	dallas	0.395	0.41	0.42	0.54	0.81	0.415
299315	299315	2498	-96.820017	32.987223	940	FALSE	1	2498.1	48	113	1383842	48113	dallas	Dallas County	6	H1	G4020	206	19100	19124	A	2261231972	92085898	32.7669866	-96.7784238	dallas	0.395	0.41	0.42	0.54	0.81	0.415
299316	299316	2498	-96.81951	32.987217	941	FALSE	1	2498.1	48	113	1383842	48113	dallas	Dallas County	6	H1	G4020	206	19100	19124	A	2261231972	92085898	32.7669866	-96.7784238	dallas	0.395	0.41	0.42	0.54	0.81	0.415
299317	299317	2498	-96.819354	32.987215	942	FALSE	1	2498.1	48	113	1383842	48113	dallas	Dallas County	6	H1	G4020	206	19100	19124	A	2261231972	92085898	32.7669866	-96.7784238	dallas	0.395	0.41	0.42	0.54	0.81	0.415
299318	299318	2498	-96.819002	32.987209	943	FALSE	1	2498.1	48	113	1383842	48113	dallas	Dallas County	6	H1	G4020	206	19100	19124	A	2261231972	92085898	32.7669866	-96.7784238	dallas	0.395	0.41	0.42	0.54	0.81	0.415
299319	299319	2498	-96.817262	32.987187	944	FALSE	1	2498.1	48	113	1383842	48113	dallas	Dallas County	6	H1	G4020	206	19100	19124	A	2261231972	92085898	32.7669866	-96.7784238	dallas	0.395	0.41	0.42	0.54	0.81	0.415
299320	299320	2498	-96.815288	32.987161	945	FALSE	1	2498.1	48	113	1383842	48113	dallas	Dallas County	6	H1	G4020	206	19100	19124	A	2261231972	92085898	32.7669866	-96.7784238	dallas	0.395	0.41	0.42	0.54	0.81	0.415
299321	299321	2498	-96.814934	32.987156	946	FALSE	1	2498.1	48	113	1383842	48113	dallas	Dallas County	6	H1	G4020	206	19100	19124	A	2261231972	92085898	32.7669866	-96.7784238	dallas	0.395	0.41	0.42	0.54	0.81	0.415
299322	299322	2498	-96.814581	32.987152	947	FALSE	1	2498.1	48	113	1383842	48113	dallas	Dallas County	6	H1	G4020	206	19100	19124	A	2261231972	92085898	32.7669866	-96.7784238	dallas	0.395	0.41	0.42	0.54	0.81	0.415
299323	299323	2498	-96.813982	32.987144	948	FALSE	1	2498.1	48	113	1383842	48113	dallas	Dallas County	6	H1	G4020	206	19100	19124	A	2261231972	92085898	32.7669866	-96.7784238	dallas	0.395	0.41	0.42	0.54	0.81	0.415
299324	299324	2498	-96.813383	32.987136	949	FALSE	1	2498.1	48	113	1383842	48113	dallas	Dallas County	6	H1	G4020	206	19100	19124	A	2261231972	92085898	32.7669866	-96.7784238	dallas	0.395	0.41	0.42	0.54	0.81	0.415
299325	299325	2498	-96.806762	32.98705	950	FALSE	1	2498.1	48	113	1383842	48113	dallas	Dallas County	6	H1	G4020	206	19100	19124	A	2261231972	92085898	32.7669866	-96.7784238	dallas	0.395	0.41	0.42	0.54	0.81	0.415
299326	299326	2498	-96.806721	32.987028	951	FALSE	1	2498.1	48	113	1383842	48113	dallas	Dallas County	6	H1	G4020	206	19100	19124	A	2261231972	92085898	32.7669866	-96.7784238	dallas	0.395	0.41	0.42	0.54	0.81	0.415
299327	299327	2498	-96.805645	32.987024	952	FALSE	1	2498.1	48	113	1383842	48113	dallas	Dallas County	6	H1	G4020	206	19100	19124	A	2261231972	92085898	32.7669866	-96.7784238	dallas	0.395	0.41	0.42	0.54	0.81	0.415
299328	299328	2498	-96.805323	32.987023	953	FALSE	1	2498.1	48	113	1383842	48113	dallas	Dallas County	6	H1	G4020	206	19100	19124	A	2261231972	92085898	32.7669866	-96.7784238	dallas	0.395	0.41	0.42	0.54	0.81	0.415
299329	299329	2498	-96.805207	32.987023	954	FALSE	1	2498.1	48	113	1383842	48113	dallas	Dallas County	6	H1	G4020	206	19100	19124	A	2261231972	92085898	32.7669866	-96.7784238	dallas	0.395	0.41	0.42	0.54	0.81	0.415
299330	299330	2498	-96.805103	32.987023	955	FALSE	1	2498.1	48	113	1383842	48113	dallas	Dallas County	6	H1	G4020	206	19100	19124	A	2261231972	92085898	32.7669866	-96.7784238	dallas	0.395	0.41	0.42	0.54	0.81	0.415
299331	299331	2498	-96.805058	32.987049	956	FALSE	1	2498.1	48	113	1383842	48113	dallas	Dallas County	6	H1	G4020	206	19100	19124	A	2261231972	92085898	32.7669866	-96.7784238	dallas	0.395	0.41	0.42	0.54	0.81	0.415
299332	299332	2498	-96.803705	32.987032	957	FALSE	1	2498.1	48	113	1383842	48113	dallas	Dallas County	6	H1	G4020	206	19100	19124	A	2261231972	92085898	32.7669866	-96.7784238	dallas	0.395	0.41	0.42	0.54	0.81	0.415
299333	299333	2498	-96.803597	32.987004	958	FALSE	1	2498.1	48	113	1383842	48113	dallas	Dallas County	6	H1	G4020	206	19100	19124	A	2261231972	92085898	32.7669866	-96.7784238	dallas	0.395	0.41	0.42	0.54	0.81	0.415
299334	299334	2498	-96.803375	32.987003	959	FALSE	1	2498.1	48	113	1383842	48113	dallas	Dallas County	6	H1	G4020	206	19100	19124	A	2261231972	92085898	32.7669866	-96.7784238	dallas	0.395	0.41	0.42	0.54	0.81	0.415
299335	299335	2498	-96.803288	32.987001	960	FALSE	1	2498.1	48	113	1383842	48113	dallas	Dallas County	6	H1	G4020	206	19100	19124	A	2261231972	92085898	32.7669866	-96.7784238	dallas	0.395	0.41	0.42	0.54	0.81	0.415
299336	299336	2498	-96.8032	32.987	961	FALSE	1	2498.1	48	113	1383842	48113	dallas	Dallas County	6	H1	G4020	206	19100	19124	A	2261231972	92085898	32.7669866	-96.7784238	dallas	0.395	0.41	0.42	0.54	0.81	0.415
299337	299337	2498	-96.799952	32.986956	962	FALSE	1	2498.1	48	113	1383842	48113	dallas	Dallas County	6	H1	G4020	206	19100	19124	A	2261231972	92085898	32.7669866	-96.7784238	dallas	0.395	0.41	0.42	0.54	0.81	0.415
299338	299338	2498	-96.798805	32.986942	963	FALSE	1	2498.1	48	113	1383842	48113	dallas	Dallas County	6	H1	G4020	206	19100	19124	A	2261231972	92085898	32.7669866	-96.7784238	dallas	0.395	0.41	0.42	0.54	0.81	0.415
299339	299339	2498	-96.79736	32.986922	964	FALSE	1	2498.1	48	113	1383842	48113	dallas	Dallas County	6	H1	G4020	206	19100	19124	A	2261231972	92085898	32.7669866	-96.7784238	dallas	0.395	0.41	0.42	0.54	0.81	0.415
299340	299340	2498	-96.796566	32.986911	965	FALSE	1	2498.1	48	113	1383842	48113	dallas	Dallas County	6	H1	G4020	206	19100	19124	A	2261231972	92085898	32.7669866	-96.7784238	dallas	0.395	0.41	0.42	0.54	0.81	0.415
299341	299341	2498	-96.795139	32.986893	966	FALSE	1	2498.1	48	113	1383842	48113	dallas	Dallas County	6	H1	G4020	206	19100	19124	A	2261231972	92085898	32.7669866	-96.7784238	dallas	0.395	0.41	0.42	0.54	0.81	0.415
299342	299342	2498	-96.793817	32.986876	967	FALSE	1	2498.1	48	113	1383842	48113	dallas	Dallas County	6	H1	G4020	206	19100	19124	A	2261231972	92085898	32.7669866	-96.7784238	dallas	0.395	0.41	0.42	0.54	0.81	0.415
299343	299343	2498	-96.793152	32.986866	968	FALSE	1	2498.1	48	113	1383842	48113	dallas	Dallas County	6	H1	G4020	206	19100	19124	A	2261231972	92085898	32.7669866	-96.7784238	dallas	0.395	0.41	0.42	0.54	0.81	0.415
299344	299344	2498	-96.792734	32.986862	969	FALSE	1	2498.1	48	113	1383842	48113	dallas	Dallas County	6	H1	G4020	206	19100	19124	A	2261231972	92085898	32.7669866	-96.7784238	dallas	0.395	0.41	0.42	0.54	0.81	0.415
299345	299345	2498	-96.792316	32.986856	970	FALSE	1	2498.1	48	113	1383842	48113	dallas	Dallas County	6	H1	G4020	206	19100	19124	A	2261231972	92085898	32.7669866	-96.7784238	dallas	0.395	0.41	0.42	0.54	0.81	0.415
299346	299346	2498	-96.79224	32.986855	971	FALSE	1	2498.1	48	113	1383842	48113	dallas	Dallas County	6	H1	G4020	206	19100	19124	A	2261231972	92085898	32.7669866	-96.7784238	dallas	0.395	0.41	0.42	0.54	0.81	0.415
299347	299347	2498	-96.792164	32.986854	972	FALSE	1	2498.1	48	113	1383842	48113	dallas	Dallas County	6	H1	G4020	206	19100	19124	A	2261231972	92085898	32.7669866	-96.7784238	dallas	0.395	0.41	0.42	0.54	0.81	0.415
299348	299348	2498	-96.791465	32.986843	973	FALSE	1	2498.1	48	113	1383842	48113	dallas	Dallas County	6	H1	G4020	206	19100	19124	A	2261231972	92085898	32.7669866	-96.7784238	dallas	0.395	0.41	0.42	0.54	0.81	0.415
299349	299349	2498	-96.7884	32.986801	974	FALSE	1	2498.1	48	113	1383842	48113	dallas	Dallas County	6	H1	G4020	206	19100	19124	A	2261231972	92085898	32.7669866	-96.7784238	dallas	0.395	0.41	0.42	0.54	0.81	0.415
299350	299350	2498	-96.786412	32.986777	975	FALSE	1	2498.1	48	113	1383842	48113	dallas	Dallas County	6	H1	G4020	206	19100	19124	A	2261231972	92085898	32.7669866	-96.7784238	dallas	0.395	0.41	0.42	0.54	0.81	0.415
299351	299351	2498	-96.785613	32.986765	976	FALSE	1	2498.1	48	113	1383842	48113	dallas	Dallas County	6	H1	G4020	206	19100	19124	A	2261231972	92085898	32.7669866	-96.7784238	dallas	0.395	0.41	0.42	0.54	0.81	0.415
299352	299352	2498	-96.784852	32.986756	977	FALSE	1	2498.1	48	113	1383842	48113	dallas	Dallas County	6	H1	G4020	206	19100	19124	A	2261231972	92085898	32.7669866	-96.7784238	dallas	0.395	0.41	0.42	0.54	0.81	0.415
299353	299353	2498	-96.78424	32.986748	978	FALSE	1	2498.1	48	113	1383842	48113	dallas	Dallas County	6	H1	G4020	206	19100	19124	A	2261231972	92085898	32.7669866	-96.7784238	dallas	0.395	0.41	0.42	0.54	0.81	0.415
299354	299354	2498	-96.78412	32.986745	979	FALSE	1	2498.1	48	113	1383842	48113	dallas	Dallas County	6	H1	G4020	206	19100	19124	A	2261231972	92085898	32.7669866	-96.7784238	dallas	0.395	0.41	0.42	0.54	0.81	0.415
299355	299355	2498	-96.784001	32.986745	980	FALSE	1	2498.1	48	113	1383842	48113	dallas	Dallas County	6	H1	G4020	206	19100	19124	A	2261231972	92085898	32.7669866	-96.7784238	dallas	0.395	0.41	0.42	0.54	0.81	0.415
299356	299356	2498	-96.783925	32.986744	981	FALSE	1	2498.1	48	113	1383842	48113	dallas	Dallas County	6	H1	G4020	206	19100	19124	A	2261231972	92085898	32.7669866	-96.7784238	dallas	0.395	0.41	0.42	0.54	0.81	0.415
299357	299357	2498	-96.783848	32.986742	982	FALSE	1	2498.1	48	113	1383842	48113	dallas	Dallas County	6	H1	G4020	206	19100	19124	A	2261231972	92085898	32.7669866	-96.7784238	dallas	0.395	0.41	0.42	0.54	0.81	0.415
299358	299358	2498	-96.781842	32.986716	983	FALSE	1	2498.1	48	113	1383842	48113	dallas	Dallas County	6	H1	G4020	206	19100	19124	A	2261231972	92085898	32.7669866	-96.7784238	dallas	0.395	0.41	0.42	0.54	0.81	0.415
299359	299359	2498	-96.778672	32.986674	984	FALSE	1	2498.1	48	113	1383842	48113	dallas	Dallas County	6	H1	G4020	206	19100	19124	A	2261231972	92085898	32.7669866	-96.7784238	dallas	0.395	0.41	0.42	0.54	0.81	0.415
299360	299360	2498	-96.774755	32.986621	985	FALSE	1	2498.1	48	113	1383842	48113	dallas	Dallas County	6	H1	G4020	206	19100	19124	A	2261231972	92085898	32.7669866	-96.7784238	dallas	0.395	0.41	0.42	0.54	0.81	0.415
299361	299361	2498	-96.773465	32.986604	986	FALSE	1	2498.1	48	113	1383842	48113	dallas	Dallas County	6	H1	G4020	206	19100	19124	A	2261231972	92085898	32.7669866	-96.7784238	dallas	0.395	0.41	0.42	0.54	0.81	0.415
299362	299362	2498	-96.771361	32.986576	987	FALSE	1	2498.1	48	113	1383842	48113	dallas	Dallas County	6	H1	G4020	206	19100	19124	A	2261231972	92085898	32.7669866	-96.7784238	dallas	0.395	0.41	0.42	0.54	0.81	0.415
299363	299363	2498	-96.768258	32.986536	988	FALSE	1	2498.1	48	113	1383842	48113	dallas	Dallas County	6	H1	G4020	206	19100	19124	A	2261231972	92085898	32.7669866	-96.7784238	dallas	0.395	0.41	0.42	0.54	0.81	0.415
299364	299364	2498	-96.768181	32.986535	989	FALSE	1	2498.1	48	113	1383842	48113	dallas	Dallas County	6	H1	G4020	206	19100	19124	A	2261231972	92085898	32.7669866	-96.7784238	dallas	0.395	0.41	0.42	0.54	0.81	0.415
299365	299365	2498	-96.768152	32.986535	990	FALSE	1	2498.1	48	113	1383842	48113	dallas	Dallas County	6	H1	G4020	206	19100	19124	A	2261231972	92085898	32.7669866	-96.7784238	dallas	0.395	0.41	0.42	0.54	0.81	0.415
299366	299366	2498	-96.768104	32.986535	991	FALSE	1	2498.1	48	113	1383842	48113	dallas	Dallas County	6	H1	G4020	206	19100	19124	A	2261231972	92085898	32.7669866	-96.7784238	dallas	0.395	0.41	0.42	0.54	0.81	0.415
299367	299367	2498	-96.767999	32.986534	992	FALSE	1	2498.1	48	113	1383842	48113	dallas	Dallas County	6	H1	G4020	206	19100	19124	A	2261231972	92085898	32.7669866	-96.7784238	dallas	0.395	0.41	0.42	0.54	0.81	0.415
299368	299368	2498	-96.761883	32.986452	993	FALSE	1	2498.1	48	113	1383842	48113	dallas	Dallas County	6	H1	G4020	206	19100	19124	A	2261231972	92085898	32.7669866	-96.7784238	dallas	0.395	0.41	0.42	0.54	0.81	0.415
299369	299369	2498	-96.758921	32.986461	994	FALSE	1	2498.1	48	113	1383842	48113	dallas	Dallas County	6	H1	G4020	206	19100	19124	A	2261231972	92085898	32.7669866	-96.7784238	dallas	0.395	0.41	0.42	0.54	0.81	0.415
299370	299370	2498	-96.758899	32.98646	995	FALSE	1	2498.1	48	113	1383842	48113	dallas	Dallas County	6	H1	G4020	206	19100	19124	A	2261231972	92085898	32.7669866	-96.7784238	dallas	0.395	0.41	0.42	0.54	0.81	0.415
299371	299371	2498	-96.758384	32.986447	996	FALSE	1	2498.1	48	113	1383842	48113	dallas	Dallas County	6	H1	G4020	206	19100	19124	A	2261231972	92085898	32.7669866	-96.7784238	dallas	0.395	0.41	0.42	0.54	0.81	0.415
299372	299372	2498	-96.758183	32.986442	997	FALSE	1	2498.1	48	113	1383842	48113	dallas	Dallas County	6	H1	G4020	206	19100	19124	A	2261231972	92085898	32.7669866	-96.7784238	dallas	0.395	0.41	0.42	0.54	0.81	0.415
299373	299373	2498	-96.756464	32.986398	998	FALSE	1	2498.1	48	113	1383842	48113	dallas	Dallas County	6	H1	G4020	206	19100	19124	A	2261231972	92085898	32.7669866	-96.7784238	dallas	0.395	0.41	0.42	0.54	0.81	0.415
299374	299374	2498	-96.756331	32.986396	999	FALSE	1	2498.1	48	113	1383842	48113	dallas	Dallas County	6	H1	G4020	206	19100	19124	A	2261231972	92085898	32.7669866	-96.7784238	dallas	0.395	0.41	0.42	0.54	0.81	0.415
299375	299375	2498	-96.756317	32.986396	1000	FALSE	1	2498.1	48	113	1383842	48113	dallas	Dallas County	6	H1	G4020	206	19100	19124	A	2261231972	92085898	32.7669866	-96.7784238	dallas	0.395	0.41	0.42	0.54	0.81	0.415
299376	299376	2498	-96.756238	32.986395	1001	FALSE	1	2498.1	48	113	1383842	48113	dallas	Dallas County	6	H1	G4020	206	19100	19124	A	2261231972	92085898	32.7669866	-96.7784238	dallas	0.395	0.41	0.42	0.54	0.81	0.415
299377	299377	2498	-96.756155	32.986388	1002	FALSE	1	2498.1	48	113	1383842	48113	dallas	Dallas County	6	H1	G4020	206	19100	19124	A	2261231972	92085898	32.7669866	-96.7784238	dallas	0.395	0.41	0.42	0.54	0.81	0.415
299378	299378	2498	-96.756126	32.986385	1003	FALSE	1	2498.1	48	113	1383842	48113	dallas	Dallas County	6	H1	G4020	206	19100	19124	A	2261231972	92085898	32.7669866	-96.7784238	dallas	0.395	0.41	0.42	0.54	0.81	0.415
299379	299379	2498	-96.756012	32.986373	1004	FALSE	1	2498.1	48	113	1383842	48113	dallas	Dallas County	6	H1	G4020	206	19100	19124	A	2261231972	92085898	32.7669866	-96.7784238	dallas	0.395	0.41	0.42	0.54	0.81	0.415
299380	299380	2498	-96.755912	32.986373	1005	FALSE	1	2498.1	48	113	1383842	48113	dallas	Dallas County	6	H1	G4020	206	19100	19124	A	2261231972	92085898	32.7669866	-96.7784238	dallas	0.395	0.41	0.42	0.54	0.81	0.415
299381	299381	2498	-96.755116	32.98636	1006	FALSE	1	2498.1	48	113	1383842	48113	dallas	Dallas County	6	H1	G4020	206	19100	19124	A	2261231972	92085898	32.7669866	-96.7784238	dallas	0.395	0.41	0.42	0.54	0.81	0.415
299382	299382	2498	-96.755053	32.98636	1007	FALSE	1	2498.1	48	113	1383842	48113	dallas	Dallas County	6	H1	G4020	206	19100	19124	A	2261231972	92085898	32.7669866	-96.7784238	dallas	0.395	0.41	0.42	0.54	0.81	0.415
299383	299383	2498	-96.754987	32.986359	1008	FALSE	1	2498.1	48	113	1383842	48113	dallas	Dallas County	6	H1	G4020	206	19100	19124	A	2261231972	92085898	32.7669866	-96.7784238	dallas	0.395	0.41	0.42	0.54	0.81	0.415
299384	299384	2498	-96.75491	32.986358	1009	FALSE	1	2498.1	48	113	1383842	48113	dallas	Dallas County	6	H1	G4020	206	19100	19124	A	2261231972	92085898	32.7669866	-96.7784238	dallas	0.395	0.41	0.42	0.54	0.81	0.415
299385	299385	2498	-96.754832	32.986357	1010	FALSE	1	2498.1	48	113	1383842	48113	dallas	Dallas County	6	H1	G4020	206	19100	19124	A	2261231972	92085898	32.7669866	-96.7784238	dallas	0.395	0.41	0.42	0.54	0.81	0.415
299386	299386	2498	-96.754403	32.986351	1011	FALSE	1	2498.1	48	113	1383842	48113	dallas	Dallas County	6	H1	G4020	206	19100	19124	A	2261231972	92085898	32.7669866	-96.7784238	dallas	0.395	0.41	0.42	0.54	0.81	0.415
299387	299387	2498	-96.753958	32.986345	1012	FALSE	1	2498.1	48	113	1383842	48113	dallas	Dallas County	6	H1	G4020	206	19100	19124	A	2261231972	92085898	32.7669866	-96.7784238	dallas	0.395	0.41	0.42	0.54	0.81	0.415
299388	299388	2498	-96.753844	32.986344	1013	FALSE	1	2498.1	48	113	1383842	48113	dallas	Dallas County	6	H1	G4020	206	19100	19124	A	2261231972	92085898	32.7669866	-96.7784238	dallas	0.395	0.41	0.42	0.54	0.81	0.415
299389	299389	2498	-96.75373	32.986342	1014	FALSE	1	2498.1	48	113	1383842	48113	dallas	Dallas County	6	H1	G4020	206	19100	19124	A	2261231972	92085898	32.7669866	-96.7784238	dallas	0.395	0.41	0.42	0.54	0.81	0.415
299390	299390	2498	-96.752362	32.986324	1015	FALSE	1	2498.1	48	113	1383842	48113	dallas	Dallas County	6	H1	G4020	206	19100	19124	A	2261231972	92085898	32.7669866	-96.7784238	dallas	0.395	0.41	0.42	0.54	0.81	0.415
299391	299391	2498	-96.750993	32.986306	1016	FALSE	1	2498.1	48	113	1383842	48113	dallas	Dallas County	6	H1	G4020	206	19100	19124	A	2261231972	92085898	32.7669866	-96.7784238	dallas	0.395	0.41	0.42	0.54	0.81	0.415
299392	299392	2498	-96.749018	32.986279	1017	FALSE	1	2498.1	48	113	1383842	48113	dallas	Dallas County	6	H1	G4020	206	19100	19124	A	2261231972	92085898	32.7669866	-96.7784238	dallas	0.395	0.41	0.42	0.54	0.81	0.415
299393	299393	2498	-96.748878	32.986277	1018	FALSE	1	2498.1	48	113	1383842	48113	dallas	Dallas County	6	H1	G4020	206	19100	19124	A	2261231972	92085898	32.7669866	-96.7784238	dallas	0.395	0.41	0.42	0.54	0.81	0.415
299394	299394	2498	-96.748659	32.986274	1019	FALSE	1	2498.1	48	113	1383842	48113	dallas	Dallas County	6	H1	G4020	206	19100	19124	A	2261231972	92085898	32.7669866	-96.7784238	dallas	0.395	0.41	0.42	0.54	0.81	0.415
299395	299395	2498	-96.748422	32.986271	1020	FALSE	1	2498.1	48	113	1383842	48113	dallas	Dallas County	6	H1	G4020	206	19100	19124	A	2261231972	92085898	32.7669866	-96.7784238	dallas	0.395	0.41	0.42	0.54	0.81	0.415
299396	299396	2498	-96.747407	32.986257	1021	FALSE	1	2498.1	48	113	1383842	48113	dallas	Dallas County	6	H1	G4020	206	19100	19124	A	2261231972	92085898	32.7669866	-96.7784238	dallas	0.395	0.41	0.42	0.54	0.81	0.415
299397	299397	2498	-96.747139	32.986253	1022	FALSE	1	2498.1	48	113	1383842	48113	dallas	Dallas County	6	H1	G4020	206	19100	19124	A	2261231972	92085898	32.7669866	-96.7784238	dallas	0.395	0.41	0.42	0.54	0.81	0.415
299398	299398	2498	-96.747042	32.986252	1023	FALSE	1	2498.1	48	113	1383842	48113	dallas	Dallas County	6	H1	G4020	206	19100	19124	A	2261231972	92085898	32.7669866	-96.7784238	dallas	0.395	0.41	0.42	0.54	0.81	0.415
299399	299399	2498	-96.746511	32.986246	1024	FALSE	1	2498.1	48	113	1383842	48113	dallas	Dallas County	6	H1	G4020	206	19100	19124	A	2261231972	92085898	32.7669866	-96.7784238	dallas	0.395	0.41	0.42	0.54	0.81	0.415
299400	299400	2498	-96.74598	32.986238	1025	FALSE	1	2498.1	48	113	1383842	48113	dallas	Dallas County	6	H1	G4020	206	19100	19124	A	2261231972	92085898	32.7669866	-96.7784238	dallas	0.395	0.41	0.42	0.54	0.81	0.415
299401	299401	2498	-96.74535	32.98623	1026	FALSE	1	2498.1	48	113	1383842	48113	dallas	Dallas County	6	H1	G4020	206	19100	19124	A	2261231972	92085898	32.7669866	-96.7784238	dallas	0.395	0.41	0.42	0.54	0.81	0.415
299402	299402	2498	-96.74472	32.986221	1027	FALSE	1	2498.1	48	113	1383842	48113	dallas	Dallas County	6	H1	G4020	206	19100	19124	A	2261231972	92085898	32.7669866	-96.7784238	dallas	0.395	0.41	0.42	0.54	0.81	0.415
299403	299403	2498	-96.7444	32.986216	1028	FALSE	1	2498.1	48	113	1383842	48113	dallas	Dallas County	6	H1	G4020	206	19100	19124	A	2261231972	92085898	32.7669866	-96.7784238	dallas	0.395	0.41	0.42	0.54	0.81	0.415
299404	299404	2498	-96.744224	32.986215	1029	FALSE	1	2498.1	48	113	1383842	48113	dallas	Dallas County	6	H1	G4020	206	19100	19124	A	2261231972	92085898	32.7669866	-96.7784238	dallas	0.395	0.41	0.42	0.54	0.81	0.415
299405	299405	2498	-96.744137	32.986214	1030	FALSE	1	2498.1	48	113	1383842	48113	dallas	Dallas County	6	H1	G4020	206	19100	19124	A	2261231972	92085898	32.7669866	-96.7784238	dallas	0.395	0.41	0.42	0.54	0.81	0.415
299406	299406	2498	-96.744123	32.986214	1031	FALSE	1	2498.1	48	113	1383842	48113	dallas	Dallas County	6	H1	G4020	206	19100	19124	A	2261231972	92085898	32.7669866	-96.7784238	dallas	0.395	0.41	0.42	0.54	0.81	0.415
299407	299407	2498	-96.744049	32.986213	1032	FALSE	1	2498.1	48	113	1383842	48113	dallas	Dallas County	6	H1	G4020	206	19100	19124	A	2261231972	92085898	32.7669866	-96.7784238	dallas	0.395	0.41	0.42	0.54	0.81	0.415
299408	299408	2498	-96.743793	32.98621	1033	FALSE	1	2498.1	48	113	1383842	48113	dallas	Dallas County	6	H1	G4020	206	19100	19124	A	2261231972	92085898	32.7669866	-96.7784238	dallas	0.395	0.41	0.42	0.54	0.81	0.415
299409	299409	2498	-96.743536	32.986207	1034	FALSE	1	2498.1	48	113	1383842	48113	dallas	Dallas County	6	H1	G4020	206	19100	19124	A	2261231972	92085898	32.7669866	-96.7784238	dallas	0.395	0.41	0.42	0.54	0.81	0.415
299410	299410	2498	-96.741386	32.986178	1035	FALSE	1	2498.1	48	113	1383842	48113	dallas	Dallas County	6	H1	G4020	206	19100	19124	A	2261231972	92085898	32.7669866	-96.7784238	dallas	0.395	0.41	0.42	0.54	0.81	0.415
299411	299411	2498	-96.74128	32.986176	1036	FALSE	1	2498.1	48	113	1383842	48113	dallas	Dallas County	6	H1	G4020	206	19100	19124	A	2261231972	92085898	32.7669866	-96.7784238	dallas	0.395	0.41	0.42	0.54	0.81	0.415
299412	299412	2498	-96.740955	32.986171	1037	FALSE	1	2498.1	48	113	1383842	48113	dallas	Dallas County	6	H1	G4020	206	19100	19124	A	2261231972	92085898	32.7669866	-96.7784238	dallas	0.395	0.41	0.42	0.54	0.81	0.415
299413	299413	2498	-96.738988	32.986138	1038	FALSE	1	2498.1	48	113	1383842	48113	dallas	Dallas County	6	H1	G4020	206	19100	19124	A	2261231972	92085898	32.7669866	-96.7784238	dallas	0.395	0.41	0.42	0.54	0.81	0.415
299414	299414	2498	-96.738041	32.98612	1039	FALSE	1	2498.1	48	113	1383842	48113	dallas	Dallas County	6	H1	G4020	206	19100	19124	A	2261231972	92085898	32.7669866	-96.7784238	dallas	0.395	0.41	0.42	0.54	0.81	0.415
299415	299415	2498	-96.736043	32.986086	1040	FALSE	1	2498.1	48	113	1383842	48113	dallas	Dallas County	6	H1	G4020	206	19100	19124	A	2261231972	92085898	32.7669866	-96.7784238	dallas	0.395	0.41	0.42	0.54	0.81	0.415
299416	299416	2498	-96.735497	32.98608	1041	FALSE	1	2498.1	48	113	1383842	48113	dallas	Dallas County	6	H1	G4020	206	19100	19124	A	2261231972	92085898	32.7669866	-96.7784238	dallas	0.395	0.41	0.42	0.54	0.81	0.415
299417	299417	2498	-96.735445	32.98608	1042	FALSE	1	2498.1	48	113	1383842	48113	dallas	Dallas County	6	H1	G4020	206	19100	19124	A	2261231972	92085898	32.7669866	-96.7784238	dallas	0.395	0.41	0.42	0.54	0.81	0.415
299418	299418	2498	-96.735247	32.986074	1043	FALSE	1	2498.1	48	113	1383842	48113	dallas	Dallas County	6	H1	G4020	206	19100	19124	A	2261231972	92085898	32.7669866	-96.7784238	dallas	0.395	0.41	0.42	0.54	0.81	0.415
299419	299419	2498	-96.735124	32.986071	1044	FALSE	1	2498.1	48	113	1383842	48113	dallas	Dallas County	6	H1	G4020	206	19100	19124	A	2261231972	92085898	32.7669866	-96.7784238	dallas	0.395	0.41	0.42	0.54	0.81	0.415
299420	299420	2498	-96.733498	32.986044	1045	FALSE	1	2498.1	48	113	1383842	48113	dallas	Dallas County	6	H1	G4020	206	19100	19124	A	2261231972	92085898	32.7669866	-96.7784238	dallas	0.395	0.41	0.42	0.54	0.81	0.415
299421	299421	2498	-96.73298	32.986037	1046	FALSE	1	2498.1	48	113	1383842	48113	dallas	Dallas County	6	H1	G4020	206	19100	19124	A	2261231972	92085898	32.7669866	-96.7784238	dallas	0.395	0.41	0.42	0.54	0.81	0.415
299422	299422	2498	-96.732597	32.98603	1047	FALSE	1	2498.1	48	113	1383842	48113	dallas	Dallas County	6	H1	G4020	206	19100	19124	A	2261231972	92085898	32.7669866	-96.7784238	dallas	0.395	0.41	0.42	0.54	0.81	0.415
299423	299423	2498	-96.731955	32.98602	1048	FALSE	1	2498.1	48	113	1383842	48113	dallas	Dallas County	6	H1	G4020	206	19100	19124	A	2261231972	92085898	32.7669866	-96.7784238	dallas	0.395	0.41	0.42	0.54	0.81	0.415
299424	299424	2498	-96.731635	32.986013	1049	FALSE	1	2498.1	48	113	1383842	48113	dallas	Dallas County	6	H1	G4020	206	19100	19124	A	2261231972	92085898	32.7669866	-96.7784238	dallas	0.395	0.41	0.42	0.54	0.81	0.415
299425	299425	2498	-96.730127	32.985987	1050	FALSE	1	2498.1	48	113	1383842	48113	dallas	Dallas County	6	H1	G4020	206	19100	19124	A	2261231972	92085898	32.7669866	-96.7784238	dallas	0.395	0.41	0.42	0.54	0.81	0.415
299426	299426	2498	-96.729145	32.985968	1051	FALSE	1	2498.1	48	113	1383842	48113	dallas	Dallas County	6	H1	G4020	206	19100	19124	A	2261231972	92085898	32.7669866	-96.7784238	dallas	0.395	0.41	0.42	0.54	0.81	0.415
299427	299427	2498	-96.729006	32.985965	1052	FALSE	1	2498.1	48	113	1383842	48113	dallas	Dallas County	6	H1	G4020	206	19100	19124	A	2261231972	92085898	32.7669866	-96.7784238	dallas	0.395	0.41	0.42	0.54	0.81	0.415
299428	299428	2498	-96.728901	32.985963	1053	FALSE	1	2498.1	48	113	1383842	48113	dallas	Dallas County	6	H1	G4020	206	19100	19124	A	2261231972	92085898	32.7669866	-96.7784238	dallas	0.395	0.41	0.42	0.54	0.81	0.415
299429	299429	2498	-96.728283	32.985958	1054	FALSE	1	2498.1	48	113	1383842	48113	dallas	Dallas County	6	H1	G4020	206	19100	19124	A	2261231972	92085898	32.7669866	-96.7784238	dallas	0.395	0.41	0.42	0.54	0.81	0.415
299430	299430	2498	-96.728176	32.985957	1055	FALSE	1	2498.1	48	113	1383842	48113	dallas	Dallas County	6	H1	G4020	206	19100	19124	A	2261231972	92085898	32.7669866	-96.7784238	dallas	0.395	0.41	0.42	0.54	0.81	0.415
299431	299431	2498	-96.728058	32.985954	1056	FALSE	1	2498.1	48	113	1383842	48113	dallas	Dallas County	6	H1	G4020	206	19100	19124	A	2261231972	92085898	32.7669866	-96.7784238	dallas	0.395	0.41	0.42	0.54	0.81	0.415
299432	299432	2498	-96.727053	32.985936	1057	FALSE	1	2498.1	48	113	1383842	48113	dallas	Dallas County	6	H1	G4020	206	19100	19124	A	2261231972	92085898	32.7669866	-96.7784238	dallas	0.395	0.41	0.42	0.54	0.81	0.415
299433	299433	2498	-96.726041	32.985917	1058	FALSE	1	2498.1	48	113	1383842	48113	dallas	Dallas County	6	H1	G4020	206	19100	19124	A	2261231972	92085898	32.7669866	-96.7784238	dallas	0.395	0.41	0.42	0.54	0.81	0.415
299434	299434	2498	-96.724942	32.985898	1059	FALSE	1	2498.1	48	113	1383842	48113	dallas	Dallas County	6	H1	G4020	206	19100	19124	A	2261231972	92085898	32.7669866	-96.7784238	dallas	0.395	0.41	0.42	0.54	0.81	0.415
299435	299435	2498	-96.724771	32.985895	1060	FALSE	1	2498.1	48	113	1383842	48113	dallas	Dallas County	6	H1	G4020	206	19100	19124	A	2261231972	92085898	32.7669866	-96.7784238	dallas	0.395	0.41	0.42	0.54	0.81	0.415
299436	299436	2498	-96.723202	32.985867	1061	FALSE	1	2498.1	48	113	1383842	48113	dallas	Dallas County	6	H1	G4020	206	19100	19124	A	2261231972	92085898	32.7669866	-96.7784238	dallas	0.395	0.41	0.42	0.54	0.81	0.415
299437	299437	2498	-96.722397	32.985853	1062	FALSE	1	2498.1	48	113	1383842	48113	dallas	Dallas County	6	H1	G4020	206	19100	19124	A	2261231972	92085898	32.7669866	-96.7784238	dallas	0.395	0.41	0.42	0.54	0.81	0.415
299438	299438	2498	-96.720699	32.985822	1063	FALSE	1	2498.1	48	113	1383842	48113	dallas	Dallas County	6	H1	G4020	206	19100	19124	A	2261231972	92085898	32.7669866	-96.7784238	dallas	0.395	0.41	0.42	0.54	0.81	0.415
299439	299439	2498	-96.720206	32.985824	1064	FALSE	1	2498.1	48	113	1383842	48113	dallas	Dallas County	6	H1	G4020	206	19100	19124	A	2261231972	92085898	32.7669866	-96.7784238	dallas	0.395	0.41	0.42	0.54	0.81	0.415
299440	299440	2498	-96.719135	32.985827	1065	FALSE	1	2498.1	48	113	1383842	48113	dallas	Dallas County	6	H1	G4020	206	19100	19124	A	2261231972	92085898	32.7669866	-96.7784238	dallas	0.395	0.41	0.42	0.54	0.81	0.415
299441	299441	2498	-96.719123	32.985827	1066	FALSE	1	2498.1	48	113	1383842	48113	dallas	Dallas County	6	H1	G4020	206	19100	19124	A	2261231972	92085898	32.7669866	-96.7784238	dallas	0.395	0.41	0.42	0.54	0.81	0.415
299442	299442	2498	-96.718508	32.985836	1067	FALSE	1	2498.1	48	113	1383842	48113	dallas	Dallas County	6	H1	G4020	206	19100	19124	A	2261231972	92085898	32.7669866	-96.7784238	dallas	0.395	0.41	0.42	0.54	0.81	0.415
299443	299443	2498	-96.718494	32.985836	1068	FALSE	1	2498.1	48	113	1383842	48113	dallas	Dallas County	6	H1	G4020	206	19100	19124	A	2261231972	92085898	32.7669866	-96.7784238	dallas	0.395	0.41	0.42	0.54	0.81	0.415
299444	299444	2498	-96.718256	32.985839	1069	FALSE	1	2498.1	48	113	1383842	48113	dallas	Dallas County	6	H1	G4020	206	19100	19124	A	2261231972	92085898	32.7669866	-96.7784238	dallas	0.395	0.41	0.42	0.54	0.81	0.415
299445	299445	2498	-96.718046	32.985836	1070	FALSE	1	2498.1	48	113	1383842	48113	dallas	Dallas County	6	H1	G4020	206	19100	19124	A	2261231972	92085898	32.7669866	-96.7784238	dallas	0.395	0.41	0.42	0.54	0.81	0.415
299446	299446	2498	-96.71802	32.985836	1071	FALSE	1	2498.1	48	113	1383842	48113	dallas	Dallas County	6	H1	G4020	206	19100	19124	A	2261231972	92085898	32.7669866	-96.7784238	dallas	0.395	0.41	0.42	0.54	0.81	0.415
299447	299447	2498	-96.717933	32.985849	1072	FALSE	1	2498.1	48	113	1383842	48113	dallas	Dallas County	6	H1	G4020	206	19100	19124	A	2261231972	92085898	32.7669866	-96.7784238	dallas	0.395	0.41	0.42	0.54	0.81	0.415
299448	299448	2498	-96.717737	32.985836	1073	FALSE	1	2498.1	48	113	1383842	48113	dallas	Dallas County	6	H1	G4020	206	19100	19124	A	2261231972	92085898	32.7669866	-96.7784238	dallas	0.395	0.41	0.42	0.54	0.81	0.415
299449	299449	2498	-96.717045	32.985827	1074	FALSE	1	2498.1	48	113	1383842	48113	dallas	Dallas County	6	H1	G4020	206	19100	19124	A	2261231972	92085898	32.7669866	-96.7784238	dallas	0.395	0.41	0.42	0.54	0.81	0.415
299450	299450	2498	-96.71689	32.985824	1075	FALSE	1	2498.1	48	113	1383842	48113	dallas	Dallas County	6	H1	G4020	206	19100	19124	A	2261231972	92085898	32.7669866	-96.7784238	dallas	0.395	0.41	0.42	0.54	0.81	0.415
299451	299451	2498	-96.71554	32.985801	1076	FALSE	1	2498.1	48	113	1383842	48113	dallas	Dallas County	6	H1	G4020	206	19100	19124	A	2261231972	92085898	32.7669866	-96.7784238	dallas	0.395	0.41	0.42	0.54	0.81	0.415
299452	299452	2498	-96.714387	32.985782	1077	FALSE	1	2498.1	48	113	1383842	48113	dallas	Dallas County	6	H1	G4020	206	19100	19124	A	2261231972	92085898	32.7669866	-96.7784238	dallas	0.395	0.41	0.42	0.54	0.81	0.415
299453	299453	2498	-96.713005	32.985759	1078	FALSE	1	2498.1	48	113	1383842	48113	dallas	Dallas County	6	H1	G4020	206	19100	19124	A	2261231972	92085898	32.7669866	-96.7784238	dallas	0.395	0.41	0.42	0.54	0.81	0.415
299454	299454	2498	-96.711808	32.985739	1079	FALSE	1	2498.1	48	113	1383842	48113	dallas	Dallas County	6	H1	G4020	206	19100	19124	A	2261231972	92085898	32.7669866	-96.7784238	dallas	0.395	0.41	0.42	0.54	0.81	0.415
299455	299455	2498	-96.711775	32.985738	1080	FALSE	1	2498.1	48	113	1383842	48113	dallas	Dallas County	6	H1	G4020	206	19100	19124	A	2261231972	92085898	32.7669866	-96.7784238	dallas	0.395	0.41	0.42	0.54	0.81	0.415
299456	299456	2498	-96.711654	32.985735	1081	FALSE	1	2498.1	48	113	1383842	48113	dallas	Dallas County	6	H1	G4020	206	19100	19124	A	2261231972	92085898	32.7669866	-96.7784238	dallas	0.395	0.41	0.42	0.54	0.81	0.415
299457	299457	2498	-96.711538	32.985732	1082	FALSE	1	2498.1	48	113	1383842	48113	dallas	Dallas County	6	H1	G4020	206	19100	19124	A	2261231972	92085898	32.7669866	-96.7784238	dallas	0.395	0.41	0.42	0.54	0.81	0.415
299458	299458	2498	-96.711511	32.985731	1083	FALSE	1	2498.1	48	113	1383842	48113	dallas	Dallas County	6	H1	G4020	206	19100	19124	A	2261231972	92085898	32.7669866	-96.7784238	dallas	0.395	0.41	0.42	0.54	0.81	0.415
299459	299459	2498	-96.711244	32.985721	1084	FALSE	1	2498.1	48	113	1383842	48113	dallas	Dallas County	6	H1	G4020	206	19100	19124	A	2261231972	92085898	32.7669866	-96.7784238	dallas	0.395	0.41	0.42	0.54	0.81	0.415
299460	299460	2498	-96.711219	32.98572	1085	FALSE	1	2498.1	48	113	1383842	48113	dallas	Dallas County	6	H1	G4020	206	19100	19124	A	2261231972	92085898	32.7669866	-96.7784238	dallas	0.395	0.41	0.42	0.54	0.81	0.415
299461	299461	2498	-96.711053	32.985716	1086	FALSE	1	2498.1	48	113	1383842	48113	dallas	Dallas County	6	H1	G4020	206	19100	19124	A	2261231972	92085898	32.7669866	-96.7784238	dallas	0.395	0.41	0.42	0.54	0.81	0.415
299462	299462	2498	-96.71097	32.985714	1087	FALSE	1	2498.1	48	113	1383842	48113	dallas	Dallas County	6	H1	G4020	206	19100	19124	A	2261231972	92085898	32.7669866	-96.7784238	dallas	0.395	0.41	0.42	0.54	0.81	0.415
299463	299463	2498	-96.710944	32.985713	1088	FALSE	1	2498.1	48	113	1383842	48113	dallas	Dallas County	6	H1	G4020	206	19100	19124	A	2261231972	92085898	32.7669866	-96.7784238	dallas	0.395	0.41	0.42	0.54	0.81	0.415
299464	299464	2498	-96.710707	32.985705	1089	FALSE	1	2498.1	48	113	1383842	48113	dallas	Dallas County	6	H1	G4020	206	19100	19124	A	2261231972	92085898	32.7669866	-96.7784238	dallas	0.395	0.41	0.42	0.54	0.81	0.415
299465	299465	2498	-96.710686	32.985704	1090	FALSE	1	2498.1	48	113	1383842	48113	dallas	Dallas County	6	H1	G4020	206	19100	19124	A	2261231972	92085898	32.7669866	-96.7784238	dallas	0.395	0.41	0.42	0.54	0.81	0.415
299466	299466	2498	-96.710413	32.985695	1091	FALSE	1	2498.1	48	113	1383842	48113	dallas	Dallas County	6	H1	G4020	206	19100	19124	A	2261231972	92085898	32.7669866	-96.7784238	dallas	0.395	0.41	0.42	0.54	0.81	0.415
299467	299467	2498	-96.709294	32.985645	1092	FALSE	1	2498.1	48	113	1383842	48113	dallas	Dallas County	6	H1	G4020	206	19100	19124	A	2261231972	92085898	32.7669866	-96.7784238	dallas	0.395	0.41	0.42	0.54	0.81	0.415
299468	299468	2498	-96.708551	32.985613	1093	FALSE	1	2498.1	48	113	1383842	48113	dallas	Dallas County	6	H1	G4020	206	19100	19124	A	2261231972	92085898	32.7669866	-96.7784238	dallas	0.395	0.41	0.42	0.54	0.81	0.415
299469	299469	2498	-96.70839	32.985605	1094	FALSE	1	2498.1	48	113	1383842	48113	dallas	Dallas County	6	H1	G4020	206	19100	19124	A	2261231972	92085898	32.7669866	-96.7784238	dallas	0.395	0.41	0.42	0.54	0.81	0.415
299470	299470	2498	-96.705485	32.985478	1095	FALSE	1	2498.1	48	113	1383842	48113	dallas	Dallas County	6	H1	G4020	206	19100	19124	A	2261231972	92085898	32.7669866	-96.7784238	dallas	0.395	0.41	0.42	0.54	0.81	0.415
299471	299471	2498	-96.70494	32.98553	1096	FALSE	1	2498.1	48	113	1383842	48113	dallas	Dallas County	6	H1	G4020	206	19100	19124	A	2261231972	92085898	32.7669866	-96.7784238	dallas	0.395	0.41	0.42	0.54	0.81	0.415
299472	299472	2498	-96.704832	32.985541	1097	FALSE	1	2498.1	48	113	1383842	48113	dallas	Dallas County	6	H1	G4020	206	19100	19124	A	2261231972	92085898	32.7669866	-96.7784238	dallas	0.395	0.41	0.42	0.54	0.81	0.415
299473	299473	2498	-96.704775	32.985546	1098	FALSE	1	2498.1	48	113	1383842	48113	dallas	Dallas County	6	H1	G4020	206	19100	19124	A	2261231972	92085898	32.7669866	-96.7784238	dallas	0.395	0.41	0.42	0.54	0.81	0.415
299474	299474	2498	-96.704755	32.985548	1099	FALSE	1	2498.1	48	113	1383842	48113	dallas	Dallas County	6	H1	G4020	206	19100	19124	A	2261231972	92085898	32.7669866	-96.7784238	dallas	0.395	0.41	0.42	0.54	0.81	0.415
299475	299475	2498	-96.70464	32.985545	1100	FALSE	1	2498.1	48	113	1383842	48113	dallas	Dallas County	6	H1	G4020	206	19100	19124	A	2261231972	92085898	32.7669866	-96.7784238	dallas	0.395	0.41	0.42	0.54	0.81	0.415
299476	299476	2498	-96.704354	32.985541	1101	FALSE	1	2498.1	48	113	1383842	48113	dallas	Dallas County	6	H1	G4020	206	19100	19124	A	2261231972	92085898	32.7669866	-96.7784238	dallas	0.395	0.41	0.42	0.54	0.81	0.415
299477	299477	2498	-96.704127	32.985537	1102	FALSE	1	2498.1	48	113	1383842	48113	dallas	Dallas County	6	H1	G4020	206	19100	19124	A	2261231972	92085898	32.7669866	-96.7784238	dallas	0.395	0.41	0.42	0.54	0.81	0.415
299478	299478	2498	-96.703936	32.985534	1103	FALSE	1	2498.1	48	113	1383842	48113	dallas	Dallas County	6	H1	G4020	206	19100	19124	A	2261231972	92085898	32.7669866	-96.7784238	dallas	0.395	0.41	0.42	0.54	0.81	0.415
299479	299479	2498	-96.701966	32.9855	1104	FALSE	1	2498.1	48	113	1383842	48113	dallas	Dallas County	6	H1	G4020	206	19100	19124	A	2261231972	92085898	32.7669866	-96.7784238	dallas	0.395	0.41	0.42	0.54	0.81	0.415
299480	299480	2498	-96.701689	32.985463	1105	FALSE	1	2498.1	48	113	1383842	48113	dallas	Dallas County	6	H1	G4020	206	19100	19124	A	2261231972	92085898	32.7669866	-96.7784238	dallas	0.395	0.41	0.42	0.54	0.81	0.415
299481	299481	2498	-96.701242	32.985425	1106	FALSE	1	2498.1	48	113	1383842	48113	dallas	Dallas County	6	H1	G4020	206	19100	19124	A	2261231972	92085898	32.7669866	-96.7784238	dallas	0.395	0.41	0.42	0.54	0.81	0.415
299482	299482	2498	-96.699856	32.98538	1107	FALSE	1	2498.1	48	113	1383842	48113	dallas	Dallas County	6	H1	G4020	206	19100	19124	A	2261231972	92085898	32.7669866	-96.7784238	dallas	0.395	0.41	0.42	0.54	0.81	0.415
299483	299483	2498	-96.699773	32.985377	1108	FALSE	1	2498.1	48	113	1383842	48113	dallas	Dallas County	6	H1	G4020	206	19100	19124	A	2261231972	92085898	32.7669866	-96.7784238	dallas	0.395	0.41	0.42	0.54	0.81	0.415
299484	299484	2498	-96.699698	32.985378	1109	FALSE	1	2498.1	48	113	1383842	48113	dallas	Dallas County	6	H1	G4020	206	19100	19124	A	2261231972	92085898	32.7669866	-96.7784238	dallas	0.395	0.41	0.42	0.54	0.81	0.415
299485	299485	2498	-96.699609	32.98538	1110	FALSE	1	2498.1	48	113	1383842	48113	dallas	Dallas County	6	H1	G4020	206	19100	19124	A	2261231972	92085898	32.7669866	-96.7784238	dallas	0.395	0.41	0.42	0.54	0.81	0.415
299486	299486	2498	-96.69889	32.985363	1111	FALSE	1	2498.1	48	113	1383842	48113	dallas	Dallas County	6	H1	G4020	206	19100	19124	A	2261231972	92085898	32.7669866	-96.7784238	dallas	0.395	0.41	0.42	0.54	0.81	0.415
299487	299487	2498	-96.697082	32.985321	1112	FALSE	1	2498.1	48	113	1383842	48113	dallas	Dallas County	6	H1	G4020	206	19100	19124	A	2261231972	92085898	32.7669866	-96.7784238	dallas	0.395	0.41	0.42	0.54	0.81	0.415
299488	299488	2498	-96.696019	32.985297	1113	FALSE	1	2498.1	48	113	1383842	48113	dallas	Dallas County	6	H1	G4020	206	19100	19124	A	2261231972	92085898	32.7669866	-96.7784238	dallas	0.395	0.41	0.42	0.54	0.81	0.415
299489	299489	2498	-96.69563	32.985288	1114	FALSE	1	2498.1	48	113	1383842	48113	dallas	Dallas County	6	H1	G4020	206	19100	19124	A	2261231972	92085898	32.7669866	-96.7784238	dallas	0.395	0.41	0.42	0.54	0.81	0.415
299490	299490	2498	-96.695344	32.985281	1115	FALSE	1	2498.1	48	113	1383842	48113	dallas	Dallas County	6	H1	G4020	206	19100	19124	A	2261231972	92085898	32.7669866	-96.7784238	dallas	0.395	0.41	0.42	0.54	0.81	0.415
299491	299491	2498	-96.695339	32.985384	1116	FALSE	1	2498.1	48	113	1383842	48113	dallas	Dallas County	6	H1	G4020	206	19100	19124	A	2261231972	92085898	32.7669866	-96.7784238	dallas	0.395	0.41	0.42	0.54	0.81	0.415
299492	299492	2498	-96.695169	32.985382	1117	FALSE	1	2498.1	48	113	1383842	48113	dallas	Dallas County	6	H1	G4020	206	19100	19124	A	2261231972	92085898	32.7669866	-96.7784238	dallas	0.395	0.41	0.42	0.54	0.81	0.415
299493	299493	2498	-96.695065	32.98538	1118	FALSE	1	2498.1	48	113	1383842	48113	dallas	Dallas County	6	H1	G4020	206	19100	19124	A	2261231972	92085898	32.7669866	-96.7784238	dallas	0.395	0.41	0.42	0.54	0.81	0.415
299494	299494	2498	-96.694818	32.985376	1119	FALSE	1	2498.1	48	113	1383842	48113	dallas	Dallas County	6	H1	G4020	206	19100	19124	A	2261231972	92085898	32.7669866	-96.7784238	dallas	0.395	0.41	0.42	0.54	0.81	0.415
299495	299495	2498	-96.694515	32.98537	1120	FALSE	1	2498.1	48	113	1383842	48113	dallas	Dallas County	6	H1	G4020	206	19100	19124	A	2261231972	92085898	32.7669866	-96.7784238	dallas	0.395	0.41	0.42	0.54	0.81	0.415
299496	299496	2498	-96.693792	32.985357	1121	FALSE	1	2498.1	48	113	1383842	48113	dallas	Dallas County	6	H1	G4020	206	19100	19124	A	2261231972	92085898	32.7669866	-96.7784238	dallas	0.395	0.41	0.42	0.54	0.81	0.415
299497	299497	2498	-96.69303	32.985343	1122	FALSE	1	2498.1	48	113	1383842	48113	dallas	Dallas County	6	H1	G4020	206	19100	19124	A	2261231972	92085898	32.7669866	-96.7784238	dallas	0.395	0.41	0.42	0.54	0.81	0.415
299498	299498	2498	-96.692669	32.985339	1123	FALSE	1	2498.1	48	113	1383842	48113	dallas	Dallas County	6	H1	G4020	206	19100	19124	A	2261231972	92085898	32.7669866	-96.7784238	dallas	0.395	0.41	0.42	0.54	0.81	0.415
299499	299499	2498	-96.692339	32.985332	1124	FALSE	1	2498.1	48	113	1383842	48113	dallas	Dallas County	6	H1	G4020	206	19100	19124	A	2261231972	92085898	32.7669866	-96.7784238	dallas	0.395	0.41	0.42	0.54	0.81	0.415
299500	299500	2498	-96.691859	32.985324	1125	FALSE	1	2498.1	48	113	1383842	48113	dallas	Dallas County	6	H1	G4020	206	19100	19124	A	2261231972	92085898	32.7669866	-96.7784238	dallas	0.395	0.41	0.42	0.54	0.81	0.415
299501	299501	2498	-96.690998	32.98531	1126	FALSE	1	2498.1	48	113	1383842	48113	dallas	Dallas County	6	H1	G4020	206	19100	19124	A	2261231972	92085898	32.7669866	-96.7784238	dallas	0.395	0.41	0.42	0.54	0.81	0.415
299502	299502	2498	-96.690774	32.985306	1127	FALSE	1	2498.1	48	113	1383842	48113	dallas	Dallas County	6	H1	G4020	206	19100	19124	A	2261231972	92085898	32.7669866	-96.7784238	dallas	0.395	0.41	0.42	0.54	0.81	0.415
299503	299503	2498	-96.690345	32.985298	1128	FALSE	1	2498.1	48	113	1383842	48113	dallas	Dallas County	6	H1	G4020	206	19100	19124	A	2261231972	92085898	32.7669866	-96.7784238	dallas	0.395	0.41	0.42	0.54	0.81	0.415
299504	299504	2498	-96.690205	32.985296	1129	FALSE	1	2498.1	48	113	1383842	48113	dallas	Dallas County	6	H1	G4020	206	19100	19124	A	2261231972	92085898	32.7669866	-96.7784238	dallas	0.395	0.41	0.42	0.54	0.81	0.415
299505	299505	2498	-96.690109	32.985295	1130	FALSE	1	2498.1	48	113	1383842	48113	dallas	Dallas County	6	H1	G4020	206	19100	19124	A	2261231972	92085898	32.7669866	-96.7784238	dallas	0.395	0.41	0.42	0.54	0.81	0.415
299506	299506	2498	-96.689443	32.985284	1131	FALSE	1	2498.1	48	113	1383842	48113	dallas	Dallas County	6	H1	G4020	206	19100	19124	A	2261231972	92085898	32.7669866	-96.7784238	dallas	0.395	0.41	0.42	0.54	0.81	0.415
299507	299507	2498	-96.688699	32.985268	1132	FALSE	1	2498.1	48	113	1383842	48113	dallas	Dallas County	6	H1	G4020	206	19100	19124	A	2261231972	92085898	32.7669866	-96.7784238	dallas	0.395	0.41	0.42	0.54	0.81	0.415
299508	299508	2498	-96.687954	32.985259	1133	FALSE	1	2498.1	48	113	1383842	48113	dallas	Dallas County	6	H1	G4020	206	19100	19124	A	2261231972	92085898	32.7669866	-96.7784238	dallas	0.395	0.41	0.42	0.54	0.81	0.415
299509	299509	2498	-96.685763	32.985288	1134	FALSE	1	2498.1	48	113	1383842	48113	dallas	Dallas County	6	H1	G4020	206	19100	19124	A	2261231972	92085898	32.7669866	-96.7784238	dallas	0.395	0.41	0.42	0.54	0.81	0.415
299510	299510	2498	-96.684901	32.985309	1135	FALSE	1	2498.1	48	113	1383842	48113	dallas	Dallas County	6	H1	G4020	206	19100	19124	A	2261231972	92085898	32.7669866	-96.7784238	dallas	0.395	0.41	0.42	0.54	0.81	0.415
299511	299511	2498	-96.684339	32.985321	1136	FALSE	1	2498.1	48	113	1383842	48113	dallas	Dallas County	6	H1	G4020	206	19100	19124	A	2261231972	92085898	32.7669866	-96.7784238	dallas	0.395	0.41	0.42	0.54	0.81	0.415
299512	299512	2498	-96.684312	32.985322	1137	FALSE	1	2498.1	48	113	1383842	48113	dallas	Dallas County	6	H1	G4020	206	19100	19124	A	2261231972	92085898	32.7669866	-96.7784238	dallas	0.395	0.41	0.42	0.54	0.81	0.415
299513	299513	2498	-96.684122	32.985326	1138	FALSE	1	2498.1	48	113	1383842	48113	dallas	Dallas County	6	H1	G4020	206	19100	19124	A	2261231972	92085898	32.7669866	-96.7784238	dallas	0.395	0.41	0.42	0.54	0.81	0.415
299514	299514	2498	-96.682467	32.985325	1139	FALSE	1	2498.1	48	113	1383842	48113	dallas	Dallas County	6	H1	G4020	206	19100	19124	A	2261231972	92085898	32.7669866	-96.7784238	dallas	0.395	0.41	0.42	0.54	0.81	0.415
299515	299515	2498	-96.682379	32.985325	1140	FALSE	1	2498.1	48	113	1383842	48113	dallas	Dallas County	6	H1	G4020	206	19100	19124	A	2261231972	92085898	32.7669866	-96.7784238	dallas	0.395	0.41	0.42	0.54	0.81	0.415
299516	299516	2498	-96.682292	32.985325	1141	FALSE	1	2498.1	48	113	1383842	48113	dallas	Dallas County	6	H1	G4020	206	19100	19124	A	2261231972	92085898	32.7669866	-96.7784238	dallas	0.395	0.41	0.42	0.54	0.81	0.415
299517	299517	2498	-96.680518	32.985304	1142	FALSE	1	2498.1	48	113	1383842	48113	dallas	Dallas County	6	H1	G4020	206	19100	19124	A	2261231972	92085898	32.7669866	-96.7784238	dallas	0.395	0.41	0.42	0.54	0.81	0.415
299518	299518	2498	-96.678745	32.985283	1143	FALSE	1	2498.1	48	113	1383842	48113	dallas	Dallas County	6	H1	G4020	206	19100	19124	A	2261231972	92085898	32.7669866	-96.7784238	dallas	0.395	0.41	0.42	0.54	0.81	0.415
299519	299519	2498	-96.676529	32.98529	1144	FALSE	1	2498.1	48	113	1383842	48113	dallas	Dallas County	6	H1	G4020	206	19100	19124	A	2261231972	92085898	32.7669866	-96.7784238	dallas	0.395	0.41	0.42	0.54	0.81	0.415
299520	299520	2498	-96.675725	32.985292	1145	FALSE	1	2498.1	48	113	1383842	48113	dallas	Dallas County	6	H1	G4020	206	19100	19124	A	2261231972	92085898	32.7669866	-96.7784238	dallas	0.395	0.41	0.42	0.54	0.81	0.415
299521	299521	2498	-96.675424	32.985293	1146	FALSE	1	2498.1	48	113	1383842	48113	dallas	Dallas County	6	H1	G4020	206	19100	19124	A	2261231972	92085898	32.7669866	-96.7784238	dallas	0.395	0.41	0.42	0.54	0.81	0.415
299522	299522	2498	-96.675367	32.985291	1147	FALSE	1	2498.1	48	113	1383842	48113	dallas	Dallas County	6	H1	G4020	206	19100	19124	A	2261231972	92085898	32.7669866	-96.7784238	dallas	0.395	0.41	0.42	0.54	0.81	0.415
299523	299523	2498	-96.675324	32.98529	1148	FALSE	1	2498.1	48	113	1383842	48113	dallas	Dallas County	6	H1	G4020	206	19100	19124	A	2261231972	92085898	32.7669866	-96.7784238	dallas	0.395	0.41	0.42	0.54	0.81	0.415
299524	299524	2498	-96.675038	32.985286	1149	FALSE	1	2498.1	48	113	1383842	48113	dallas	Dallas County	6	H1	G4020	206	19100	19124	A	2261231972	92085898	32.7669866	-96.7784238	dallas	0.395	0.41	0.42	0.54	0.81	0.415
299525	299525	2498	-96.674811	32.985283	1150	FALSE	1	2498.1	48	113	1383842	48113	dallas	Dallas County	6	H1	G4020	206	19100	19124	A	2261231972	92085898	32.7669866	-96.7784238	dallas	0.395	0.41	0.42	0.54	0.81	0.415
299526	299526	2498	-96.674582	32.985279	1151	FALSE	1	2498.1	48	113	1383842	48113	dallas	Dallas County	6	H1	G4020	206	19100	19124	A	2261231972	92085898	32.7669866	-96.7784238	dallas	0.395	0.41	0.42	0.54	0.81	0.415
299527	299527	2498	-96.674373	32.985276	1152	FALSE	1	2498.1	48	113	1383842	48113	dallas	Dallas County	6	H1	G4020	206	19100	19124	A	2261231972	92085898	32.7669866	-96.7784238	dallas	0.395	0.41	0.42	0.54	0.81	0.415
299528	299528	2498	-96.674041	32.985271	1153	FALSE	1	2498.1	48	113	1383842	48113	dallas	Dallas County	6	H1	G4020	206	19100	19124	A	2261231972	92085898	32.7669866	-96.7784238	dallas	0.395	0.41	0.42	0.54	0.81	0.415
299529	299529	2498	-96.673883	32.985268	1154	FALSE	1	2498.1	48	113	1383842	48113	dallas	Dallas County	6	H1	G4020	206	19100	19124	A	2261231972	92085898	32.7669866	-96.7784238	dallas	0.395	0.41	0.42	0.54	0.81	0.415
299530	299530	2498	-96.673814	32.985267	1155	FALSE	1	2498.1	48	113	1383842	48113	dallas	Dallas County	6	H1	G4020	206	19100	19124	A	2261231972	92085898	32.7669866	-96.7784238	dallas	0.395	0.41	0.42	0.54	0.81	0.415
299531	299531	2498	-96.673401	32.985251	1156	FALSE	1	2498.1	48	113	1383842	48113	dallas	Dallas County	6	H1	G4020	206	19100	19124	A	2261231972	92085898	32.7669866	-96.7784238	dallas	0.395	0.41	0.42	0.54	0.81	0.415
299532	299532	2498	-96.672828	32.985247	1157	FALSE	1	2498.1	48	113	1383842	48113	dallas	Dallas County	6	H1	G4020	206	19100	19124	A	2261231972	92085898	32.7669866	-96.7784238	dallas	0.395	0.41	0.42	0.54	0.81	0.415
299533	299533	2498	-96.672636	32.985246	1158	FALSE	1	2498.1	48	113	1383842	48113	dallas	Dallas County	6	H1	G4020	206	19100	19124	A	2261231972	92085898	32.7669866	-96.7784238	dallas	0.395	0.41	0.42	0.54	0.81	0.415
299534	299534	2498	-96.670849	32.985222	1159	FALSE	1	2498.1	48	113	1383842	48113	dallas	Dallas County	6	H1	G4020	206	19100	19124	A	2261231972	92085898	32.7669866	-96.7784238	dallas	0.395	0.41	0.42	0.54	0.81	0.415
299535	299535	2498	-96.669973	32.98521	1160	FALSE	1	2498.1	48	113	1383842	48113	dallas	Dallas County	6	H1	G4020	206	19100	19124	A	2261231972	92085898	32.7669866	-96.7784238	dallas	0.395	0.41	0.42	0.54	0.81	0.415
299536	299536	2498	-96.669394	32.985202	1161	FALSE	1	2498.1	48	113	1383842	48113	dallas	Dallas County	6	H1	G4020	206	19100	19124	A	2261231972	92085898	32.7669866	-96.7784238	dallas	0.395	0.41	0.42	0.54	0.81	0.415
299537	299537	2498	-96.669094	32.985197	1162	FALSE	1	2498.1	48	113	1383842	48113	dallas	Dallas County	6	H1	G4020	206	19100	19124	A	2261231972	92085898	32.7669866	-96.7784238	dallas	0.395	0.41	0.42	0.54	0.81	0.415
299538	299538	2498	-96.669034	32.985195	1163	FALSE	1	2498.1	48	113	1383842	48113	dallas	Dallas County	6	H1	G4020	206	19100	19124	A	2261231972	92085898	32.7669866	-96.7784238	dallas	0.395	0.41	0.42	0.54	0.81	0.415
299539	299539	2498	-96.668873	32.98519	1164	FALSE	1	2498.1	48	113	1383842	48113	dallas	Dallas County	6	H1	G4020	206	19100	19124	A	2261231972	92085898	32.7669866	-96.7784238	dallas	0.395	0.41	0.42	0.54	0.81	0.415
299540	299540	2498	-96.668075	32.985186	1165	FALSE	1	2498.1	48	113	1383842	48113	dallas	Dallas County	6	H1	G4020	206	19100	19124	A	2261231972	92085898	32.7669866	-96.7784238	dallas	0.395	0.41	0.42	0.54	0.81	0.415
299541	299541	2498	-96.667339	32.985183	1166	FALSE	1	2498.1	48	113	1383842	48113	dallas	Dallas County	6	H1	G4020	206	19100	19124	A	2261231972	92085898	32.7669866	-96.7784238	dallas	0.395	0.41	0.42	0.54	0.81	0.415
299542	299542	2498	-96.666972	32.985183	1167	FALSE	1	2498.1	48	113	1383842	48113	dallas	Dallas County	6	H1	G4020	206	19100	19124	A	2261231972	92085898	32.7669866	-96.7784238	dallas	0.395	0.41	0.42	0.54	0.81	0.415
299543	299543	2498	-96.666832	32.985183	1168	FALSE	1	2498.1	48	113	1383842	48113	dallas	Dallas County	6	H1	G4020	206	19100	19124	A	2261231972	92085898	32.7669866	-96.7784238	dallas	0.395	0.41	0.42	0.54	0.81	0.415
299544	299544	2498	-96.666685	32.985183	1169	FALSE	1	2498.1	48	113	1383842	48113	dallas	Dallas County	6	H1	G4020	206	19100	19124	A	2261231972	92085898	32.7669866	-96.7784238	dallas	0.395	0.41	0.42	0.54	0.81	0.415
299545	299545	2498	-96.666643	32.985182	1170	FALSE	1	2498.1	48	113	1383842	48113	dallas	Dallas County	6	H1	G4020	206	19100	19124	A	2261231972	92085898	32.7669866	-96.7784238	dallas	0.395	0.41	0.42	0.54	0.81	0.415
299546	299546	2498	-96.666597	32.985182	1171	FALSE	1	2498.1	48	113	1383842	48113	dallas	Dallas County	6	H1	G4020	206	19100	19124	A	2261231972	92085898	32.7669866	-96.7784238	dallas	0.395	0.41	0.42	0.54	0.81	0.415
299547	299547	2498	-96.666556	32.985181	1172	FALSE	1	2498.1	48	113	1383842	48113	dallas	Dallas County	6	H1	G4020	206	19100	19124	A	2261231972	92085898	32.7669866	-96.7784238	dallas	0.395	0.41	0.42	0.54	0.81	0.415
299548	299548	2498	-96.66652	32.985181	1173	FALSE	1	2498.1	48	113	1383842	48113	dallas	Dallas County	6	H1	G4020	206	19100	19124	A	2261231972	92085898	32.7669866	-96.7784238	dallas	0.395	0.41	0.42	0.54	0.81	0.415
299549	299549	2498	-96.666479	32.985183	1174	FALSE	1	2498.1	48	113	1383842	48113	dallas	Dallas County	6	H1	G4020	206	19100	19124	A	2261231972	92085898	32.7669866	-96.7784238	dallas	0.395	0.41	0.42	0.54	0.81	0.415
299550	299550	2498	-96.666432	32.985185	1175	FALSE	1	2498.1	48	113	1383842	48113	dallas	Dallas County	6	H1	G4020	206	19100	19124	A	2261231972	92085898	32.7669866	-96.7784238	dallas	0.395	0.41	0.42	0.54	0.81	0.415
299551	299551	2498	-96.666318	32.98518	1176	FALSE	1	2498.1	48	113	1383842	48113	dallas	Dallas County	6	H1	G4020	206	19100	19124	A	2261231972	92085898	32.7669866	-96.7784238	dallas	0.395	0.41	0.42	0.54	0.81	0.415
299552	299552	2498	-96.666287	32.985179	1177	FALSE	1	2498.1	48	113	1383842	48113	dallas	Dallas County	6	H1	G4020	206	19100	19124	A	2261231972	92085898	32.7669866	-96.7784238	dallas	0.395	0.41	0.42	0.54	0.81	0.415
299553	299553	2498	-96.666273	32.985179	1178	FALSE	1	2498.1	48	113	1383842	48113	dallas	Dallas County	6	H1	G4020	206	19100	19124	A	2261231972	92085898	32.7669866	-96.7784238	dallas	0.395	0.41	0.42	0.54	0.81	0.415
299554	299554	2498	-96.666226	32.985178	1179	FALSE	1	2498.1	48	113	1383842	48113	dallas	Dallas County	6	H1	G4020	206	19100	19124	A	2261231972	92085898	32.7669866	-96.7784238	dallas	0.395	0.41	0.42	0.54	0.81	0.415
299555	299555	2498	-96.666182	32.985177	1180	FALSE	1	2498.1	48	113	1383842	48113	dallas	Dallas County	6	H1	G4020	206	19100	19124	A	2261231972	92085898	32.7669866	-96.7784238	dallas	0.395	0.41	0.42	0.54	0.81	0.415
299556	299556	2498	-96.666052	32.985177	1181	FALSE	1	2498.1	48	113	1383842	48113	dallas	Dallas County	6	H1	G4020	206	19100	19124	A	2261231972	92085898	32.7669866	-96.7784238	dallas	0.395	0.41	0.42	0.54	0.81	0.415
299557	299557	2498	-96.666009	32.985177	1182	FALSE	1	2498.1	48	113	1383842	48113	dallas	Dallas County	6	H1	G4020	206	19100	19124	A	2261231972	92085898	32.7669866	-96.7784238	dallas	0.395	0.41	0.42	0.54	0.81	0.415
299558	299558	2498	-96.665905	32.985176	1183	FALSE	1	2498.1	48	113	1383842	48113	dallas	Dallas County	6	H1	G4020	206	19100	19124	A	2261231972	92085898	32.7669866	-96.7784238	dallas	0.395	0.41	0.42	0.54	0.81	0.415
299559	299559	2498	-96.665837	32.985176	1184	FALSE	1	2498.1	48	113	1383842	48113	dallas	Dallas County	6	H1	G4020	206	19100	19124	A	2261231972	92085898	32.7669866	-96.7784238	dallas	0.395	0.41	0.42	0.54	0.81	0.415
299560	299560	2498	-96.665737	32.985175	1185	FALSE	1	2498.1	48	113	1383842	48113	dallas	Dallas County	6	H1	G4020	206	19100	19124	A	2261231972	92085898	32.7669866	-96.7784238	dallas	0.395	0.41	0.42	0.54	0.81	0.415
299561	299561	2498	-96.665582	32.985174	1186	FALSE	1	2498.1	48	113	1383842	48113	dallas	Dallas County	6	H1	G4020	206	19100	19124	A	2261231972	92085898	32.7669866	-96.7784238	dallas	0.395	0.41	0.42	0.54	0.81	0.415
299562	299562	2498	-96.665515	32.985174	1187	FALSE	1	2498.1	48	113	1383842	48113	dallas	Dallas County	6	H1	G4020	206	19100	19124	A	2261231972	92085898	32.7669866	-96.7784238	dallas	0.395	0.41	0.42	0.54	0.81	0.415
299563	299563	2498	-96.665474	32.985174	1188	FALSE	1	2498.1	48	113	1383842	48113	dallas	Dallas County	6	H1	G4020	206	19100	19124	A	2261231972	92085898	32.7669866	-96.7784238	dallas	0.395	0.41	0.42	0.54	0.81	0.415
299564	299564	2498	-96.665259	32.98517	1189	FALSE	1	2498.1	48	113	1383842	48113	dallas	Dallas County	6	H1	G4020	206	19100	19124	A	2261231972	92085898	32.7669866	-96.7784238	dallas	0.395	0.41	0.42	0.54	0.81	0.415
299565	299565	2498	-96.665227	32.985173	1190	FALSE	1	2498.1	48	113	1383842	48113	dallas	Dallas County	6	H1	G4020	206	19100	19124	A	2261231972	92085898	32.7669866	-96.7784238	dallas	0.395	0.41	0.42	0.54	0.81	0.415
299566	299566	2498	-96.665213	32.985173	1191	FALSE	1	2498.1	48	113	1383842	48113	dallas	Dallas County	6	H1	G4020	206	19100	19124	A	2261231972	92085898	32.7669866	-96.7784238	dallas	0.395	0.41	0.42	0.54	0.81	0.415
299567	299567	2498	-96.665137	32.985172	1192	FALSE	1	2498.1	48	113	1383842	48113	dallas	Dallas County	6	H1	G4020	206	19100	19124	A	2261231972	92085898	32.7669866	-96.7784238	dallas	0.395	0.41	0.42	0.54	0.81	0.415
299568	299568	2498	-96.664946	32.985172	1193	FALSE	1	2498.1	48	113	1383842	48113	dallas	Dallas County	6	H1	G4020	206	19100	19124	A	2261231972	92085898	32.7669866	-96.7784238	dallas	0.395	0.41	0.42	0.54	0.81	0.415
299569	299569	2498	-96.661562	32.985121	1194	FALSE	1	2498.1	48	113	1383842	48113	dallas	Dallas County	6	H1	G4020	206	19100	19124	A	2261231972	92085898	32.7669866	-96.7784238	dallas	0.395	0.41	0.42	0.54	0.81	0.415
299570	299570	2498	-96.661381	32.985118	1195	FALSE	1	2498.1	48	113	1383842	48113	dallas	Dallas County	6	H1	G4020	206	19100	19124	A	2261231972	92085898	32.7669866	-96.7784238	dallas	0.395	0.41	0.42	0.54	0.81	0.415
299571	299571	2498	-96.66066	32.985124	1196	FALSE	1	2498.1	48	113	1383842	48113	dallas	Dallas County	6	H1	G4020	206	19100	19124	A	2261231972	92085898	32.7669866	-96.7784238	dallas	0.395	0.41	0.42	0.54	0.81	0.415
299572	299572	2498	-96.660578	32.985124	1197	FALSE	1	2498.1	48	113	1383842	48113	dallas	Dallas County	6	H1	G4020	206	19100	19124	A	2261231972	92085898	32.7669866	-96.7784238	dallas	0.395	0.41	0.42	0.54	0.81	0.415
299573	299573	2498	-96.660497	32.985124	1198	FALSE	1	2498.1	48	113	1383842	48113	dallas	Dallas County	6	H1	G4020	206	19100	19124	A	2261231972	92085898	32.7669866	-96.7784238	dallas	0.395	0.41	0.42	0.54	0.81	0.415
299574	299574	2498	-96.660381	32.985125	1199	FALSE	1	2498.1	48	113	1383842	48113	dallas	Dallas County	6	H1	G4020	206	19100	19124	A	2261231972	92085898	32.7669866	-96.7784238	dallas	0.395	0.41	0.42	0.54	0.81	0.415
299575	299575	2498	-96.660185	32.985127	1200	FALSE	1	2498.1	48	113	1383842	48113	dallas	Dallas County	6	H1	G4020	206	19100	19124	A	2261231972	92085898	32.7669866	-96.7784238	dallas	0.395	0.41	0.42	0.54	0.81	0.415
299576	299576	2498	-96.651646	32.984789	1201	FALSE	1	2498.1	48	113	1383842	48113	dallas	Dallas County	6	H1	G4020	206	19100	19124	A	2261231972	92085898	32.7669866	-96.7784238	dallas	0.395	0.41	0.42	0.54	0.81	0.415
299577	299577	2498	-96.648895	32.98468	1202	FALSE	1	2498.1	48	113	1383842	48113	dallas	Dallas County	6	H1	G4020	206	19100	19124	A	2261231972	92085898	32.7669866	-96.7784238	dallas	0.395	0.41	0.42	0.54	0.81	0.415
299578	299578	2498	-96.648408	32.984661	1203	FALSE	1	2498.1	48	113	1383842	48113	dallas	Dallas County	6	H1	G4020	206	19100	19124	A	2261231972	92085898	32.7669866	-96.7784238	dallas	0.395	0.41	0.42	0.54	0.81	0.415
299579	299579	2498	-96.647768	32.984636	1204	FALSE	1	2498.1	48	113	1383842	48113	dallas	Dallas County	6	H1	G4020	206	19100	19124	A	2261231972	92085898	32.7669866	-96.7784238	dallas	0.395	0.41	0.42	0.54	0.81	0.415
299580	299580	2498	-96.647717	32.984633	1205	FALSE	1	2498.1	48	113	1383842	48113	dallas	Dallas County	6	H1	G4020	206	19100	19124	A	2261231972	92085898	32.7669866	-96.7784238	dallas	0.395	0.41	0.42	0.54	0.81	0.415
299581	299581	2498	-96.647522	32.984626	1206	FALSE	1	2498.1	48	113	1383842	48113	dallas	Dallas County	6	H1	G4020	206	19100	19124	A	2261231972	92085898	32.7669866	-96.7784238	dallas	0.395	0.41	0.42	0.54	0.81	0.415
299582	299582	2498	-96.647352	32.98462	1207	FALSE	1	2498.1	48	113	1383842	48113	dallas	Dallas County	6	H1	G4020	206	19100	19124	A	2261231972	92085898	32.7669866	-96.7784238	dallas	0.395	0.41	0.42	0.54	0.81	0.415
299583	299583	2498	-96.647194	32.984612	1208	FALSE	1	2498.1	48	113	1383842	48113	dallas	Dallas County	6	H1	G4020	206	19100	19124	A	2261231972	92085898	32.7669866	-96.7784238	dallas	0.395	0.41	0.42	0.54	0.81	0.415
299584	299584	2498	-96.646786	32.984592	1209	FALSE	1	2498.1	48	113	1383842	48113	dallas	Dallas County	6	H1	G4020	206	19100	19124	A	2261231972	92085898	32.7669866	-96.7784238	dallas	0.395	0.41	0.42	0.54	0.81	0.415
299585	299585	2498	-96.646221	32.984565	1210	FALSE	1	2498.1	48	113	1383842	48113	dallas	Dallas County	6	H1	G4020	206	19100	19124	A	2261231972	92085898	32.7669866	-96.7784238	dallas	0.395	0.41	0.42	0.54	0.81	0.415
299586	299586	2498	-96.646124	32.98456	1211	FALSE	1	2498.1	48	113	1383842	48113	dallas	Dallas County	6	H1	G4020	206	19100	19124	A	2261231972	92085898	32.7669866	-96.7784238	dallas	0.395	0.41	0.42	0.54	0.81	0.415
299587	299587	2498	-96.646028	32.984555	1212	FALSE	1	2498.1	48	113	1383842	48113	dallas	Dallas County	6	H1	G4020	206	19100	19124	A	2261231972	92085898	32.7669866	-96.7784238	dallas	0.395	0.41	0.42	0.54	0.81	0.415
299588	299588	2498	-96.645756	32.984549	1213	FALSE	1	2498.1	48	113	1383842	48113	dallas	Dallas County	6	H1	G4020	206	19100	19124	A	2261231972	92085898	32.7669866	-96.7784238	dallas	0.395	0.41	0.42	0.54	0.81	0.415
299589	299589	2498	-96.645485	32.984543	1214	FALSE	1	2498.1	48	113	1383842	48113	dallas	Dallas County	6	H1	G4020	206	19100	19124	A	2261231972	92085898	32.7669866	-96.7784238	dallas	0.395	0.41	0.42	0.54	0.81	0.415
299590	299590	2498	-96.645389	32.98454	1215	FALSE	1	2498.1	48	113	1383842	48113	dallas	Dallas County	6	H1	G4020	206	19100	19124	A	2261231972	92085898	32.7669866	-96.7784238	dallas	0.395	0.41	0.42	0.54	0.81	0.415
299591	299591	2498	-96.645011	32.984529	1216	FALSE	1	2498.1	48	113	1383842	48113	dallas	Dallas County	6	H1	G4020	206	19100	19124	A	2261231972	92085898	32.7669866	-96.7784238	dallas	0.395	0.41	0.42	0.54	0.81	0.415
299592	299592	2498	-96.644297	32.984509	1217	FALSE	1	2498.1	48	113	1383842	48113	dallas	Dallas County	6	H1	G4020	206	19100	19124	A	2261231972	92085898	32.7669866	-96.7784238	dallas	0.395	0.41	0.42	0.54	0.81	0.415
299593	299593	2498	-96.644193	32.984506	1218	FALSE	1	2498.1	48	113	1383842	48113	dallas	Dallas County	6	H1	G4020	206	19100	19124	A	2261231972	92085898	32.7669866	-96.7784238	dallas	0.395	0.41	0.42	0.54	0.81	0.415
299594	299594	2498	-96.644056	32.984503	1219	FALSE	1	2498.1	48	113	1383842	48113	dallas	Dallas County	6	H1	G4020	206	19100	19124	A	2261231972	92085898	32.7669866	-96.7784238	dallas	0.395	0.41	0.42	0.54	0.81	0.415
299595	299595	2498	-96.644004	32.984502	1220	FALSE	1	2498.1	48	113	1383842	48113	dallas	Dallas County	6	H1	G4020	206	19100	19124	A	2261231972	92085898	32.7669866	-96.7784238	dallas	0.395	0.41	0.42	0.54	0.81	0.415
299596	299596	2498	-96.643538	32.984494	1221	FALSE	1	2498.1	48	113	1383842	48113	dallas	Dallas County	6	H1	G4020	206	19100	19124	A	2261231972	92085898	32.7669866	-96.7784238	dallas	0.395	0.41	0.42	0.54	0.81	0.415
299597	299597	2498	-96.642944	32.984483	1222	FALSE	1	2498.1	48	113	1383842	48113	dallas	Dallas County	6	H1	G4020	206	19100	19124	A	2261231972	92085898	32.7669866	-96.7784238	dallas	0.395	0.41	0.42	0.54	0.81	0.415
299598	299598	2498	-96.642896	32.984482	1223	FALSE	1	2498.1	48	113	1383842	48113	dallas	Dallas County	6	H1	G4020	206	19100	19124	A	2261231972	92085898	32.7669866	-96.7784238	dallas	0.395	0.41	0.42	0.54	0.81	0.415
299599	299599	2498	-96.642873	32.984482	1224	FALSE	1	2498.1	48	113	1383842	48113	dallas	Dallas County	6	H1	G4020	206	19100	19124	A	2261231972	92085898	32.7669866	-96.7784238	dallas	0.395	0.41	0.42	0.54	0.81	0.415
299600	299600	2498	-96.642705	32.984479	1225	FALSE	1	2498.1	48	113	1383842	48113	dallas	Dallas County	6	H1	G4020	206	19100	19124	A	2261231972	92085898	32.7669866	-96.7784238	dallas	0.395	0.41	0.42	0.54	0.81	0.415
299601	299601	2498	-96.641689	32.984461	1226	FALSE	1	2498.1	48	113	1383842	48113	dallas	Dallas County	6	H1	G4020	206	19100	19124	A	2261231972	92085898	32.7669866	-96.7784238	dallas	0.395	0.41	0.42	0.54	0.81	0.415
299602	299602	2498	-96.641293	32.984454	1227	FALSE	1	2498.1	48	113	1383842	48113	dallas	Dallas County	6	H1	G4020	206	19100	19124	A	2261231972	92085898	32.7669866	-96.7784238	dallas	0.395	0.41	0.42	0.54	0.81	0.415
299603	299603	2498	-96.641044	32.98445	1228	FALSE	1	2498.1	48	113	1383842	48113	dallas	Dallas County	6	H1	G4020	206	19100	19124	A	2261231972	92085898	32.7669866	-96.7784238	dallas	0.395	0.41	0.42	0.54	0.81	0.415
299604	299604	2498	-96.640897	32.984447	1229	FALSE	1	2498.1	48	113	1383842	48113	dallas	Dallas County	6	H1	G4020	206	19100	19124	A	2261231972	92085898	32.7669866	-96.7784238	dallas	0.395	0.41	0.42	0.54	0.81	0.415
299605	299605	2498	-96.640645	32.984444	1230	FALSE	1	2498.1	48	113	1383842	48113	dallas	Dallas County	6	H1	G4020	206	19100	19124	A	2261231972	92085898	32.7669866	-96.7784238	dallas	0.395	0.41	0.42	0.54	0.81	0.415
299606	299606	2498	-96.638898	32.984413	1231	FALSE	1	2498.1	48	113	1383842	48113	dallas	Dallas County	6	H1	G4020	206	19100	19124	A	2261231972	92085898	32.7669866	-96.7784238	dallas	0.395	0.41	0.42	0.54	0.81	0.415
299607	299607	2498	-96.634146	32.98433	1232	FALSE	1	2498.1	48	113	1383842	48113	dallas	Dallas County	6	H1	G4020	206	19100	19124	A	2261231972	92085898	32.7669866	-96.7784238	dallas	0.395	0.41	0.42	0.54	0.81	0.415
299608	299608	2498	-96.633101	32.984314	1233	FALSE	1	2498.1	48	113	1383842	48113	dallas	Dallas County	6	H1	G4020	206	19100	19124	A	2261231972	92085898	32.7669866	-96.7784238	dallas	0.395	0.41	0.42	0.54	0.81	0.415
299609	299609	2498	-96.63253	32.984302	1234	FALSE	1	2498.1	48	113	1383842	48113	dallas	Dallas County	6	H1	G4020	206	19100	19124	A	2261231972	92085898	32.7669866	-96.7784238	dallas	0.395	0.41	0.42	0.54	0.81	0.415
299610	299610	2498	-96.63196	32.984293	1235	FALSE	1	2498.1	48	113	1383842	48113	dallas	Dallas County	6	H1	G4020	206	19100	19124	A	2261231972	92085898	32.7669866	-96.7784238	dallas	0.395	0.41	0.42	0.54	0.81	0.415
299611	299611	2498	-96.631048	32.984278	1236	FALSE	1	2498.1	48	113	1383842	48113	dallas	Dallas County	6	H1	G4020	206	19100	19124	A	2261231972	92085898	32.7669866	-96.7784238	dallas	0.395	0.41	0.42	0.54	0.81	0.415
299612	299612	2498	-96.630136	32.984263	1237	FALSE	1	2498.1	48	113	1383842	48113	dallas	Dallas County	6	H1	G4020	206	19100	19124	A	2261231972	92085898	32.7669866	-96.7784238	dallas	0.395	0.41	0.42	0.54	0.81	0.415
299613	299613	2498	-96.629754	32.984256	1238	FALSE	1	2498.1	48	113	1383842	48113	dallas	Dallas County	6	H1	G4020	206	19100	19124	A	2261231972	92085898	32.7669866	-96.7784238	dallas	0.395	0.41	0.42	0.54	0.81	0.415
299614	299614	2498	-96.629375	32.984249	1239	FALSE	1	2498.1	48	113	1383842	48113	dallas	Dallas County	6	H1	G4020	206	19100	19124	A	2261231972	92085898	32.7669866	-96.7784238	dallas	0.395	0.41	0.42	0.54	0.81	0.415
299615	299615	2498	-96.629141	32.984246	1240	FALSE	1	2498.1	48	113	1383842	48113	dallas	Dallas County	6	H1	G4020	206	19100	19124	A	2261231972	92085898	32.7669866	-96.7784238	dallas	0.395	0.41	0.42	0.54	0.81	0.415
299616	299616	2498	-96.628857	32.984242	1241	FALSE	1	2498.1	48	113	1383842	48113	dallas	Dallas County	6	H1	G4020	206	19100	19124	A	2261231972	92085898	32.7669866	-96.7784238	dallas	0.395	0.41	0.42	0.54	0.81	0.415
299617	299617	2498	-96.628479	32.984238	1242	FALSE	1	2498.1	48	113	1383842	48113	dallas	Dallas County	6	H1	G4020	206	19100	19124	A	2261231972	92085898	32.7669866	-96.7784238	dallas	0.395	0.41	0.42	0.54	0.81	0.415
299618	299618	2498	-96.627714	32.98422	1243	FALSE	1	2498.1	48	113	1383842	48113	dallas	Dallas County	6	H1	G4020	206	19100	19124	A	2261231972	92085898	32.7669866	-96.7784238	dallas	0.395	0.41	0.42	0.54	0.81	0.415
299619	299619	2498	-96.627625	32.98422	1244	FALSE	1	2498.1	48	113	1383842	48113	dallas	Dallas County	6	H1	G4020	206	19100	19124	A	2261231972	92085898	32.7669866	-96.7784238	dallas	0.395	0.41	0.42	0.54	0.81	0.415
299620	299620	2498	-96.62485	32.98422	1245	FALSE	1	2498.1	48	113	1383842	48113	dallas	Dallas County	6	H1	G4020	206	19100	19124	A	2261231972	92085898	32.7669866	-96.7784238	dallas	0.395	0.41	0.42	0.54	0.81	0.415
299621	299621	2498	-96.624794	32.98422	1246	FALSE	1	2498.1	48	113	1383842	48113	dallas	Dallas County	6	H1	G4020	206	19100	19124	A	2261231972	92085898	32.7669866	-96.7784238	dallas	0.395	0.41	0.42	0.54	0.81	0.415
299622	299622	2498	-96.624695	32.98422	1247	FALSE	1	2498.1	48	113	1383842	48113	dallas	Dallas County	6	H1	G4020	206	19100	19124	A	2261231972	92085898	32.7669866	-96.7784238	dallas	0.395	0.41	0.42	0.54	0.81	0.415
299623	299623	2498	-96.624629	32.98422	1248	FALSE	1	2498.1	48	113	1383842	48113	dallas	Dallas County	6	H1	G4020	206	19100	19124	A	2261231972	92085898	32.7669866	-96.7784238	dallas	0.395	0.41	0.42	0.54	0.81	0.415
299624	299624	2498	-96.624573	32.98422	1249	FALSE	1	2498.1	48	113	1383842	48113	dallas	Dallas County	6	H1	G4020	206	19100	19124	A	2261231972	92085898	32.7669866	-96.7784238	dallas	0.395	0.41	0.42	0.54	0.81	0.415
299625	299625	2498	-96.624431	32.98422	1250	FALSE	1	2498.1	48	113	1383842	48113	dallas	Dallas County	6	H1	G4020	206	19100	19124	A	2261231972	92085898	32.7669866	-96.7784238	dallas	0.395	0.41	0.42	0.54	0.81	0.415
299626	299626	2498	-96.624307	32.98422	1251	FALSE	1	2498.1	48	113	1383842	48113	dallas	Dallas County	6	H1	G4020	206	19100	19124	A	2261231972	92085898	32.7669866	-96.7784238	dallas	0.395	0.41	0.42	0.54	0.81	0.415
299627	299627	2498	-96.623934	32.98422	1252	FALSE	1	2498.1	48	113	1383842	48113	dallas	Dallas County	6	H1	G4020	206	19100	19124	A	2261231972	92085898	32.7669866	-96.7784238	dallas	0.395	0.41	0.42	0.54	0.81	0.415
299628	299628	2498	-96.623647	32.984214	1253	FALSE	1	2498.1	48	113	1383842	48113	dallas	Dallas County	6	H1	G4020	206	19100	19124	A	2261231972	92085898	32.7669866	-96.7784238	dallas	0.395	0.41	0.42	0.54	0.81	0.415
299629	299629	2498	-96.623635	32.984214	1254	FALSE	1	2498.1	48	113	1383842	48113	dallas	Dallas County	6	H1	G4020	206	19100	19124	A	2261231972	92085898	32.7669866	-96.7784238	dallas	0.395	0.41	0.42	0.54	0.81	0.415
299630	299630	2498	-96.623566	32.984213	1255	FALSE	1	2498.1	48	113	1383842	48113	dallas	Dallas County	6	H1	G4020	206	19100	19124	A	2261231972	92085898	32.7669866	-96.7784238	dallas	0.395	0.41	0.42	0.54	0.81	0.415
299631	299631	2498	-96.62348	32.984211	1256	FALSE	1	2498.1	48	113	1383842	48113	dallas	Dallas County	6	H1	G4020	206	19100	19124	A	2261231972	92085898	32.7669866	-96.7784238	dallas	0.395	0.41	0.42	0.54	0.81	0.415
299632	299632	2498	-96.623241	32.984207	1257	FALSE	1	2498.1	48	113	1383842	48113	dallas	Dallas County	6	H1	G4020	206	19100	19124	A	2261231972	92085898	32.7669866	-96.7784238	dallas	0.395	0.41	0.42	0.54	0.81	0.415
299633	299633	2498	-96.62307	32.984204	1258	FALSE	1	2498.1	48	113	1383842	48113	dallas	Dallas County	6	H1	G4020	206	19100	19124	A	2261231972	92085898	32.7669866	-96.7784238	dallas	0.395	0.41	0.42	0.54	0.81	0.415
299634	299634	2498	-96.622672	32.984195	1259	FALSE	1	2498.1	48	113	1383842	48113	dallas	Dallas County	6	H1	G4020	206	19100	19124	A	2261231972	92085898	32.7669866	-96.7784238	dallas	0.395	0.41	0.42	0.54	0.81	0.415
299635	299635	2498	-96.622586	32.984194	1260	FALSE	1	2498.1	48	113	1383842	48113	dallas	Dallas County	6	H1	G4020	206	19100	19124	A	2261231972	92085898	32.7669866	-96.7784238	dallas	0.395	0.41	0.42	0.54	0.81	0.415
299636	299636	2498	-96.622228	32.984188	1261	FALSE	1	2498.1	48	113	1383842	48113	dallas	Dallas County	6	H1	G4020	206	19100	19124	A	2261231972	92085898	32.7669866	-96.7784238	dallas	0.395	0.41	0.42	0.54	0.81	0.415
299637	299637	2498	-96.621819	32.984194	1262	FALSE	1	2498.1	48	113	1383842	48113	dallas	Dallas County	6	H1	G4020	206	19100	19124	A	2261231972	92085898	32.7669866	-96.7784238	dallas	0.395	0.41	0.42	0.54	0.81	0.415
299638	299638	2498	-96.621034	32.984165	1263	FALSE	1	2498.1	48	113	1383842	48113	dallas	Dallas County	6	H1	G4020	206	19100	19124	A	2261231972	92085898	32.7669866	-96.7784238	dallas	0.395	0.41	0.42	0.54	0.81	0.415
299639	299639	2498	-96.61992	32.984144	1264	FALSE	1	2498.1	48	113	1383842	48113	dallas	Dallas County	6	H1	G4020	206	19100	19124	A	2261231972	92085898	32.7669866	-96.7784238	dallas	0.395	0.41	0.42	0.54	0.81	0.415
299640	299640	2498	-96.619841	32.984142	1265	FALSE	1	2498.1	48	113	1383842	48113	dallas	Dallas County	6	H1	G4020	206	19100	19124	A	2261231972	92085898	32.7669866	-96.7784238	dallas	0.395	0.41	0.42	0.54	0.81	0.415
299641	299641	2498	-96.619328	32.98413	1266	FALSE	1	2498.1	48	113	1383842	48113	dallas	Dallas County	6	H1	G4020	206	19100	19124	A	2261231972	92085898	32.7669866	-96.7784238	dallas	0.395	0.41	0.42	0.54	0.81	0.415
299642	299642	2498	-96.618816	32.984121	1267	FALSE	1	2498.1	48	113	1383842	48113	dallas	Dallas County	6	H1	G4020	206	19100	19124	A	2261231972	92085898	32.7669866	-96.7784238	dallas	0.395	0.41	0.42	0.54	0.81	0.415
299643	299643	2498	-96.618804	32.984121	1268	FALSE	1	2498.1	48	113	1383842	48113	dallas	Dallas County	6	H1	G4020	206	19100	19124	A	2261231972	92085898	32.7669866	-96.7784238	dallas	0.395	0.41	0.42	0.54	0.81	0.415
299644	299644	2498	-96.614924	32.984046	1269	FALSE	1	2498.1	48	113	1383842	48113	dallas	Dallas County	6	H1	G4020	206	19100	19124	A	2261231972	92085898	32.7669866	-96.7784238	dallas	0.395	0.41	0.42	0.54	0.81	0.415
299645	299645	2498	-96.614756	32.984048	1270	FALSE	1	2498.1	48	113	1383842	48113	dallas	Dallas County	6	H1	G4020	206	19100	19124	A	2261231972	92085898	32.7669866	-96.7784238	dallas	0.395	0.41	0.42	0.54	0.81	0.415
299646	299646	2498	-96.614373	32.984035	1271	FALSE	1	2498.1	48	113	1383842	48113	dallas	Dallas County	6	H1	G4020	206	19100	19124	A	2261231972	92085898	32.7669866	-96.7784238	dallas	0.395	0.41	0.42	0.54	0.81	0.415
299647	299647	2498	-96.613632	32.984021	1272	FALSE	1	2498.1	48	113	1383842	48113	dallas	Dallas County	6	H1	G4020	206	19100	19124	A	2261231972	92085898	32.7669866	-96.7784238	dallas	0.395	0.41	0.42	0.54	0.81	0.415
299648	299648	2498	-96.613377	32.984021	1273	FALSE	1	2498.1	48	113	1383842	48113	dallas	Dallas County	6	H1	G4020	206	19100	19124	A	2261231972	92085898	32.7669866	-96.7784238	dallas	0.395	0.41	0.42	0.54	0.81	0.415
299649	299649	2498	-96.610817	32.984021	1274	FALSE	1	2498.1	48	113	1383842	48113	dallas	Dallas County	6	H1	G4020	206	19100	19124	A	2261231972	92085898	32.7669866	-96.7784238	dallas	0.395	0.41	0.42	0.54	0.81	0.415
299650	299650	2498	-96.609443	32.984021	1275	FALSE	1	2498.1	48	113	1383842	48113	dallas	Dallas County	6	H1	G4020	206	19100	19124	A	2261231972	92085898	32.7669866	-96.7784238	dallas	0.395	0.41	0.42	0.54	0.81	0.415
299651	299651	2498	-96.609389	32.984021	1276	FALSE	1	2498.1	48	113	1383842	48113	dallas	Dallas County	6	H1	G4020	206	19100	19124	A	2261231972	92085898	32.7669866	-96.7784238	dallas	0.395	0.41	0.42	0.54	0.81	0.415
299652	299652	2498	-96.608371	32.984021	1277	FALSE	1	2498.1	48	113	1383842	48113	dallas	Dallas County	6	H1	G4020	206	19100	19124	A	2261231972	92085898	32.7669866	-96.7784238	dallas	0.395	0.41	0.42	0.54	0.81	0.415
299653	299653	2498	-96.60816	32.984007	1278	FALSE	1	2498.1	48	113	1383842	48113	dallas	Dallas County	6	H1	G4020	206	19100	19124	A	2261231972	92085898	32.7669866	-96.7784238	dallas	0.395	0.41	0.42	0.54	0.81	0.415
299654	299654	2498	-96.607907	32.983989	1279	FALSE	1	2498.1	48	113	1383842	48113	dallas	Dallas County	6	H1	G4020	206	19100	19124	A	2261231972	92085898	32.7669866	-96.7784238	dallas	0.395	0.41	0.42	0.54	0.81	0.415
299655	299655	2498	-96.607877	32.983986	1280	FALSE	1	2498.1	48	113	1383842	48113	dallas	Dallas County	6	H1	G4020	206	19100	19124	A	2261231972	92085898	32.7669866	-96.7784238	dallas	0.395	0.41	0.42	0.54	0.81	0.415
299656	299656	2498	-96.606971	32.983922	1281	FALSE	1	2498.1	48	113	1383842	48113	dallas	Dallas County	6	H1	G4020	206	19100	19124	A	2261231972	92085898	32.7669866	-96.7784238	dallas	0.395	0.41	0.42	0.54	0.81	0.415
299657	299657	2498	-96.606839	32.98392	1282	FALSE	1	2498.1	48	113	1383842	48113	dallas	Dallas County	6	H1	G4020	206	19100	19124	A	2261231972	92085898	32.7669866	-96.7784238	dallas	0.395	0.41	0.42	0.54	0.81	0.415
299658	299658	2498	-96.606417	32.983916	1283	FALSE	1	2498.1	48	113	1383842	48113	dallas	Dallas County	6	H1	G4020	206	19100	19124	A	2261231972	92085898	32.7669866	-96.7784238	dallas	0.395	0.41	0.42	0.54	0.81	0.415
299659	299659	2498	-96.605607	32.983908	1284	FALSE	1	2498.1	48	113	1383842	48113	dallas	Dallas County	6	H1	G4020	206	19100	19124	A	2261231972	92085898	32.7669866	-96.7784238	dallas	0.395	0.41	0.42	0.54	0.81	0.415
299660	299660	2498	-96.605071	32.983902	1285	FALSE	1	2498.1	48	113	1383842	48113	dallas	Dallas County	6	H1	G4020	206	19100	19124	A	2261231972	92085898	32.7669866	-96.7784238	dallas	0.395	0.41	0.42	0.54	0.81	0.415
299661	299661	2498	-96.604559	32.983898	1286	FALSE	1	2498.1	48	113	1383842	48113	dallas	Dallas County	6	H1	G4020	206	19100	19124	A	2261231972	92085898	32.7669866	-96.7784238	dallas	0.395	0.41	0.42	0.54	0.81	0.415
299662	299662	2498	-96.604152	32.983894	1287	FALSE	1	2498.1	48	113	1383842	48113	dallas	Dallas County	6	H1	G4020	206	19100	19124	A	2261231972	92085898	32.7669866	-96.7784238	dallas	0.395	0.41	0.42	0.54	0.81	0.415
299663	299663	2498	-96.604121	32.983894	1288	FALSE	1	2498.1	48	113	1383842	48113	dallas	Dallas County	6	H1	G4020	206	19100	19124	A	2261231972	92085898	32.7669866	-96.7784238	dallas	0.395	0.41	0.42	0.54	0.81	0.415
299664	299664	2498	-96.603831	32.983891	1289	FALSE	1	2498.1	48	113	1383842	48113	dallas	Dallas County	6	H1	G4020	206	19100	19124	A	2261231972	92085898	32.7669866	-96.7784238	dallas	0.395	0.41	0.42	0.54	0.81	0.415
299665	299665	2498	-96.603671	32.983889	1290	FALSE	1	2498.1	48	113	1383842	48113	dallas	Dallas County	6	H1	G4020	206	19100	19124	A	2261231972	92085898	32.7669866	-96.7784238	dallas	0.395	0.41	0.42	0.54	0.81	0.415
299666	299666	2498	-96.603559	32.983888	1291	FALSE	1	2498.1	48	113	1383842	48113	dallas	Dallas County	6	H1	G4020	206	19100	19124	A	2261231972	92085898	32.7669866	-96.7784238	dallas	0.395	0.41	0.42	0.54	0.81	0.415
299667	299667	2498	-96.603383	32.983887	1292	FALSE	1	2498.1	48	113	1383842	48113	dallas	Dallas County	6	H1	G4020	206	19100	19124	A	2261231972	92085898	32.7669866	-96.7784238	dallas	0.395	0.41	0.42	0.54	0.81	0.415
299668	299668	2498	-96.603293	32.983887	1293	FALSE	1	2498.1	48	113	1383842	48113	dallas	Dallas County	6	H1	G4020	206	19100	19124	A	2261231972	92085898	32.7669866	-96.7784238	dallas	0.395	0.41	0.42	0.54	0.81	0.415
299669	299669	2498	-96.603197	32.983886	1294	FALSE	1	2498.1	48	113	1383842	48113	dallas	Dallas County	6	H1	G4020	206	19100	19124	A	2261231972	92085898	32.7669866	-96.7784238	dallas	0.395	0.41	0.42	0.54	0.81	0.415
299670	299670	2498	-96.602902	32.983883	1295	FALSE	1	2498.1	48	113	1383842	48113	dallas	Dallas County	6	H1	G4020	206	19100	19124	A	2261231972	92085898	32.7669866	-96.7784238	dallas	0.395	0.41	0.42	0.54	0.81	0.415
299671	299671	2498	-96.602115	32.983876	1296	FALSE	1	2498.1	48	113	1383842	48113	dallas	Dallas County	6	H1	G4020	206	19100	19124	A	2261231972	92085898	32.7669866	-96.7784238	dallas	0.395	0.41	0.42	0.54	0.81	0.415
299672	299672	2498	-96.601461	32.98387	1297	FALSE	1	2498.1	48	113	1383842	48113	dallas	Dallas County	6	H1	G4020	206	19100	19124	A	2261231972	92085898	32.7669866	-96.7784238	dallas	0.395	0.41	0.42	0.54	0.81	0.415
299673	299673	2498	-96.60121	32.983868	1298	FALSE	1	2498.1	48	113	1383842	48113	dallas	Dallas County	6	H1	G4020	206	19100	19124	A	2261231972	92085898	32.7669866	-96.7784238	dallas	0.395	0.41	0.42	0.54	0.81	0.415
299674	299674	2498	-96.601024	32.983867	1299	FALSE	1	2498.1	48	113	1383842	48113	dallas	Dallas County	6	H1	G4020	206	19100	19124	A	2261231972	92085898	32.7669866	-96.7784238	dallas	0.395	0.41	0.42	0.54	0.81	0.415
299675	299675	2498	-96.599976	32.983856	1300	FALSE	1	2498.1	48	113	1383842	48113	dallas	Dallas County	6	H1	G4020	206	19100	19124	A	2261231972	92085898	32.7669866	-96.7784238	dallas	0.395	0.41	0.42	0.54	0.81	0.415
299676	299676	2498	-96.599918	32.983855	1301	FALSE	1	2498.1	48	113	1383842	48113	dallas	Dallas County	6	H1	G4020	206	19100	19124	A	2261231972	92085898	32.7669866	-96.7784238	dallas	0.395	0.41	0.42	0.54	0.81	0.415
299677	299677	2498	-96.598889	32.983845	1302	FALSE	1	2498.1	48	113	1383842	48113	dallas	Dallas County	6	H1	G4020	206	19100	19124	A	2261231972	92085898	32.7669866	-96.7784238	dallas	0.395	0.41	0.42	0.54	0.81	0.415
299678	299678	2498	-96.597845	32.983835	1303	FALSE	1	2498.1	48	113	1383842	48113	dallas	Dallas County	6	H1	G4020	206	19100	19124	A	2261231972	92085898	32.7669866	-96.7784238	dallas	0.395	0.41	0.42	0.54	0.81	0.415
299679	299679	2498	-96.59627	32.983822	1304	FALSE	1	2498.1	48	113	1383842	48113	dallas	Dallas County	6	H1	G4020	206	19100	19124	A	2261231972	92085898	32.7669866	-96.7784238	dallas	0.395	0.41	0.42	0.54	0.81	0.415
299680	299680	2498	-96.595999	32.983814	1305	FALSE	1	2498.1	48	113	1383842	48113	dallas	Dallas County	6	H1	G4020	206	19100	19124	A	2261231972	92085898	32.7669866	-96.7784238	dallas	0.395	0.41	0.42	0.54	0.81	0.415
299681	299681	2498	-96.595197	32.98379	1306	FALSE	1	2498.1	48	113	1383842	48113	dallas	Dallas County	6	H1	G4020	206	19100	19124	A	2261231972	92085898	32.7669866	-96.7784238	dallas	0.395	0.41	0.42	0.54	0.81	0.415
299682	299682	2498	-96.592971	32.983722	1307	FALSE	1	2498.1	48	113	1383842	48113	dallas	Dallas County	6	H1	G4020	206	19100	19124	A	2261231972	92085898	32.7669866	-96.7784238	dallas	0.395	0.41	0.42	0.54	0.81	0.415
299683	299683	2498	-96.58757	32.983621	1308	FALSE	1	2498.1	48	113	1383842	48113	dallas	Dallas County	6	H1	G4020	206	19100	19124	A	2261231972	92085898	32.7669866	-96.7784238	dallas	0.395	0.41	0.42	0.54	0.81	0.415
299684	299684	2498	-96.587438	32.983621	1309	FALSE	1	2498.1	48	113	1383842	48113	dallas	Dallas County	6	H1	G4020	206	19100	19124	A	2261231972	92085898	32.7669866	-96.7784238	dallas	0.395	0.41	0.42	0.54	0.81	0.415
299685	299685	2498	-96.58463	32.983621	1310	FALSE	1	2498.1	48	113	1383842	48113	dallas	Dallas County	6	H1	G4020	206	19100	19124	A	2261231972	92085898	32.7669866	-96.7784238	dallas	0.395	0.41	0.42	0.54	0.81	0.415
299686	299686	2498	-96.584404	32.983621	1311	FALSE	1	2498.1	48	113	1383842	48113	dallas	Dallas County	6	H1	G4020	206	19100	19124	A	2261231972	92085898	32.7669866	-96.7784238	dallas	0.395	0.41	0.42	0.54	0.81	0.415
299687	299687	2498	-96.584358	32.983621	1312	FALSE	1	2498.1	48	113	1383842	48113	dallas	Dallas County	6	H1	G4020	206	19100	19124	A	2261231972	92085898	32.7669866	-96.7784238	dallas	0.395	0.41	0.42	0.54	0.81	0.415
299688	299688	2498	-96.58428	32.983621	1313	FALSE	1	2498.1	48	113	1383842	48113	dallas	Dallas County	6	H1	G4020	206	19100	19124	A	2261231972	92085898	32.7669866	-96.7784238	dallas	0.395	0.41	0.42	0.54	0.81	0.415
299689	299689	2498	-96.584179	32.983621	1314	FALSE	1	2498.1	48	113	1383842	48113	dallas	Dallas County	6	H1	G4020	206	19100	19124	A	2261231972	92085898	32.7669866	-96.7784238	dallas	0.395	0.41	0.42	0.54	0.81	0.415
299690	299690	2498	-96.58407	32.983621	1315	FALSE	1	2498.1	48	113	1383842	48113	dallas	Dallas County	6	H1	G4020	206	19100	19124	A	2261231972	92085898	32.7669866	-96.7784238	dallas	0.395	0.41	0.42	0.54	0.81	0.415
299691	299691	2498	-96.583969	32.983615	1316	FALSE	1	2498.1	48	113	1383842	48113	dallas	Dallas County	6	H1	G4020	206	19100	19124	A	2261231972	92085898	32.7669866	-96.7784238	dallas	0.395	0.41	0.42	0.54	0.81	0.415
299692	299692	2498	-96.583958	32.983614	1317	FALSE	1	2498.1	48	113	1383842	48113	dallas	Dallas County	6	H1	G4020	206	19100	19124	A	2261231972	92085898	32.7669866	-96.7784238	dallas	0.395	0.41	0.42	0.54	0.81	0.415
299693	299693	2498	-96.583842	32.983608	1318	FALSE	1	2498.1	48	113	1383842	48113	dallas	Dallas County	6	H1	G4020	206	19100	19124	A	2261231972	92085898	32.7669866	-96.7784238	dallas	0.395	0.41	0.42	0.54	0.81	0.415
299694	299694	2498	-96.582471	32.983522	1319	FALSE	1	2498.1	48	113	1383842	48113	dallas	Dallas County	6	H1	G4020	206	19100	19124	A	2261231972	92085898	32.7669866	-96.7784238	dallas	0.395	0.41	0.42	0.54	0.81	0.415
299695	299695	2498	-96.580571	32.983522	1320	FALSE	1	2498.1	48	113	1383842	48113	dallas	Dallas County	6	H1	G4020	206	19100	19124	A	2261231972	92085898	32.7669866	-96.7784238	dallas	0.395	0.41	0.42	0.54	0.81	0.415
299696	299696	2498	-96.580339	32.983517	1321	FALSE	1	2498.1	48	113	1383842	48113	dallas	Dallas County	6	H1	G4020	206	19100	19124	A	2261231972	92085898	32.7669866	-96.7784238	dallas	0.395	0.41	0.42	0.54	0.81	0.415
299697	299697	2498	-96.579636	32.983504	1322	FALSE	1	2498.1	48	113	1383842	48113	dallas	Dallas County	6	H1	G4020	206	19100	19124	A	2261231972	92085898	32.7669866	-96.7784238	dallas	0.395	0.41	0.42	0.54	0.81	0.415
299698	299698	2498	-96.579093	32.983494	1323	FALSE	1	2498.1	48	113	1383842	48113	dallas	Dallas County	6	H1	G4020	206	19100	19124	A	2261231972	92085898	32.7669866	-96.7784238	dallas	0.395	0.41	0.42	0.54	0.81	0.415
299699	299699	2498	-96.577575	32.983465	1324	FALSE	1	2498.1	48	113	1383842	48113	dallas	Dallas County	6	H1	G4020	206	19100	19124	A	2261231972	92085898	32.7669866	-96.7784238	dallas	0.395	0.41	0.42	0.54	0.81	0.415
299700	299700	2498	-96.576323	32.983443	1325	FALSE	1	2498.1	48	113	1383842	48113	dallas	Dallas County	6	H1	G4020	206	19100	19124	A	2261231972	92085898	32.7669866	-96.7784238	dallas	0.395	0.41	0.42	0.54	0.81	0.415
299701	299701	2498	-96.575061	32.983421	1326	FALSE	1	2498.1	48	113	1383842	48113	dallas	Dallas County	6	H1	G4020	206	19100	19124	A	2261231972	92085898	32.7669866	-96.7784238	dallas	0.395	0.41	0.42	0.54	0.81	0.415
299702	299702	2498	-96.571445	32.983348	1327	FALSE	1	2498.1	48	113	1383842	48113	dallas	Dallas County	6	H1	G4020	206	19100	19124	A	2261231972	92085898	32.7669866	-96.7784238	dallas	0.395	0.41	0.42	0.54	0.81	0.415
299703	299703	2498	-96.569557	32.983309	1328	FALSE	1	2498.1	48	113	1383842	48113	dallas	Dallas County	6	H1	G4020	206	19100	19124	A	2261231972	92085898	32.7669866	-96.7784238	dallas	0.395	0.41	0.42	0.54	0.81	0.415
299704	299704	2498	-96.568503	32.983288	1329	FALSE	1	2498.1	48	113	1383842	48113	dallas	Dallas County	6	H1	G4020	206	19100	19124	A	2261231972	92085898	32.7669866	-96.7784238	dallas	0.395	0.41	0.42	0.54	0.81	0.415
299705	299705	2498	-96.568162	32.983281	1330	FALSE	1	2498.1	48	113	1383842	48113	dallas	Dallas County	6	H1	G4020	206	19100	19124	A	2261231972	92085898	32.7669866	-96.7784238	dallas	0.395	0.41	0.42	0.54	0.81	0.415
299706	299706	2498	-96.567943	32.983276	1331	FALSE	1	2498.1	48	113	1383842	48113	dallas	Dallas County	6	H1	G4020	206	19100	19124	A	2261231972	92085898	32.7669866	-96.7784238	dallas	0.395	0.41	0.42	0.54	0.81	0.415
299707	299707	2498	-96.567829	32.983274	1332	FALSE	1	2498.1	48	113	1383842	48113	dallas	Dallas County	6	H1	G4020	206	19100	19124	A	2261231972	92085898	32.7669866	-96.7784238	dallas	0.395	0.41	0.42	0.54	0.81	0.415
299708	299708	2498	-96.567298	32.983264	1333	FALSE	1	2498.1	48	113	1383842	48113	dallas	Dallas County	6	H1	G4020	206	19100	19124	A	2261231972	92085898	32.7669866	-96.7784238	dallas	0.395	0.41	0.42	0.54	0.81	0.415
299709	299709	2498	-96.566375	32.983245	1334	FALSE	1	2498.1	48	113	1383842	48113	dallas	Dallas County	6	H1	G4020	206	19100	19124	A	2261231972	92085898	32.7669866	-96.7784238	dallas	0.395	0.41	0.42	0.54	0.81	0.415
299710	299710	2498	-96.566082	32.98324	1335	FALSE	1	2498.1	48	113	1383842	48113	dallas	Dallas County	6	H1	G4020	206	19100	19124	A	2261231972	92085898	32.7669866	-96.7784238	dallas	0.395	0.41	0.42	0.54	0.81	0.415
299711	299711	2498	-96.565895	32.983236	1336	FALSE	1	2498.1	48	113	1383842	48113	dallas	Dallas County	6	H1	G4020	206	19100	19124	A	2261231972	92085898	32.7669866	-96.7784238	dallas	0.395	0.41	0.42	0.54	0.81	0.415
299712	299712	2498	-96.565484	32.983228	1337	FALSE	1	2498.1	48	113	1383842	48113	dallas	Dallas County	6	H1	G4020	206	19100	19124	A	2261231972	92085898	32.7669866	-96.7784238	dallas	0.395	0.41	0.42	0.54	0.81	0.415
299713	299713	2498	-96.56497	32.983217	1338	FALSE	1	2498.1	48	113	1383842	48113	dallas	Dallas County	6	H1	G4020	206	19100	19124	A	2261231972	92085898	32.7669866	-96.7784238	dallas	0.395	0.41	0.42	0.54	0.81	0.415
299714	299714	2498	-96.563999	32.9832	1339	FALSE	1	2498.1	48	113	1383842	48113	dallas	Dallas County	6	H1	G4020	206	19100	19124	A	2261231972	92085898	32.7669866	-96.7784238	dallas	0.395	0.41	0.42	0.54	0.81	0.415
299715	299715	2498	-96.563282	32.983188	1340	FALSE	1	2498.1	48	113	1383842	48113	dallas	Dallas County	6	H1	G4020	206	19100	19124	A	2261231972	92085898	32.7669866	-96.7784238	dallas	0.395	0.41	0.42	0.54	0.81	0.415
299716	299716	2498	-96.562352	32.983168	1341	FALSE	1	2498.1	48	113	1383842	48113	dallas	Dallas County	6	H1	G4020	206	19100	19124	A	2261231972	92085898	32.7669866	-96.7784238	dallas	0.395	0.41	0.42	0.54	0.81	0.415
299717	299717	2498	-96.56137	32.983147	1342	FALSE	1	2498.1	48	113	1383842	48113	dallas	Dallas County	6	H1	G4020	206	19100	19124	A	2261231972	92085898	32.7669866	-96.7784238	dallas	0.395	0.41	0.42	0.54	0.81	0.415
299718	299718	2498	-96.561356	32.983147	1343	FALSE	1	2498.1	48	113	1383842	48113	dallas	Dallas County	6	H1	G4020	206	19100	19124	A	2261231972	92085898	32.7669866	-96.7784238	dallas	0.395	0.41	0.42	0.54	0.81	0.415
299719	299719	2498	-96.560796	32.983136	1344	FALSE	1	2498.1	48	113	1383842	48113	dallas	Dallas County	6	H1	G4020	206	19100	19124	A	2261231972	92085898	32.7669866	-96.7784238	dallas	0.395	0.41	0.42	0.54	0.81	0.415
299720	299720	2498	-96.560582	32.983131	1345	FALSE	1	2498.1	48	113	1383842	48113	dallas	Dallas County	6	H1	G4020	206	19100	19124	A	2261231972	92085898	32.7669866	-96.7784238	dallas	0.395	0.41	0.42	0.54	0.81	0.415
299721	299721	2498	-96.560368	32.983127	1346	FALSE	1	2498.1	48	113	1383842	48113	dallas	Dallas County	6	H1	G4020	206	19100	19124	A	2261231972	92085898	32.7669866	-96.7784238	dallas	0.395	0.41	0.42	0.54	0.81	0.415
299722	299722	2498	-96.560244	32.983126	1347	FALSE	1	2498.1	48	113	1383842	48113	dallas	Dallas County	6	H1	G4020	206	19100	19124	A	2261231972	92085898	32.7669866	-96.7784238	dallas	0.395	0.41	0.42	0.54	0.81	0.415
299723	299723	2498	-96.560119	32.983123	1348	FALSE	1	2498.1	48	113	1383842	48113	dallas	Dallas County	6	H1	G4020	206	19100	19124	A	2261231972	92085898	32.7669866	-96.7784238	dallas	0.395	0.41	0.42	0.54	0.81	0.415
299724	299724	2498	-96.559971	32.983119	1349	FALSE	1	2498.1	48	113	1383842	48113	dallas	Dallas County	6	H1	G4020	206	19100	19124	A	2261231972	92085898	32.7669866	-96.7784238	dallas	0.395	0.41	0.42	0.54	0.81	0.415
299725	299725	2498	-96.559774	32.983114	1350	FALSE	1	2498.1	48	113	1383842	48113	dallas	Dallas County	6	H1	G4020	206	19100	19124	A	2261231972	92085898	32.7669866	-96.7784238	dallas	0.395	0.41	0.42	0.54	0.81	0.415
299726	299726	2498	-96.55957	32.98311	1351	FALSE	1	2498.1	48	113	1383842	48113	dallas	Dallas County	6	H1	G4020	206	19100	19124	A	2261231972	92085898	32.7669866	-96.7784238	dallas	0.395	0.41	0.42	0.54	0.81	0.415
299727	299727	2498	-96.559484	32.983109	1352	FALSE	1	2498.1	48	113	1383842	48113	dallas	Dallas County	6	H1	G4020	206	19100	19124	A	2261231972	92085898	32.7669866	-96.7784238	dallas	0.395	0.41	0.42	0.54	0.81	0.415
299728	299728	2498	-96.559336	32.983106	1353	FALSE	1	2498.1	48	113	1383842	48113	dallas	Dallas County	6	H1	G4020	206	19100	19124	A	2261231972	92085898	32.7669866	-96.7784238	dallas	0.395	0.41	0.42	0.54	0.81	0.415
299729	299729	2498	-96.559297	32.983105	1354	FALSE	1	2498.1	48	113	1383842	48113	dallas	Dallas County	6	H1	G4020	206	19100	19124	A	2261231972	92085898	32.7669866	-96.7784238	dallas	0.395	0.41	0.42	0.54	0.81	0.415
299730	299730	2498	-96.559129	32.9831	1355	FALSE	1	2498.1	48	113	1383842	48113	dallas	Dallas County	6	H1	G4020	206	19100	19124	A	2261231972	92085898	32.7669866	-96.7784238	dallas	0.395	0.41	0.42	0.54	0.81	0.415
299731	299731	2498	-96.557267	32.983062	1356	FALSE	1	2498.1	48	113	1383842	48113	dallas	Dallas County	6	H1	G4020	206	19100	19124	A	2261231972	92085898	32.7669866	-96.7784238	dallas	0.395	0.41	0.42	0.54	0.81	0.415
299732	299732	2498	-96.55717	32.98306	1357	FALSE	1	2498.1	48	113	1383842	48113	dallas	Dallas County	6	H1	G4020	206	19100	19124	A	2261231972	92085898	32.7669866	-96.7784238	dallas	0.395	0.41	0.42	0.54	0.81	0.415
299733	299733	2498	-96.556676	32.98305	1358	FALSE	1	2498.1	48	113	1383842	48113	dallas	Dallas County	6	H1	G4020	206	19100	19124	A	2261231972	92085898	32.7669866	-96.7784238	dallas	0.395	0.41	0.42	0.54	0.81	0.415
299734	299734	2498	-96.556625	32.983049	1359	FALSE	1	2498.1	48	113	1383842	48113	dallas	Dallas County	6	H1	G4020	206	19100	19124	A	2261231972	92085898	32.7669866	-96.7784238	dallas	0.395	0.41	0.42	0.54	0.81	0.415
299735	299735	2498	-96.556603	32.983049	1360	FALSE	1	2498.1	48	113	1383842	48113	dallas	Dallas County	6	H1	G4020	206	19100	19124	A	2261231972	92085898	32.7669866	-96.7784238	dallas	0.395	0.41	0.42	0.54	0.81	0.415
299736	299736	2498	-96.555811	32.983032	1361	FALSE	1	2498.1	48	113	1383842	48113	dallas	Dallas County	6	H1	G4020	206	19100	19124	A	2261231972	92085898	32.7669866	-96.7784238	dallas	0.395	0.41	0.42	0.54	0.81	0.415
299737	299737	2498	-96.551225	32.982938	1362	FALSE	1	2498.1	48	113	1383842	48113	dallas	Dallas County	6	H1	G4020	206	19100	19124	A	2261231972	92085898	32.7669866	-96.7784238	dallas	0.395	0.41	0.42	0.54	0.81	0.415
299738	299738	2498	-96.550378	32.982921	1363	FALSE	1	2498.1	48	113	1383842	48113	dallas	Dallas County	6	H1	G4020	206	19100	19124	A	2261231972	92085898	32.7669866	-96.7784238	dallas	0.395	0.41	0.42	0.54	0.81	0.415
299739	299739	2498	-96.550335	32.98292	1364	FALSE	1	2498.1	48	113	1383842	48113	dallas	Dallas County	6	H1	G4020	206	19100	19124	A	2261231972	92085898	32.7669866	-96.7784238	dallas	0.395	0.41	0.42	0.54	0.81	0.415
299740	299740	2498	-96.550259	32.982896	1365	FALSE	1	2498.1	48	113	1383842	48113	dallas	Dallas County	6	H1	G4020	206	19100	19124	A	2261231972	92085898	32.7669866	-96.7784238	dallas	0.395	0.41	0.42	0.54	0.81	0.415
299741	299741	2498	-96.550174	32.982885	1366	FALSE	1	2498.1	48	113	1383842	48113	dallas	Dallas County	6	H1	G4020	206	19100	19124	A	2261231972	92085898	32.7669866	-96.7784238	dallas	0.395	0.41	0.42	0.54	0.81	0.415
299742	299742	2498	-96.539646	32.982711	1367	FALSE	1	2498.1	48	113	1383842	48113	dallas	Dallas County	6	H1	G4020	206	19100	19124	A	2261231972	92085898	32.7669866	-96.7784238	dallas	0.395	0.41	0.42	0.54	0.81	0.415
299743	299743	2498	-96.539372	32.982706	1368	FALSE	1	2498.1	48	113	1383842	48113	dallas	Dallas County	6	H1	G4020	206	19100	19124	A	2261231972	92085898	32.7669866	-96.7784238	dallas	0.395	0.41	0.42	0.54	0.81	0.415
299744	299744	2498	-96.535835	32.982635	1369	FALSE	1	2498.1	48	113	1383842	48113	dallas	Dallas County	6	H1	G4020	206	19100	19124	A	2261231972	92085898	32.7669866	-96.7784238	dallas	0.395	0.41	0.42	0.54	0.81	0.415
299745	299745	2498	-96.534926	32.982622	1370	FALSE	1	2498.1	48	113	1383842	48113	dallas	Dallas County	6	H1	G4020	206	19100	19124	A	2261231972	92085898	32.7669866	-96.7784238	dallas	0.395	0.41	0.42	0.54	0.81	0.415
299746	299746	2498	-96.534765	32.982622	1371	FALSE	1	2498.1	48	113	1383842	48113	dallas	Dallas County	6	H1	G4020	206	19100	19124	A	2261231972	92085898	32.7669866	-96.7784238	dallas	0.395	0.41	0.42	0.54	0.81	0.415
299747	299747	2498	-96.534621	32.982622	1372	FALSE	1	2498.1	48	113	1383842	48113	dallas	Dallas County	6	H1	G4020	206	19100	19124	A	2261231972	92085898	32.7669866	-96.7784238	dallas	0.395	0.41	0.42	0.54	0.81	0.415
299748	299748	2498	-96.534282	32.982622	1373	FALSE	1	2498.1	48	113	1383842	48113	dallas	Dallas County	6	H1	G4020	206	19100	19124	A	2261231972	92085898	32.7669866	-96.7784238	dallas	0.395	0.41	0.42	0.54	0.81	0.415
299749	299749	2498	-96.533712	32.982622	1374	FALSE	1	2498.1	48	113	1383842	48113	dallas	Dallas County	6	H1	G4020	206	19100	19124	A	2261231972	92085898	32.7669866	-96.7784238	dallas	0.395	0.41	0.42	0.54	0.81	0.415
299750	299750	2498	-96.533459	32.982622	1375	FALSE	1	2498.1	48	113	1383842	48113	dallas	Dallas County	6	H1	G4020	206	19100	19124	A	2261231972	92085898	32.7669866	-96.7784238	dallas	0.395	0.41	0.42	0.54	0.81	0.415
299751	299751	2498	-96.532937	32.982622	1376	FALSE	1	2498.1	48	113	1383842	48113	dallas	Dallas County	6	H1	G4020	206	19100	19124	A	2261231972	92085898	32.7669866	-96.7784238	dallas	0.395	0.41	0.42	0.54	0.81	0.415
299752	299752	2498	-96.532449	32.982621	1377	FALSE	1	2498.1	48	113	1383842	48113	dallas	Dallas County	6	H1	G4020	206	19100	19124	A	2261231972	92085898	32.7669866	-96.7784238	dallas	0.395	0.41	0.42	0.54	0.81	0.415
299753	299753	2498	-96.53123	32.982621	1378	FALSE	1	2498.1	48	113	1383842	48113	dallas	Dallas County	6	H1	G4020	206	19100	19124	A	2261231972	92085898	32.7669866	-96.7784238	dallas	0.395	0.41	0.42	0.54	0.81	0.415
299754	299754	2498	-96.530567	32.98261	1379	FALSE	1	2498.1	48	113	1383842	48113	dallas	Dallas County	6	H1	G4020	206	19100	19124	A	2261231972	92085898	32.7669866	-96.7784238	dallas	0.395	0.41	0.42	0.54	0.81	0.415
299755	299755	2498	-96.529059	32.982586	1380	FALSE	1	2498.1	48	113	1383842	48113	dallas	Dallas County	6	H1	G4020	206	19100	19124	A	2261231972	92085898	32.7669866	-96.7784238	dallas	0.395	0.41	0.42	0.54	0.81	0.415
299756	299756	2498	-96.529009	32.982586	1381	FALSE	1	2498.1	48	113	1383842	48113	dallas	Dallas County	6	H1	G4020	206	19100	19124	A	2261231972	92085898	32.7669866	-96.7784238	dallas	0.395	0.41	0.42	0.54	0.81	0.415
299757	299757	2498	-96.528991	32.982589	1382	FALSE	1	2498.1	48	113	1383842	48113	dallas	Dallas County	6	H1	G4020	206	19100	19124	A	2261231972	92085898	32.7669866	-96.7784238	dallas	0.395	0.41	0.42	0.54	0.81	0.415
299758	299758	2498	-96.527319	32.982553	1383	FALSE	1	2498.1	48	113	1383842	48113	dallas	Dallas County	6	H1	G4020	206	19100	19124	A	2261231972	92085898	32.7669866	-96.7784238	dallas	0.395	0.41	0.42	0.54	0.81	0.415
299759	299759	2498	-96.525821	32.982523	1384	FALSE	1	2498.1	48	113	1383842	48113	dallas	Dallas County	6	H1	G4020	206	19100	19124	A	2261231972	92085898	32.7669866	-96.7784238	dallas	0.395	0.41	0.42	0.54	0.81	0.415
299760	299760	2498	-96.522645	32.98246	1385	FALSE	1	2498.1	48	113	1383842	48113	dallas	Dallas County	6	H1	G4020	206	19100	19124	A	2261231972	92085898	32.7669866	-96.7784238	dallas	0.395	0.41	0.42	0.54	0.81	0.415
299761	299761	2498	-96.521236	32.982434	1386	FALSE	1	2498.1	48	113	1383842	48113	dallas	Dallas County	6	H1	G4020	206	19100	19124	A	2261231972	92085898	32.7669866	-96.7784238	dallas	0.395	0.41	0.42	0.54	0.81	0.415
299762	299762	2498	-96.520907	32.982428	1387	FALSE	1	2498.1	48	113	1383842	48113	dallas	Dallas County	6	H1	G4020	206	19100	19124	A	2261231972	92085898	32.7669866	-96.7784238	dallas	0.395	0.41	0.42	0.54	0.81	0.415
299763	299763	2498	-96.519796	32.9824	1388	FALSE	1	2498.1	48	113	1383842	48113	dallas	Dallas County	6	H1	G4020	206	19100	19124	A	2261231972	92085898	32.7669866	-96.7784238	dallas	0.395	0.41	0.42	0.54	0.81	0.415
299764	299764	2498	-96.517418	32.98234	1389	FALSE	1	2498.1	48	113	1383842	48113	dallas	Dallas County	6	H1	G4020	206	19100	19124	A	2261231972	92085898	32.7669866	-96.7784238	dallas	0.395	0.41	0.42	0.54	0.81	0.415
299765	299765	2498	-96.517075	32.982331	1390	FALSE	1	2498.1	48	113	1383842	48113	dallas	Dallas County	6	H1	G4020	206	19100	19124	A	2261231972	92085898	32.7669866	-96.7784238	dallas	0.395	0.41	0.42	0.54	0.81	0.415
299766	299766	2498	-96.516951	32.982317	1391	FALSE	1	2498.1	48	113	1383842	48113	dallas	Dallas County	6	H1	G4020	206	19100	19124	A	2261231972	92085898	32.7669866	-96.7784238	dallas	0.395	0.41	0.42	0.54	0.81	0.415
299767	299767	2498	-96.516889	32.98231	1392	FALSE	1	2498.1	48	113	1383842	48113	dallas	Dallas County	6	H1	G4020	206	19100	19124	A	2261231972	92085898	32.7669866	-96.7784238	dallas	0.395	0.41	0.42	0.54	0.81	0.415
299768	299768	2498	-96.516866	32.982308	1393	FALSE	1	2498.1	48	113	1383842	48113	dallas	Dallas County	6	H1	G4020	206	19100	19124	A	2261231972	92085898	32.7669866	-96.7784238	dallas	0.395	0.41	0.42	0.54	0.81	0.415
299769	299769	2498	-96.516868	32.982278	1394	FALSE	1	2498.1	48	113	1383842	48113	dallas	Dallas County	6	H1	G4020	206	19100	19124	A	2261231972	92085898	32.7669866	-96.7784238	dallas	0.395	0.41	0.42	0.54	0.81	0.415
299770	299770	2498	-96.516868	32.982066	1395	FALSE	1	2498.1	48	113	1383842	48113	dallas	Dallas County	6	H1	G4020	206	19100	19124	A	2261231972	92085898	32.7669866	-96.7784238	dallas	0.395	0.41	0.42	0.54	0.81	0.415
299771	299771	2498	-96.51687	32.979056	1396	FALSE	1	2498.1	48	113	1383842	48113	dallas	Dallas County	6	H1	G4020	206	19100	19124	A	2261231972	92085898	32.7669866	-96.7784238	dallas	0.395	0.41	0.42	0.54	0.81	0.415
299772	299772	2498	-96.516885	32.978431	1397	FALSE	1	2498.1	48	113	1383842	48113	dallas	Dallas County	6	H1	G4020	206	19100	19124	A	2261231972	92085898	32.7669866	-96.7784238	dallas	0.395	0.41	0.42	0.54	0.81	0.415
299773	299773	2498	-96.516896	32.977973	1398	FALSE	1	2498.1	48	113	1383842	48113	dallas	Dallas County	6	H1	G4020	206	19100	19124	A	2261231972	92085898	32.7669866	-96.7784238	dallas	0.395	0.41	0.42	0.54	0.81	0.415
299774	299774	2498	-96.516919	32.977007	1399	FALSE	1	2498.1	48	113	1383842	48113	dallas	Dallas County	6	H1	G4020	206	19100	19124	A	2261231972	92085898	32.7669866	-96.7784238	dallas	0.395	0.41	0.42	0.54	0.81	0.415
299775	299775	2498	-96.516943	32.97603	1400	FALSE	1	2498.1	48	113	1383842	48113	dallas	Dallas County	6	H1	G4020	206	19100	19124	A	2261231972	92085898	32.7669866	-96.7784238	dallas	0.395	0.41	0.42	0.54	0.81	0.415
299776	299776	2498	-96.516966	32.975049	1401	FALSE	1	2498.1	48	113	1383842	48113	dallas	Dallas County	6	H1	G4020	206	19100	19124	A	2261231972	92085898	32.7669866	-96.7784238	dallas	0.395	0.41	0.42	0.54	0.81	0.415
299777	299777	2498	-96.516978	32.97457	1402	FALSE	1	2498.1	48	113	1383842	48113	dallas	Dallas County	6	H1	G4020	206	19100	19124	A	2261231972	92085898	32.7669866	-96.7784238	dallas	0.395	0.41	0.42	0.54	0.81	0.415
299778	299778	2498	-96.516983	32.974375	1403	FALSE	1	2498.1	48	113	1383842	48113	dallas	Dallas County	6	H1	G4020	206	19100	19124	A	2261231972	92085898	32.7669866	-96.7784238	dallas	0.395	0.41	0.42	0.54	0.81	0.415
299779	299779	2498	-96.516987	32.974218	1404	FALSE	1	2498.1	48	113	1383842	48113	dallas	Dallas County	6	H1	G4020	206	19100	19124	A	2261231972	92085898	32.7669866	-96.7784238	dallas	0.395	0.41	0.42	0.54	0.81	0.415
299780	299780	2498	-96.516994	32.973859	1405	FALSE	1	2498.1	48	113	1383842	48113	dallas	Dallas County	6	H1	G4020	206	19100	19124	A	2261231972	92085898	32.7669866	-96.7784238	dallas	0.395	0.41	0.42	0.54	0.81	0.415
299781	299781	2498	-96.516997	32.973753	1406	FALSE	1	2498.1	48	113	1383842	48113	dallas	Dallas County	6	H1	G4020	206	19100	19124	A	2261231972	92085898	32.7669866	-96.7784238	dallas	0.395	0.41	0.42	0.54	0.81	0.415
299782	299782	2498	-96.516999	32.973669	1407	FALSE	1	2498.1	48	113	1383842	48113	dallas	Dallas County	6	H1	G4020	206	19100	19124	A	2261231972	92085898	32.7669866	-96.7784238	dallas	0.395	0.41	0.42	0.54	0.81	0.415
299783	299783	2498	-96.517013	32.973119	1408	FALSE	1	2498.1	48	113	1383842	48113	dallas	Dallas County	6	H1	G4020	206	19100	19124	A	2261231972	92085898	32.7669866	-96.7784238	dallas	0.395	0.41	0.42	0.54	0.81	0.415
299784	299784	2498	-96.517068	32.970823	1409	FALSE	1	2498.1	48	113	1383842	48113	dallas	Dallas County	6	H1	G4020	206	19100	19124	A	2261231972	92085898	32.7669866	-96.7784238	dallas	0.395	0.41	0.42	0.54	0.81	0.415
299785	299785	2498	-96.517074	32.970573	1410	FALSE	1	2498.1	48	113	1383842	48113	dallas	Dallas County	6	H1	G4020	206	19100	19124	A	2261231972	92085898	32.7669866	-96.7784238	dallas	0.395	0.41	0.42	0.54	0.81	0.415
299786	299786	2498	-96.517074	32.970538	1411	FALSE	1	2498.1	48	113	1383842	48113	dallas	Dallas County	6	H1	G4020	206	19100	19124	A	2261231972	92085898	32.7669866	-96.7784238	dallas	0.395	0.41	0.42	0.54	0.81	0.415
299787	299787	2498	-96.517086	32.970326	1412	FALSE	1	2498.1	48	113	1383842	48113	dallas	Dallas County	6	H1	G4020	206	19100	19124	A	2261231972	92085898	32.7669866	-96.7784238	dallas	0.395	0.41	0.42	0.54	0.81	0.415
299788	299788	2498	-96.517087	32.970302	1413	FALSE	1	2498.1	48	113	1383842	48113	dallas	Dallas County	6	H1	G4020	206	19100	19124	A	2261231972	92085898	32.7669866	-96.7784238	dallas	0.395	0.41	0.42	0.54	0.81	0.415
299789	299789	2498	-96.517042	32.967561	1414	FALSE	1	2498.1	48	113	1383842	48113	dallas	Dallas County	6	H1	G4020	206	19100	19124	A	2261231972	92085898	32.7669866	-96.7784238	dallas	0.395	0.41	0.42	0.54	0.81	0.415
299790	299790	2498	-96.517031	32.966889	1415	FALSE	1	2498.1	48	113	1383842	48113	dallas	Dallas County	6	H1	G4020	206	19100	19124	A	2261231972	92085898	32.7669866	-96.7784238	dallas	0.395	0.41	0.42	0.54	0.81	0.415
299791	299791	2498	-96.517031	32.966869	1416	FALSE	1	2498.1	48	113	1383842	48113	dallas	Dallas County	6	H1	G4020	206	19100	19124	A	2261231972	92085898	32.7669866	-96.7784238	dallas	0.395	0.41	0.42	0.54	0.81	0.415
299792	299792	2498	-96.517028	32.966676	1417	FALSE	1	2498.1	48	113	1383842	48113	dallas	Dallas County	6	H1	G4020	206	19100	19124	A	2261231972	92085898	32.7669866	-96.7784238	dallas	0.395	0.41	0.42	0.54	0.81	0.415
299793	299793	2498	-96.516985	32.964076	1418	FALSE	1	2498.1	48	113	1383842	48113	dallas	Dallas County	6	H1	G4020	206	19100	19124	A	2261231972	92085898	32.7669866	-96.7784238	dallas	0.395	0.41	0.42	0.54	0.81	0.415
299794	299794	2498	-96.516977	32.963932	1419	FALSE	1	2498.1	48	113	1383842	48113	dallas	Dallas County	6	H1	G4020	206	19100	19124	A	2261231972	92085898	32.7669866	-96.7784238	dallas	0.395	0.41	0.42	0.54	0.81	0.415
299795	299795	2498	-96.516933	32.963082	1420	FALSE	1	2498.1	48	113	1383842	48113	dallas	Dallas County	6	H1	G4020	206	19100	19124	A	2261231972	92085898	32.7669866	-96.7784238	dallas	0.395	0.41	0.42	0.54	0.81	0.415
299796	299796	2498	-96.51694	32.96293	1421	FALSE	1	2498.1	48	113	1383842	48113	dallas	Dallas County	6	H1	G4020	206	19100	19124	A	2261231972	92085898	32.7669866	-96.7784238	dallas	0.395	0.41	0.42	0.54	0.81	0.415
299797	299797	2498	-96.516947	32.96273	1422	FALSE	1	2498.1	48	113	1383842	48113	dallas	Dallas County	6	H1	G4020	206	19100	19124	A	2261231972	92085898	32.7669866	-96.7784238	dallas	0.395	0.41	0.42	0.54	0.81	0.415
299798	299798	2498	-96.516954	32.962544	1423	FALSE	1	2498.1	48	113	1383842	48113	dallas	Dallas County	6	H1	G4020	206	19100	19124	A	2261231972	92085898	32.7669866	-96.7784238	dallas	0.395	0.41	0.42	0.54	0.81	0.415
299799	299799	2498	-96.516935	32.961934	1424	FALSE	1	2498.1	48	113	1383842	48113	dallas	Dallas County	6	H1	G4020	206	19100	19124	A	2261231972	92085898	32.7669866	-96.7784238	dallas	0.395	0.41	0.42	0.54	0.81	0.415
299800	299800	2498	-96.516955	32.961261	1425	FALSE	1	2498.1	48	113	1383842	48113	dallas	Dallas County	6	H1	G4020	206	19100	19124	A	2261231972	92085898	32.7669866	-96.7784238	dallas	0.395	0.41	0.42	0.54	0.81	0.415
299801	299801	2498	-96.51697	32.960765	1426	FALSE	1	2498.1	48	113	1383842	48113	dallas	Dallas County	6	H1	G4020	206	19100	19124	A	2261231972	92085898	32.7669866	-96.7784238	dallas	0.395	0.41	0.42	0.54	0.81	0.415
299802	299802	2498	-96.516974	32.960614	1427	FALSE	1	2498.1	48	113	1383842	48113	dallas	Dallas County	6	H1	G4020	206	19100	19124	A	2261231972	92085898	32.7669866	-96.7784238	dallas	0.395	0.41	0.42	0.54	0.81	0.415
299803	299803	2498	-96.516973	32.960141	1428	FALSE	1	2498.1	48	113	1383842	48113	dallas	Dallas County	6	H1	G4020	206	19100	19124	A	2261231972	92085898	32.7669866	-96.7784238	dallas	0.395	0.41	0.42	0.54	0.81	0.415
299804	299804	2498	-96.516971	32.959695	1429	FALSE	1	2498.1	48	113	1383842	48113	dallas	Dallas County	6	H1	G4020	206	19100	19124	A	2261231972	92085898	32.7669866	-96.7784238	dallas	0.395	0.41	0.42	0.54	0.81	0.415
299805	299805	2498	-96.51697	32.95939	1430	FALSE	1	2498.1	48	113	1383842	48113	dallas	Dallas County	6	H1	G4020	206	19100	19124	A	2261231972	92085898	32.7669866	-96.7784238	dallas	0.395	0.41	0.42	0.54	0.81	0.415
299806	299806	2498	-96.51697	32.959007	1431	FALSE	1	2498.1	48	113	1383842	48113	dallas	Dallas County	6	H1	G4020	206	19100	19124	A	2261231972	92085898	32.7669866	-96.7784238	dallas	0.395	0.41	0.42	0.54	0.81	0.415
299807	299807	2498	-96.516969	32.958947	1432	FALSE	1	2498.1	48	113	1383842	48113	dallas	Dallas County	6	H1	G4020	206	19100	19124	A	2261231972	92085898	32.7669866	-96.7784238	dallas	0.395	0.41	0.42	0.54	0.81	0.415
299808	299808	2498	-96.516969	32.958924	1433	FALSE	1	2498.1	48	113	1383842	48113	dallas	Dallas County	6	H1	G4020	206	19100	19124	A	2261231972	92085898	32.7669866	-96.7784238	dallas	0.395	0.41	0.42	0.54	0.81	0.415
299809	299809	2498	-96.516969	32.958855	1434	FALSE	1	2498.1	48	113	1383842	48113	dallas	Dallas County	6	H1	G4020	206	19100	19124	A	2261231972	92085898	32.7669866	-96.7784238	dallas	0.395	0.41	0.42	0.54	0.81	0.415
299810	299810	2498	-96.516968	32.958495	1435	FALSE	1	2498.1	48	113	1383842	48113	dallas	Dallas County	6	H1	G4020	206	19100	19124	A	2261231972	92085898	32.7669866	-96.7784238	dallas	0.395	0.41	0.42	0.54	0.81	0.415
299811	299811	2498	-96.516995	32.956173	1436	FALSE	1	2498.1	48	113	1383842	48113	dallas	Dallas County	6	H1	G4020	206	19100	19124	A	2261231972	92085898	32.7669866	-96.7784238	dallas	0.395	0.41	0.42	0.54	0.81	0.415
299812	299812	2498	-96.517016	32.954355	1437	FALSE	1	2498.1	48	113	1383842	48113	dallas	Dallas County	6	H1	G4020	206	19100	19124	A	2261231972	92085898	32.7669866	-96.7784238	dallas	0.395	0.41	0.42	0.54	0.81	0.415
299813	299813	2498	-96.517041	32.954016	1438	FALSE	1	2498.1	48	113	1383842	48113	dallas	Dallas County	6	H1	G4020	206	19100	19124	A	2261231972	92085898	32.7669866	-96.7784238	dallas	0.395	0.41	0.42	0.54	0.81	0.415
299814	299814	2498	-96.517048	32.953916	1439	FALSE	1	2498.1	48	113	1383842	48113	dallas	Dallas County	6	H1	G4020	206	19100	19124	A	2261231972	92085898	32.7669866	-96.7784238	dallas	0.395	0.41	0.42	0.54	0.81	0.415
299815	299815	2498	-96.517049	32.953857	1440	FALSE	1	2498.1	48	113	1383842	48113	dallas	Dallas County	6	H1	G4020	206	19100	19124	A	2261231972	92085898	32.7669866	-96.7784238	dallas	0.395	0.41	0.42	0.54	0.81	0.415
299816	299816	2498	-96.517058	32.953221	1441	FALSE	1	2498.1	48	113	1383842	48113	dallas	Dallas County	6	H1	G4020	206	19100	19124	A	2261231972	92085898	32.7669866	-96.7784238	dallas	0.395	0.41	0.42	0.54	0.81	0.415
299817	299817	2498	-96.517068	32.952523	1442	FALSE	1	2498.1	48	113	1383842	48113	dallas	Dallas County	6	H1	G4020	206	19100	19124	A	2261231972	92085898	32.7669866	-96.7784238	dallas	0.395	0.41	0.42	0.54	0.81	0.415
299818	299818	2498	-96.51707	32.952447	1443	FALSE	1	2498.1	48	113	1383842	48113	dallas	Dallas County	6	H1	G4020	206	19100	19124	A	2261231972	92085898	32.7669866	-96.7784238	dallas	0.395	0.41	0.42	0.54	0.81	0.415
299819	299819	2498	-96.517077	32.952191	1444	FALSE	1	2498.1	48	113	1383842	48113	dallas	Dallas County	6	H1	G4020	206	19100	19124	A	2261231972	92085898	32.7669866	-96.7784238	dallas	0.395	0.41	0.42	0.54	0.81	0.415
299820	299820	2498	-96.517086	32.951828	1445	FALSE	1	2498.1	48	113	1383842	48113	dallas	Dallas County	6	H1	G4020	206	19100	19124	A	2261231972	92085898	32.7669866	-96.7784238	dallas	0.395	0.41	0.42	0.54	0.81	0.415
299821	299821	2498	-96.517099	32.951311	1446	FALSE	1	2498.1	48	113	1383842	48113	dallas	Dallas County	6	H1	G4020	206	19100	19124	A	2261231972	92085898	32.7669866	-96.7784238	dallas	0.395	0.41	0.42	0.54	0.81	0.415
299822	299822	2498	-96.517127	32.950254	1447	FALSE	1	2498.1	48	113	1383842	48113	dallas	Dallas County	6	H1	G4020	206	19100	19124	A	2261231972	92085898	32.7669866	-96.7784238	dallas	0.395	0.41	0.42	0.54	0.81	0.415
299823	299823	2498	-96.517168	32.94868	1448	FALSE	1	2498.1	48	113	1383842	48113	dallas	Dallas County	6	H1	G4020	206	19100	19124	A	2261231972	92085898	32.7669866	-96.7784238	dallas	0.395	0.41	0.42	0.54	0.81	0.415
299824	299824	2498	-96.517168	32.947513	1449	FALSE	1	2498.1	48	113	1383842	48113	dallas	Dallas County	6	H1	G4020	206	19100	19124	A	2261231972	92085898	32.7669866	-96.7784238	dallas	0.395	0.41	0.42	0.54	0.81	0.415
299825	299825	2498	-96.517168	32.946956	1450	FALSE	1	2498.1	48	113	1383842	48113	dallas	Dallas County	6	H1	G4020	206	19100	19124	A	2261231972	92085898	32.7669866	-96.7784238	dallas	0.395	0.41	0.42	0.54	0.81	0.415
299826	299826	2498	-96.517168	32.946317	1451	FALSE	1	2498.1	48	113	1383842	48113	dallas	Dallas County	6	H1	G4020	206	19100	19124	A	2261231972	92085898	32.7669866	-96.7784238	dallas	0.395	0.41	0.42	0.54	0.81	0.415
299827	299827	2498	-96.517168	32.946252	1452	FALSE	1	2498.1	48	113	1383842	48113	dallas	Dallas County	6	H1	G4020	206	19100	19124	A	2261231972	92085898	32.7669866	-96.7784238	dallas	0.395	0.41	0.42	0.54	0.81	0.415
299828	299828	2498	-96.51716	32.945539	1453	FALSE	1	2498.1	48	113	1383842	48113	dallas	Dallas County	6	H1	G4020	206	19100	19124	A	2261231972	92085898	32.7669866	-96.7784238	dallas	0.395	0.41	0.42	0.54	0.81	0.415
299829	299829	2498	-96.517162	32.945428	1454	FALSE	1	2498.1	48	113	1383842	48113	dallas	Dallas County	6	H1	G4020	206	19100	19124	A	2261231972	92085898	32.7669866	-96.7784238	dallas	0.395	0.41	0.42	0.54	0.81	0.415
299830	299830	2498	-96.517167	32.945237	1455	FALSE	1	2498.1	48	113	1383842	48113	dallas	Dallas County	6	H1	G4020	206	19100	19124	A	2261231972	92085898	32.7669866	-96.7784238	dallas	0.395	0.41	0.42	0.54	0.81	0.415
299831	299831	2498	-96.517186	32.944479	1456	FALSE	1	2498.1	48	113	1383842	48113	dallas	Dallas County	6	H1	G4020	206	19100	19124	A	2261231972	92085898	32.7669866	-96.7784238	dallas	0.395	0.41	0.42	0.54	0.81	0.415
299832	299832	2498	-96.51719	32.944339	1457	FALSE	1	2498.1	48	113	1383842	48113	dallas	Dallas County	6	H1	G4020	206	19100	19124	A	2261231972	92085898	32.7669866	-96.7784238	dallas	0.395	0.41	0.42	0.54	0.81	0.415
299833	299833	2498	-96.517197	32.944051	1458	FALSE	1	2498.1	48	113	1383842	48113	dallas	Dallas County	6	H1	G4020	206	19100	19124	A	2261231972	92085898	32.7669866	-96.7784238	dallas	0.395	0.41	0.42	0.54	0.81	0.415
299834	299834	2498	-96.517268	32.941023	1459	FALSE	1	2498.1	48	113	1383842	48113	dallas	Dallas County	6	H1	G4020	206	19100	19124	A	2261231972	92085898	32.7669866	-96.7784238	dallas	0.395	0.41	0.42	0.54	0.81	0.415
299835	299835	2498	-96.517268	32.939622	1460	FALSE	1	2498.1	48	113	1383842	48113	dallas	Dallas County	6	H1	G4020	206	19100	19124	A	2261231972	92085898	32.7669866	-96.7784238	dallas	0.395	0.41	0.42	0.54	0.81	0.415
299836	299836	2498	-96.517279	32.93891	1461	FALSE	1	2498.1	48	113	1383842	48113	dallas	Dallas County	6	H1	G4020	206	19100	19124	A	2261231972	92085898	32.7669866	-96.7784238	dallas	0.395	0.41	0.42	0.54	0.81	0.415
299837	299837	2498	-96.517285	32.938539	1462	FALSE	1	2498.1	48	113	1383842	48113	dallas	Dallas County	6	H1	G4020	206	19100	19124	A	2261231972	92085898	32.7669866	-96.7784238	dallas	0.395	0.41	0.42	0.54	0.81	0.415
299838	299838	2498	-96.517288	32.938291	1463	FALSE	1	2498.1	48	113	1383842	48113	dallas	Dallas County	6	H1	G4020	206	19100	19124	A	2261231972	92085898	32.7669866	-96.7784238	dallas	0.395	0.41	0.42	0.54	0.81	0.415
299839	299839	2498	-96.517291	32.938022	1464	FALSE	1	2498.1	48	113	1383842	48113	dallas	Dallas County	6	H1	G4020	206	19100	19124	A	2261231972	92085898	32.7669866	-96.7784238	dallas	0.395	0.41	0.42	0.54	0.81	0.415
299840	299840	2498	-96.517293	32.937936	1465	FALSE	1	2498.1	48	113	1383842	48113	dallas	Dallas County	6	H1	G4020	206	19100	19124	A	2261231972	92085898	32.7669866	-96.7784238	dallas	0.395	0.41	0.42	0.54	0.81	0.415
299841	299841	2498	-96.517299	32.937502	1466	FALSE	1	2498.1	48	113	1383842	48113	dallas	Dallas County	6	H1	G4020	206	19100	19124	A	2261231972	92085898	32.7669866	-96.7784238	dallas	0.395	0.41	0.42	0.54	0.81	0.415
299842	299842	2498	-96.517306	32.937241	1467	FALSE	1	2498.1	48	113	1383842	48113	dallas	Dallas County	6	H1	G4020	206	19100	19124	A	2261231972	92085898	32.7669866	-96.7784238	dallas	0.395	0.41	0.42	0.54	0.81	0.415
299843	299843	2498	-96.517319	32.936788	1468	FALSE	1	2498.1	48	113	1383842	48113	dallas	Dallas County	6	H1	G4020	206	19100	19124	A	2261231972	92085898	32.7669866	-96.7784238	dallas	0.395	0.41	0.42	0.54	0.81	0.415
299844	299844	2498	-96.517327	32.936332	1469	FALSE	1	2498.1	48	113	1383842	48113	dallas	Dallas County	6	H1	G4020	206	19100	19124	A	2261231972	92085898	32.7669866	-96.7784238	dallas	0.395	0.41	0.42	0.54	0.81	0.415
299845	299845	2498	-96.517342	32.935538	1470	FALSE	1	2498.1	48	113	1383842	48113	dallas	Dallas County	6	H1	G4020	206	19100	19124	A	2261231972	92085898	32.7669866	-96.7784238	dallas	0.395	0.41	0.42	0.54	0.81	0.415
299846	299846	2498	-96.517342	32.935482	1471	FALSE	1	2498.1	48	113	1383842	48113	dallas	Dallas County	6	H1	G4020	206	19100	19124	A	2261231972	92085898	32.7669866	-96.7784238	dallas	0.395	0.41	0.42	0.54	0.81	0.415
299847	299847	2498	-96.517343	32.935409	1472	FALSE	1	2498.1	48	113	1383842	48113	dallas	Dallas County	6	H1	G4020	206	19100	19124	A	2261231972	92085898	32.7669866	-96.7784238	dallas	0.395	0.41	0.42	0.54	0.81	0.415
299848	299848	2498	-96.517348	32.935157	1473	FALSE	1	2498.1	48	113	1383842	48113	dallas	Dallas County	6	H1	G4020	206	19100	19124	A	2261231972	92085898	32.7669866	-96.7784238	dallas	0.395	0.41	0.42	0.54	0.81	0.415
299849	299849	2498	-96.517353	32.934913	1474	FALSE	1	2498.1	48	113	1383842	48113	dallas	Dallas County	6	H1	G4020	206	19100	19124	A	2261231972	92085898	32.7669866	-96.7784238	dallas	0.395	0.41	0.42	0.54	0.81	0.415
299850	299850	2498	-96.517354	32.934861	1475	FALSE	1	2498.1	48	113	1383842	48113	dallas	Dallas County	6	H1	G4020	206	19100	19124	A	2261231972	92085898	32.7669866	-96.7784238	dallas	0.395	0.41	0.42	0.54	0.81	0.415
299851	299851	2498	-96.517355	32.934805	1476	FALSE	1	2498.1	48	113	1383842	48113	dallas	Dallas County	6	H1	G4020	206	19100	19124	A	2261231972	92085898	32.7669866	-96.7784238	dallas	0.395	0.41	0.42	0.54	0.81	0.415
299852	299852	2498	-96.517357	32.934679	1477	FALSE	1	2498.1	48	113	1383842	48113	dallas	Dallas County	6	H1	G4020	206	19100	19124	A	2261231972	92085898	32.7669866	-96.7784238	dallas	0.395	0.41	0.42	0.54	0.81	0.415
299853	299853	2498	-96.517363	32.934378	1478	FALSE	1	2498.1	48	113	1383842	48113	dallas	Dallas County	6	H1	G4020	206	19100	19124	A	2261231972	92085898	32.7669866	-96.7784238	dallas	0.395	0.41	0.42	0.54	0.81	0.415
299854	299854	2498	-96.517371	32.933915	1479	FALSE	1	2498.1	48	113	1383842	48113	dallas	Dallas County	6	H1	G4020	206	19100	19124	A	2261231972	92085898	32.7669866	-96.7784238	dallas	0.395	0.41	0.42	0.54	0.81	0.415
299855	299855	2498	-96.517385	32.933165	1480	FALSE	1	2498.1	48	113	1383842	48113	dallas	Dallas County	6	H1	G4020	206	19100	19124	A	2261231972	92085898	32.7669866	-96.7784238	dallas	0.395	0.41	0.42	0.54	0.81	0.415
299856	299856	2498	-96.517398	32.932412	1481	FALSE	1	2498.1	48	113	1383842	48113	dallas	Dallas County	6	H1	G4020	206	19100	19124	A	2261231972	92085898	32.7669866	-96.7784238	dallas	0.395	0.41	0.42	0.54	0.81	0.415
299857	299857	2498	-96.517411	32.931675	1482	FALSE	1	2498.1	48	113	1383842	48113	dallas	Dallas County	6	H1	G4020	206	19100	19124	A	2261231972	92085898	32.7669866	-96.7784238	dallas	0.395	0.41	0.42	0.54	0.81	0.415
299858	299858	2498	-96.517427	32.930936	1483	FALSE	1	2498.1	48	113	1383842	48113	dallas	Dallas County	6	H1	G4020	206	19100	19124	A	2261231972	92085898	32.7669866	-96.7784238	dallas	0.395	0.41	0.42	0.54	0.81	0.415
299859	299859	2498	-96.517436	32.930352	1484	FALSE	1	2498.1	48	113	1383842	48113	dallas	Dallas County	6	H1	G4020	206	19100	19124	A	2261231972	92085898	32.7669866	-96.7784238	dallas	0.395	0.41	0.42	0.54	0.81	0.415
299860	299860	2498	-96.517453	32.929445	1485	FALSE	1	2498.1	48	113	1383842	48113	dallas	Dallas County	6	H1	G4020	206	19100	19124	A	2261231972	92085898	32.7669866	-96.7784238	dallas	0.395	0.41	0.42	0.54	0.81	0.415
299861	299861	2498	-96.517458	32.929109	1486	FALSE	1	2498.1	48	113	1383842	48113	dallas	Dallas County	6	H1	G4020	206	19100	19124	A	2261231972	92085898	32.7669866	-96.7784238	dallas	0.395	0.41	0.42	0.54	0.81	0.415
299862	299862	2498	-96.517559	32.928704	1487	FALSE	1	2498.1	48	113	1383842	48113	dallas	Dallas County	6	H1	G4020	206	19100	19124	A	2261231972	92085898	32.7669866	-96.7784238	dallas	0.395	0.41	0.42	0.54	0.81	0.415
299863	299863	2498	-96.517663	32.928281	1488	FALSE	1	2498.1	48	113	1383842	48113	dallas	Dallas County	6	H1	G4020	206	19100	19124	A	2261231972	92085898	32.7669866	-96.7784238	dallas	0.395	0.41	0.42	0.54	0.81	0.415
299864	299864	2498	-96.517652	32.928042	1489	FALSE	1	2498.1	48	113	1383842	48113	dallas	Dallas County	6	H1	G4020	206	19100	19124	A	2261231972	92085898	32.7669866	-96.7784238	dallas	0.395	0.41	0.42	0.54	0.81	0.415
299865	299865	2498	-96.517655	32.927668	1490	FALSE	1	2498.1	48	113	1383842	48113	dallas	Dallas County	6	H1	G4020	206	19100	19124	A	2261231972	92085898	32.7669866	-96.7784238	dallas	0.395	0.41	0.42	0.54	0.81	0.415
299866	299866	2498	-96.517672	32.927053	1491	FALSE	1	2498.1	48	113	1383842	48113	dallas	Dallas County	6	H1	G4020	206	19100	19124	A	2261231972	92085898	32.7669866	-96.7784238	dallas	0.395	0.41	0.42	0.54	0.81	0.415
299867	299867	2498	-96.517675	32.926952	1492	FALSE	1	2498.1	48	113	1383842	48113	dallas	Dallas County	6	H1	G4020	206	19100	19124	A	2261231972	92085898	32.7669866	-96.7784238	dallas	0.395	0.41	0.42	0.54	0.81	0.415
299868	299868	2498	-96.517682	32.926656	1493	FALSE	1	2498.1	48	113	1383842	48113	dallas	Dallas County	6	H1	G4020	206	19100	19124	A	2261231972	92085898	32.7669866	-96.7784238	dallas	0.395	0.41	0.42	0.54	0.81	0.415
299869	299869	2498	-96.517714	32.92541	1494	FALSE	1	2498.1	48	113	1383842	48113	dallas	Dallas County	6	H1	G4020	206	19100	19124	A	2261231972	92085898	32.7669866	-96.7784238	dallas	0.395	0.41	0.42	0.54	0.81	0.415
299870	299870	2498	-96.51775	32.924191	1495	FALSE	1	2498.1	48	113	1383842	48113	dallas	Dallas County	6	H1	G4020	206	19100	19124	A	2261231972	92085898	32.7669866	-96.7784238	dallas	0.395	0.41	0.42	0.54	0.81	0.415
299871	299871	2498	-96.517754	32.923903	1496	FALSE	1	2498.1	48	113	1383842	48113	dallas	Dallas County	6	H1	G4020	206	19100	19124	A	2261231972	92085898	32.7669866	-96.7784238	dallas	0.395	0.41	0.42	0.54	0.81	0.415
299872	299872	2498	-96.517769	32.923476	1497	FALSE	1	2498.1	48	113	1383842	48113	dallas	Dallas County	6	H1	G4020	206	19100	19124	A	2261231972	92085898	32.7669866	-96.7784238	dallas	0.395	0.41	0.42	0.54	0.81	0.415
299873	299873	2498	-96.517792	32.922867	1498	FALSE	1	2498.1	48	113	1383842	48113	dallas	Dallas County	6	H1	G4020	206	19100	19124	A	2261231972	92085898	32.7669866	-96.7784238	dallas	0.395	0.41	0.42	0.54	0.81	0.415
299874	299874	2498	-96.517801	32.922462	1499	FALSE	1	2498.1	48	113	1383842	48113	dallas	Dallas County	6	H1	G4020	206	19100	19124	A	2261231972	92085898	32.7669866	-96.7784238	dallas	0.395	0.41	0.42	0.54	0.81	0.415
299875	299875	2498	-96.5178	32.922429	1500	FALSE	1	2498.1	48	113	1383842	48113	dallas	Dallas County	6	H1	G4020	206	19100	19124	A	2261231972	92085898	32.7669866	-96.7784238	dallas	0.395	0.41	0.42	0.54	0.81	0.415
299876	299876	2498	-96.517792	32.922111	1501	FALSE	1	2498.1	48	113	1383842	48113	dallas	Dallas County	6	H1	G4020	206	19100	19124	A	2261231972	92085898	32.7669866	-96.7784238	dallas	0.395	0.41	0.42	0.54	0.81	0.415
299877	299877	2498	-96.517804	32.921562	1502	FALSE	1	2498.1	48	113	1383842	48113	dallas	Dallas County	6	H1	G4020	206	19100	19124	A	2261231972	92085898	32.7669866	-96.7784238	dallas	0.395	0.41	0.42	0.54	0.81	0.415
299878	299878	2498	-96.517819	32.920826	1503	FALSE	1	2498.1	48	113	1383842	48113	dallas	Dallas County	6	H1	G4020	206	19100	19124	A	2261231972	92085898	32.7669866	-96.7784238	dallas	0.395	0.41	0.42	0.54	0.81	0.415
299879	299879	2498	-96.517834	32.920099	1504	FALSE	1	2498.1	48	113	1383842	48113	dallas	Dallas County	6	H1	G4020	206	19100	19124	A	2261231972	92085898	32.7669866	-96.7784238	dallas	0.395	0.41	0.42	0.54	0.81	0.415
299880	299880	2498	-96.517844	32.919607	1505	FALSE	1	2498.1	48	113	1383842	48113	dallas	Dallas County	6	H1	G4020	206	19100	19124	A	2261231972	92085898	32.7669866	-96.7784238	dallas	0.395	0.41	0.42	0.54	0.81	0.415
299881	299881	2498	-96.517867	32.918526	1506	FALSE	1	2498.1	48	113	1383842	48113	dallas	Dallas County	6	H1	G4020	206	19100	19124	A	2261231972	92085898	32.7669866	-96.7784238	dallas	0.395	0.41	0.42	0.54	0.81	0.415
299882	299882	2498	-96.517905	32.917426	1507	FALSE	1	2498.1	48	113	1383842	48113	dallas	Dallas County	6	H1	G4020	206	19100	19124	A	2261231972	92085898	32.7669866	-96.7784238	dallas	0.395	0.41	0.42	0.54	0.81	0.415
299883	299883	2498	-96.517912	32.91723	1508	FALSE	1	2498.1	48	113	1383842	48113	dallas	Dallas County	6	H1	G4020	206	19100	19124	A	2261231972	92085898	32.7669866	-96.7784238	dallas	0.395	0.41	0.42	0.54	0.81	0.415
299884	299884	2498	-96.517924	32.916221	1509	FALSE	1	2498.1	48	113	1383842	48113	dallas	Dallas County	6	H1	G4020	206	19100	19124	A	2261231972	92085898	32.7669866	-96.7784238	dallas	0.395	0.41	0.42	0.54	0.81	0.415
299885	299885	2498	-96.517924	32.916197	1510	FALSE	1	2498.1	48	113	1383842	48113	dallas	Dallas County	6	H1	G4020	206	19100	19124	A	2261231972	92085898	32.7669866	-96.7784238	dallas	0.395	0.41	0.42	0.54	0.81	0.415
299886	299886	2498	-96.517924	32.916183	1511	FALSE	1	2498.1	48	113	1383842	48113	dallas	Dallas County	6	H1	G4020	206	19100	19124	A	2261231972	92085898	32.7669866	-96.7784238	dallas	0.395	0.41	0.42	0.54	0.81	0.415
299887	299887	2498	-96.517928	32.915605	1512	FALSE	1	2498.1	48	113	1383842	48113	dallas	Dallas County	6	H1	G4020	206	19100	19124	A	2261231972	92085898	32.7669866	-96.7784238	dallas	0.395	0.41	0.42	0.54	0.81	0.415
299888	299888	2498	-96.517928	32.915544	1513	FALSE	1	2498.1	48	113	1383842	48113	dallas	Dallas County	6	H1	G4020	206	19100	19124	A	2261231972	92085898	32.7669866	-96.7784238	dallas	0.395	0.41	0.42	0.54	0.81	0.415
299889	299889	2498	-96.517928	32.914922	1514	FALSE	1	2498.1	48	113	1383842	48113	dallas	Dallas County	6	H1	G4020	206	19100	19124	A	2261231972	92085898	32.7669866	-96.7784238	dallas	0.395	0.41	0.42	0.54	0.81	0.415
299890	299890	2498	-96.517932	32.914833	1515	FALSE	1	2498.1	48	113	1383842	48113	dallas	Dallas County	6	H1	G4020	206	19100	19124	A	2261231972	92085898	32.7669866	-96.7784238	dallas	0.395	0.41	0.42	0.54	0.81	0.415
299891	299891	2498	-96.517972	32.914113	1516	FALSE	1	2498.1	48	113	1383842	48113	dallas	Dallas County	6	H1	G4020	206	19100	19124	A	2261231972	92085898	32.7669866	-96.7784238	dallas	0.395	0.41	0.42	0.54	0.81	0.415
299892	299892	2498	-96.517972	32.91402	1517	FALSE	1	2498.1	48	113	1383842	48113	dallas	Dallas County	6	H1	G4020	206	19100	19124	A	2261231972	92085898	32.7669866	-96.7784238	dallas	0.395	0.41	0.42	0.54	0.81	0.415
299893	299893	2498	-96.517972	32.913995	1518	FALSE	1	2498.1	48	113	1383842	48113	dallas	Dallas County	6	H1	G4020	206	19100	19124	A	2261231972	92085898	32.7669866	-96.7784238	dallas	0.395	0.41	0.42	0.54	0.81	0.415
299894	299894	2498	-96.517972	32.913975	1519	FALSE	1	2498.1	48	113	1383842	48113	dallas	Dallas County	6	H1	G4020	206	19100	19124	A	2261231972	92085898	32.7669866	-96.7784238	dallas	0.395	0.41	0.42	0.54	0.81	0.415
299895	299895	2498	-96.517972	32.913874	1520	FALSE	1	2498.1	48	113	1383842	48113	dallas	Dallas County	6	H1	G4020	206	19100	19124	A	2261231972	92085898	32.7669866	-96.7784238	dallas	0.395	0.41	0.42	0.54	0.81	0.415
299896	299896	2498	-96.517972	32.912927	1521	FALSE	1	2498.1	48	113	1383842	48113	dallas	Dallas County	6	H1	G4020	206	19100	19124	A	2261231972	92085898	32.7669866	-96.7784238	dallas	0.395	0.41	0.42	0.54	0.81	0.415
299897	299897	2498	-96.517972	32.912817	1522	FALSE	1	2498.1	48	113	1383842	48113	dallas	Dallas County	6	H1	G4020	206	19100	19124	A	2261231972	92085898	32.7669866	-96.7784238	dallas	0.395	0.41	0.42	0.54	0.81	0.415
299898	299898	2498	-96.517972	32.912367	1523	FALSE	1	2498.1	48	113	1383842	48113	dallas	Dallas County	6	H1	G4020	206	19100	19124	A	2261231972	92085898	32.7669866	-96.7784238	dallas	0.395	0.41	0.42	0.54	0.81	0.415
299899	299899	2498	-96.517972	32.912283	1524	FALSE	1	2498.1	48	113	1383842	48113	dallas	Dallas County	6	H1	G4020	206	19100	19124	A	2261231972	92085898	32.7669866	-96.7784238	dallas	0.395	0.41	0.42	0.54	0.81	0.415
299900	299900	2498	-96.517978	32.911936	1525	FALSE	1	2498.1	48	113	1383842	48113	dallas	Dallas County	6	H1	G4020	206	19100	19124	A	2261231972	92085898	32.7669866	-96.7784238	dallas	0.395	0.41	0.42	0.54	0.81	0.415
299901	299901	2498	-96.517985	32.91145	1526	FALSE	1	2498.1	48	113	1383842	48113	dallas	Dallas County	6	H1	G4020	206	19100	19124	A	2261231972	92085898	32.7669866	-96.7784238	dallas	0.395	0.41	0.42	0.54	0.81	0.415
299902	299902	2498	-96.517986	32.91138	1527	FALSE	1	2498.1	48	113	1383842	48113	dallas	Dallas County	6	H1	G4020	206	19100	19124	A	2261231972	92085898	32.7669866	-96.7784238	dallas	0.395	0.41	0.42	0.54	0.81	0.415
299903	299903	2498	-96.517993	32.910933	1528	FALSE	1	2498.1	48	113	1383842	48113	dallas	Dallas County	6	H1	G4020	206	19100	19124	A	2261231972	92085898	32.7669866	-96.7784238	dallas	0.395	0.41	0.42	0.54	0.81	0.415
299904	299904	2498	-96.517994	32.910829	1529	FALSE	1	2498.1	48	113	1383842	48113	dallas	Dallas County	6	H1	G4020	206	19100	19124	A	2261231972	92085898	32.7669866	-96.7784238	dallas	0.395	0.41	0.42	0.54	0.81	0.415
299905	299905	2498	-96.517995	32.910725	1530	FALSE	1	2498.1	48	113	1383842	48113	dallas	Dallas County	6	H1	G4020	206	19100	19124	A	2261231972	92085898	32.7669866	-96.7784238	dallas	0.395	0.41	0.42	0.54	0.81	0.415
299906	299906	2498	-96.517998	32.910455	1531	FALSE	1	2498.1	48	113	1383842	48113	dallas	Dallas County	6	H1	G4020	206	19100	19124	A	2261231972	92085898	32.7669866	-96.7784238	dallas	0.395	0.41	0.42	0.54	0.81	0.415
299907	299907	2498	-96.517999	32.910376	1532	FALSE	1	2498.1	48	113	1383842	48113	dallas	Dallas County	6	H1	G4020	206	19100	19124	A	2261231972	92085898	32.7669866	-96.7784238	dallas	0.395	0.41	0.42	0.54	0.81	0.415
299908	299908	2498	-96.518008	32.909408	1533	FALSE	1	2498.1	48	113	1383842	48113	dallas	Dallas County	6	H1	G4020	206	19100	19124	A	2261231972	92085898	32.7669866	-96.7784238	dallas	0.395	0.41	0.42	0.54	0.81	0.415
299909	299909	2498	-96.51801	32.909253	1534	FALSE	1	2498.1	48	113	1383842	48113	dallas	Dallas County	6	H1	G4020	206	19100	19124	A	2261231972	92085898	32.7669866	-96.7784238	dallas	0.395	0.41	0.42	0.54	0.81	0.415
299910	299910	2498	-96.518011	32.909133	1535	FALSE	1	2498.1	48	113	1383842	48113	dallas	Dallas County	6	H1	G4020	206	19100	19124	A	2261231972	92085898	32.7669866	-96.7784238	dallas	0.395	0.41	0.42	0.54	0.81	0.415
299911	299911	2498	-96.518016	32.908728	1536	FALSE	1	2498.1	48	113	1383842	48113	dallas	Dallas County	6	H1	G4020	206	19100	19124	A	2261231972	92085898	32.7669866	-96.7784238	dallas	0.395	0.41	0.42	0.54	0.81	0.415
299912	299912	2498	-96.518031	32.907918	1537	FALSE	1	2498.1	48	113	1383842	48113	dallas	Dallas County	6	H1	G4020	206	19100	19124	A	2261231972	92085898	32.7669866	-96.7784238	dallas	0.395	0.41	0.42	0.54	0.81	0.415
299913	299913	2498	-96.518047	32.907058	1538	FALSE	1	2498.1	48	113	1383842	48113	dallas	Dallas County	6	H1	G4020	206	19100	19124	A	2261231972	92085898	32.7669866	-96.7784238	dallas	0.395	0.41	0.42	0.54	0.81	0.415
299914	299914	2498	-96.518058	32.906143	1539	FALSE	1	2498.1	48	113	1383842	48113	dallas	Dallas County	6	H1	G4020	206	19100	19124	A	2261231972	92085898	32.7669866	-96.7784238	dallas	0.395	0.41	0.42	0.54	0.81	0.415
299915	299915	2498	-96.51806	32.905985	1540	FALSE	1	2498.1	48	113	1383842	48113	dallas	Dallas County	6	H1	G4020	206	19100	19124	A	2261231972	92085898	32.7669866	-96.7784238	dallas	0.395	0.41	0.42	0.54	0.81	0.415
299916	299916	2498	-96.518061	32.905851	1541	FALSE	1	2498.1	48	113	1383842	48113	dallas	Dallas County	6	H1	G4020	206	19100	19124	A	2261231972	92085898	32.7669866	-96.7784238	dallas	0.395	0.41	0.42	0.54	0.81	0.415
299917	299917	2498	-96.518071	32.905066	1542	FALSE	1	2498.1	48	113	1383842	48113	dallas	Dallas County	6	H1	G4020	206	19100	19124	A	2261231972	92085898	32.7669866	-96.7784238	dallas	0.395	0.41	0.42	0.54	0.81	0.415
299918	299918	2498	-96.518092	32.90389	1543	FALSE	1	2498.1	48	113	1383842	48113	dallas	Dallas County	6	H1	G4020	206	19100	19124	A	2261231972	92085898	32.7669866	-96.7784238	dallas	0.395	0.41	0.42	0.54	0.81	0.415
299919	299919	2498	-96.518098	32.903554	1544	FALSE	1	2498.1	48	113	1383842	48113	dallas	Dallas County	6	H1	G4020	206	19100	19124	A	2261231972	92085898	32.7669866	-96.7784238	dallas	0.395	0.41	0.42	0.54	0.81	0.415
299920	299920	2498	-96.518108	32.902943	1545	FALSE	1	2498.1	48	113	1383842	48113	dallas	Dallas County	6	H1	G4020	206	19100	19124	A	2261231972	92085898	32.7669866	-96.7784238	dallas	0.395	0.41	0.42	0.54	0.81	0.415
299921	299921	2498	-96.518114	32.902662	1546	FALSE	1	2498.1	48	113	1383842	48113	dallas	Dallas County	6	H1	G4020	206	19100	19124	A	2261231972	92085898	32.7669866	-96.7784238	dallas	0.395	0.41	0.42	0.54	0.81	0.415
299922	299922	2498	-96.518116	32.902563	1547	FALSE	1	2498.1	48	113	1383842	48113	dallas	Dallas County	6	H1	G4020	206	19100	19124	A	2261231972	92085898	32.7669866	-96.7784238	dallas	0.395	0.41	0.42	0.54	0.81	0.415
299923	299923	2498	-96.518129	32.902051	1548	FALSE	1	2498.1	48	113	1383842	48113	dallas	Dallas County	6	H1	G4020	206	19100	19124	A	2261231972	92085898	32.7669866	-96.7784238	dallas	0.395	0.41	0.42	0.54	0.81	0.415
299924	299924	2498	-96.518129	32.901995	1549	FALSE	1	2498.1	48	113	1383842	48113	dallas	Dallas County	6	H1	G4020	206	19100	19124	A	2261231972	92085898	32.7669866	-96.7784238	dallas	0.395	0.41	0.42	0.54	0.81	0.415
299925	299925	2498	-96.518133	32.901709	1550	FALSE	1	2498.1	48	113	1383842	48113	dallas	Dallas County	6	H1	G4020	206	19100	19124	A	2261231972	92085898	32.7669866	-96.7784238	dallas	0.395	0.41	0.42	0.54	0.81	0.415
299926	299926	2498	-96.518133	32.901677	1551	FALSE	1	2498.1	48	113	1383842	48113	dallas	Dallas County	6	H1	G4020	206	19100	19124	A	2261231972	92085898	32.7669866	-96.7784238	dallas	0.395	0.41	0.42	0.54	0.81	0.415
299927	299927	2498	-96.518138	32.90081	1552	FALSE	1	2498.1	48	113	1383842	48113	dallas	Dallas County	6	H1	G4020	206	19100	19124	A	2261231972	92085898	32.7669866	-96.7784238	dallas	0.395	0.41	0.42	0.54	0.81	0.415
299928	299928	2498	-96.518138	32.90061	1553	FALSE	1	2498.1	48	113	1383842	48113	dallas	Dallas County	6	H1	G4020	206	19100	19124	A	2261231972	92085898	32.7669866	-96.7784238	dallas	0.395	0.41	0.42	0.54	0.81	0.415
299929	299929	2498	-96.51808	32.900453	1554	FALSE	1	2498.1	48	113	1383842	48113	dallas	Dallas County	6	H1	G4020	206	19100	19124	A	2261231972	92085898	32.7669866	-96.7784238	dallas	0.395	0.41	0.42	0.54	0.81	0.415
299930	299930	2498	-96.518171	32.899821	1555	FALSE	1	2498.1	48	113	1383842	48113	dallas	Dallas County	6	H1	G4020	206	19100	19124	A	2261231972	92085898	32.7669866	-96.7784238	dallas	0.395	0.41	0.42	0.54	0.81	0.415
299931	299931	2498	-96.518171	32.899539	1556	FALSE	1	2498.1	48	113	1383842	48113	dallas	Dallas County	6	H1	G4020	206	19100	19124	A	2261231972	92085898	32.7669866	-96.7784238	dallas	0.395	0.41	0.42	0.54	0.81	0.415
299932	299932	2498	-96.518173	32.898727	1557	FALSE	1	2498.1	48	113	1383842	48113	dallas	Dallas County	6	H1	G4020	206	19100	19124	A	2261231972	92085898	32.7669866	-96.7784238	dallas	0.395	0.41	0.42	0.54	0.81	0.415
299933	299933	2498	-96.518174	32.898633	1558	FALSE	1	2498.1	48	113	1383842	48113	dallas	Dallas County	6	H1	G4020	206	19100	19124	A	2261231972	92085898	32.7669866	-96.7784238	dallas	0.395	0.41	0.42	0.54	0.81	0.415
299934	299934	2498	-96.518175	32.898269	1559	FALSE	1	2498.1	48	113	1383842	48113	dallas	Dallas County	6	H1	G4020	206	19100	19124	A	2261231972	92085898	32.7669866	-96.7784238	dallas	0.395	0.41	0.42	0.54	0.81	0.415
299935	299935	2498	-96.518185	32.897551	1560	FALSE	1	2498.1	48	113	1383842	48113	dallas	Dallas County	6	H1	G4020	206	19100	19124	A	2261231972	92085898	32.7669866	-96.7784238	dallas	0.395	0.41	0.42	0.54	0.81	0.415
299936	299936	2498	-96.518193	32.896926	1561	FALSE	1	2498.1	48	113	1383842	48113	dallas	Dallas County	6	H1	G4020	206	19100	19124	A	2261231972	92085898	32.7669866	-96.7784238	dallas	0.395	0.41	0.42	0.54	0.81	0.415
299937	299937	2498	-96.518195	32.896753	1562	FALSE	1	2498.1	48	113	1383842	48113	dallas	Dallas County	6	H1	G4020	206	19100	19124	A	2261231972	92085898	32.7669866	-96.7784238	dallas	0.395	0.41	0.42	0.54	0.81	0.415
299938	299938	2498	-96.518225	32.895349	1563	FALSE	1	2498.1	48	113	1383842	48113	dallas	Dallas County	6	H1	G4020	206	19100	19124	A	2261231972	92085898	32.7669866	-96.7784238	dallas	0.395	0.41	0.42	0.54	0.81	0.415
299939	299939	2498	-96.518232	32.894703	1564	FALSE	1	2498.1	48	113	1383842	48113	dallas	Dallas County	6	H1	G4020	206	19100	19124	A	2261231972	92085898	32.7669866	-96.7784238	dallas	0.395	0.41	0.42	0.54	0.81	0.415
299940	299940	2498	-96.518234	32.894552	1565	FALSE	1	2498.1	48	113	1383842	48113	dallas	Dallas County	6	H1	G4020	206	19100	19124	A	2261231972	92085898	32.7669866	-96.7784238	dallas	0.395	0.41	0.42	0.54	0.81	0.415
299941	299941	2498	-96.518213	32.894325	1566	FALSE	1	2498.1	48	113	1383842	48113	dallas	Dallas County	6	H1	G4020	206	19100	19124	A	2261231972	92085898	32.7669866	-96.7784238	dallas	0.395	0.41	0.42	0.54	0.81	0.415
299942	299942	2498	-96.51819	32.89408	1567	FALSE	1	2498.1	48	113	1383842	48113	dallas	Dallas County	6	H1	G4020	206	19100	19124	A	2261231972	92085898	32.7669866	-96.7784238	dallas	0.395	0.41	0.42	0.54	0.81	0.415
299943	299943	2498	-96.518175	32.893806	1568	FALSE	1	2498.1	48	113	1383842	48113	dallas	Dallas County	6	H1	G4020	206	19100	19124	A	2261231972	92085898	32.7669866	-96.7784238	dallas	0.395	0.41	0.42	0.54	0.81	0.415
299944	299944	2498	-96.518169	32.8937	1569	FALSE	1	2498.1	48	113	1383842	48113	dallas	Dallas County	6	H1	G4020	206	19100	19124	A	2261231972	92085898	32.7669866	-96.7784238	dallas	0.395	0.41	0.42	0.54	0.81	0.415
299945	299945	2498	-96.518236	32.893698	1570	FALSE	1	2498.1	48	113	1383842	48113	dallas	Dallas County	6	H1	G4020	206	19100	19124	A	2261231972	92085898	32.7669866	-96.7784238	dallas	0.395	0.41	0.42	0.54	0.81	0.415
299946	299946	2498	-96.518236	32.893366	1571	FALSE	1	2498.1	48	113	1383842	48113	dallas	Dallas County	6	H1	G4020	206	19100	19124	A	2261231972	92085898	32.7669866	-96.7784238	dallas	0.395	0.41	0.42	0.54	0.81	0.415
299947	299947	2498	-96.518236	32.893294	1572	FALSE	1	2498.1	48	113	1383842	48113	dallas	Dallas County	6	H1	G4020	206	19100	19124	A	2261231972	92085898	32.7669866	-96.7784238	dallas	0.395	0.41	0.42	0.54	0.81	0.415
299948	299948	2498	-96.518236	32.893237	1573	FALSE	1	2498.1	48	113	1383842	48113	dallas	Dallas County	6	H1	G4020	206	19100	19124	A	2261231972	92085898	32.7669866	-96.7784238	dallas	0.395	0.41	0.42	0.54	0.81	0.415
299949	299949	2498	-96.518236	32.892584	1574	FALSE	1	2498.1	48	113	1383842	48113	dallas	Dallas County	6	H1	G4020	206	19100	19124	A	2261231972	92085898	32.7669866	-96.7784238	dallas	0.395	0.41	0.42	0.54	0.81	0.415
299950	299950	2498	-96.518244	32.89235	1575	FALSE	1	2498.1	48	113	1383842	48113	dallas	Dallas County	6	H1	G4020	206	19100	19124	A	2261231972	92085898	32.7669866	-96.7784238	dallas	0.395	0.41	0.42	0.54	0.81	0.415
299951	299951	2498	-96.518269	32.89166	1576	FALSE	1	2498.1	48	113	1383842	48113	dallas	Dallas County	6	H1	G4020	206	19100	19124	A	2261231972	92085898	32.7669866	-96.7784238	dallas	0.395	0.41	0.42	0.54	0.81	0.415
299952	299952	2498	-96.518273	32.891534	1577	FALSE	1	2498.1	48	113	1383842	48113	dallas	Dallas County	6	H1	G4020	206	19100	19124	A	2261231972	92085898	32.7669866	-96.7784238	dallas	0.395	0.41	0.42	0.54	0.81	0.415
299953	299953	2498	-96.518273	32.891477	1578	FALSE	1	2498.1	48	113	1383842	48113	dallas	Dallas County	6	H1	G4020	206	19100	19124	A	2261231972	92085898	32.7669866	-96.7784238	dallas	0.395	0.41	0.42	0.54	0.81	0.415
299954	299954	2498	-96.518273	32.891404	1579	FALSE	1	2498.1	48	113	1383842	48113	dallas	Dallas County	6	H1	G4020	206	19100	19124	A	2261231972	92085898	32.7669866	-96.7784238	dallas	0.395	0.41	0.42	0.54	0.81	0.415
299955	299955	2498	-96.518273	32.891286	1580	FALSE	1	2498.1	48	113	1383842	48113	dallas	Dallas County	6	H1	G4020	206	19100	19124	A	2261231972	92085898	32.7669866	-96.7784238	dallas	0.395	0.41	0.42	0.54	0.81	0.415
299956	299956	2498	-96.518273	32.891225	1581	FALSE	1	2498.1	48	113	1383842	48113	dallas	Dallas County	6	H1	G4020	206	19100	19124	A	2261231972	92085898	32.7669866	-96.7784238	dallas	0.395	0.41	0.42	0.54	0.81	0.415
299957	299957	2498	-96.518238	32.891069	1582	FALSE	1	2498.1	48	113	1383842	48113	dallas	Dallas County	6	H1	G4020	206	19100	19124	A	2261231972	92085898	32.7669866	-96.7784238	dallas	0.395	0.41	0.42	0.54	0.81	0.415
299958	299958	2498	-96.518219	32.890981	1583	FALSE	1	2498.1	48	113	1383842	48113	dallas	Dallas County	6	H1	G4020	206	19100	19124	A	2261231972	92085898	32.7669866	-96.7784238	dallas	0.395	0.41	0.42	0.54	0.81	0.415
299959	299959	2498	-96.518254	32.890487	1584	FALSE	1	2498.1	48	113	1383842	48113	dallas	Dallas County	6	H1	G4020	206	19100	19124	A	2261231972	92085898	32.7669866	-96.7784238	dallas	0.395	0.41	0.42	0.54	0.81	0.415
299960	299960	2498	-96.518257	32.890337	1585	FALSE	1	2498.1	48	113	1383842	48113	dallas	Dallas County	6	H1	G4020	206	19100	19124	A	2261231972	92085898	32.7669866	-96.7784238	dallas	0.395	0.41	0.42	0.54	0.81	0.415
299961	299961	2498	-96.518256	32.890285	1586	FALSE	1	2498.1	48	113	1383842	48113	dallas	Dallas County	6	H1	G4020	206	19100	19124	A	2261231972	92085898	32.7669866	-96.7784238	dallas	0.395	0.41	0.42	0.54	0.81	0.415
299962	299962	2498	-96.518253	32.890034	1587	FALSE	1	2498.1	48	113	1383842	48113	dallas	Dallas County	6	H1	G4020	206	19100	19124	A	2261231972	92085898	32.7669866	-96.7784238	dallas	0.395	0.41	0.42	0.54	0.81	0.415
299963	299963	2498	-96.51825	32.889713	1588	FALSE	1	2498.1	48	113	1383842	48113	dallas	Dallas County	6	H1	G4020	206	19100	19124	A	2261231972	92085898	32.7669866	-96.7784238	dallas	0.395	0.41	0.42	0.54	0.81	0.415
299964	299964	2498	-96.518249	32.889592	1589	FALSE	1	2498.1	48	113	1383842	48113	dallas	Dallas County	6	H1	G4020	206	19100	19124	A	2261231972	92085898	32.7669866	-96.7784238	dallas	0.395	0.41	0.42	0.54	0.81	0.415
299965	299965	2498	-96.51825	32.889502	1590	FALSE	1	2498.1	48	113	1383842	48113	dallas	Dallas County	6	H1	G4020	206	19100	19124	A	2261231972	92085898	32.7669866	-96.7784238	dallas	0.395	0.41	0.42	0.54	0.81	0.415
299966	299966	2498	-96.51826	32.888567	1591	FALSE	1	2498.1	48	113	1383842	48113	dallas	Dallas County	6	H1	G4020	206	19100	19124	A	2261231972	92085898	32.7669866	-96.7784238	dallas	0.395	0.41	0.42	0.54	0.81	0.415
299967	299967	2498	-96.518261	32.888467	1592	FALSE	1	2498.1	48	113	1383842	48113	dallas	Dallas County	6	H1	G4020	206	19100	19124	A	2261231972	92085898	32.7669866	-96.7784238	dallas	0.395	0.41	0.42	0.54	0.81	0.415
299968	299968	2498	-96.518265	32.888182	1593	FALSE	1	2498.1	48	113	1383842	48113	dallas	Dallas County	6	H1	G4020	206	19100	19124	A	2261231972	92085898	32.7669866	-96.7784238	dallas	0.395	0.41	0.42	0.54	0.81	0.415
299969	299969	2498	-96.518265	32.888168	1594	FALSE	1	2498.1	48	113	1383842	48113	dallas	Dallas County	6	H1	G4020	206	19100	19124	A	2261231972	92085898	32.7669866	-96.7784238	dallas	0.395	0.41	0.42	0.54	0.81	0.415
299970	299970	2498	-96.518266	32.888075	1595	FALSE	1	2498.1	48	113	1383842	48113	dallas	Dallas County	6	H1	G4020	206	19100	19124	A	2261231972	92085898	32.7669866	-96.7784238	dallas	0.395	0.41	0.42	0.54	0.81	0.415
299971	299971	2498	-96.518268	32.887969	1596	FALSE	1	2498.1	48	113	1383842	48113	dallas	Dallas County	6	H1	G4020	206	19100	19124	A	2261231972	92085898	32.7669866	-96.7784238	dallas	0.395	0.41	0.42	0.54	0.81	0.415
299972	299972	2498	-96.51827	32.887849	1597	FALSE	1	2498.1	48	113	1383842	48113	dallas	Dallas County	6	H1	G4020	206	19100	19124	A	2261231972	92085898	32.7669866	-96.7784238	dallas	0.395	0.41	0.42	0.54	0.81	0.415
299973	299973	2498	-96.518271	32.887814	1598	FALSE	1	2498.1	48	113	1383842	48113	dallas	Dallas County	6	H1	G4020	206	19100	19124	A	2261231972	92085898	32.7669866	-96.7784238	dallas	0.395	0.41	0.42	0.54	0.81	0.415
299974	299974	2498	-96.518274	32.887457	1599	FALSE	1	2498.1	48	113	1383842	48113	dallas	Dallas County	6	H1	G4020	206	19100	19124	A	2261231972	92085898	32.7669866	-96.7784238	dallas	0.395	0.41	0.42	0.54	0.81	0.415
299975	299975	2498	-96.518274	32.887333	1600	FALSE	1	2498.1	48	113	1383842	48113	dallas	Dallas County	6	H1	G4020	206	19100	19124	A	2261231972	92085898	32.7669866	-96.7784238	dallas	0.395	0.41	0.42	0.54	0.81	0.415
299976	299976	2498	-96.518275	32.887272	1601	FALSE	1	2498.1	48	113	1383842	48113	dallas	Dallas County	6	H1	G4020	206	19100	19124	A	2261231972	92085898	32.7669866	-96.7784238	dallas	0.395	0.41	0.42	0.54	0.81	0.415
299977	299977	2498	-96.518276	32.887241	1602	FALSE	1	2498.1	48	113	1383842	48113	dallas	Dallas County	6	H1	G4020	206	19100	19124	A	2261231972	92085898	32.7669866	-96.7784238	dallas	0.395	0.41	0.42	0.54	0.81	0.415
299978	299978	2498	-96.518259	32.887221	1603	FALSE	1	2498.1	48	113	1383842	48113	dallas	Dallas County	6	H1	G4020	206	19100	19124	A	2261231972	92085898	32.7669866	-96.7784238	dallas	0.395	0.41	0.42	0.54	0.81	0.415
299979	299979	2498	-96.518265	32.887046	1604	FALSE	1	2498.1	48	113	1383842	48113	dallas	Dallas County	6	H1	G4020	206	19100	19124	A	2261231972	92085898	32.7669866	-96.7784238	dallas	0.395	0.41	0.42	0.54	0.81	0.415
299980	299980	2498	-96.518269	32.886866	1605	FALSE	1	2498.1	48	113	1383842	48113	dallas	Dallas County	6	H1	G4020	206	19100	19124	A	2261231972	92085898	32.7669866	-96.7784238	dallas	0.395	0.41	0.42	0.54	0.81	0.415
299981	299981	2498	-96.518277	32.886563	1606	FALSE	1	2498.1	48	113	1383842	48113	dallas	Dallas County	6	H1	G4020	206	19100	19124	A	2261231972	92085898	32.7669866	-96.7784238	dallas	0.395	0.41	0.42	0.54	0.81	0.415
299982	299982	2498	-96.518279	32.886364	1607	FALSE	1	2498.1	48	113	1383842	48113	dallas	Dallas County	6	H1	G4020	206	19100	19124	A	2261231972	92085898	32.7669866	-96.7784238	dallas	0.395	0.41	0.42	0.54	0.81	0.415
299983	299983	2498	-96.518282	32.886052	1608	FALSE	1	2498.1	48	113	1383842	48113	dallas	Dallas County	6	H1	G4020	206	19100	19124	A	2261231972	92085898	32.7669866	-96.7784238	dallas	0.395	0.41	0.42	0.54	0.81	0.415
299984	299984	2498	-96.518283	32.886021	1609	FALSE	1	2498.1	48	113	1383842	48113	dallas	Dallas County	6	H1	G4020	206	19100	19124	A	2261231972	92085898	32.7669866	-96.7784238	dallas	0.395	0.41	0.42	0.54	0.81	0.415
299985	299985	2498	-96.518288	32.885779	1610	FALSE	1	2498.1	48	113	1383842	48113	dallas	Dallas County	6	H1	G4020	206	19100	19124	A	2261231972	92085898	32.7669866	-96.7784238	dallas	0.395	0.41	0.42	0.54	0.81	0.415
299986	299986	2498	-96.518293	32.885509	1611	FALSE	1	2498.1	48	113	1383842	48113	dallas	Dallas County	6	H1	G4020	206	19100	19124	A	2261231972	92085898	32.7669866	-96.7784238	dallas	0.395	0.41	0.42	0.54	0.81	0.415
299987	299987	2498	-96.518288	32.884592	1612	FALSE	1	2498.1	48	113	1383842	48113	dallas	Dallas County	6	H1	G4020	206	19100	19124	A	2261231972	92085898	32.7669866	-96.7784238	dallas	0.395	0.41	0.42	0.54	0.81	0.415
299988	299988	2498	-96.518284	32.884146	1613	FALSE	1	2498.1	48	113	1383842	48113	dallas	Dallas County	6	H1	G4020	206	19100	19124	A	2261231972	92085898	32.7669866	-96.7784238	dallas	0.395	0.41	0.42	0.54	0.81	0.415
299989	299989	2498	-96.51828	32.88356	1614	FALSE	1	2498.1	48	113	1383842	48113	dallas	Dallas County	6	H1	G4020	206	19100	19124	A	2261231972	92085898	32.7669866	-96.7784238	dallas	0.395	0.41	0.42	0.54	0.81	0.415
299990	299990	2498	-96.51828	32.883482	1615	FALSE	1	2498.1	48	113	1383842	48113	dallas	Dallas County	6	H1	G4020	206	19100	19124	A	2261231972	92085898	32.7669866	-96.7784238	dallas	0.395	0.41	0.42	0.54	0.81	0.415
299991	299991	2498	-96.518282	32.882795	1616	FALSE	1	2498.1	48	113	1383842	48113	dallas	Dallas County	6	H1	G4020	206	19100	19124	A	2261231972	92085898	32.7669866	-96.7784238	dallas	0.395	0.41	0.42	0.54	0.81	0.415
299992	299992	2498	-96.518283	32.882672	1617	FALSE	1	2498.1	48	113	1383842	48113	dallas	Dallas County	6	H1	G4020	206	19100	19124	A	2261231972	92085898	32.7669866	-96.7784238	dallas	0.395	0.41	0.42	0.54	0.81	0.415
299993	299993	2498	-96.518284	32.882617	1618	FALSE	1	2498.1	48	113	1383842	48113	dallas	Dallas County	6	H1	G4020	206	19100	19124	A	2261231972	92085898	32.7669866	-96.7784238	dallas	0.395	0.41	0.42	0.54	0.81	0.415
299994	299994	2498	-96.51829	32.882017	1619	FALSE	1	2498.1	48	113	1383842	48113	dallas	Dallas County	6	H1	G4020	206	19100	19124	A	2261231972	92085898	32.7669866	-96.7784238	dallas	0.395	0.41	0.42	0.54	0.81	0.415
299995	299995	2498	-96.518291	32.881948	1620	FALSE	1	2498.1	48	113	1383842	48113	dallas	Dallas County	6	H1	G4020	206	19100	19124	A	2261231972	92085898	32.7669866	-96.7784238	dallas	0.395	0.41	0.42	0.54	0.81	0.415
299996	299996	2498	-96.518301	32.881193	1621	FALSE	1	2498.1	48	113	1383842	48113	dallas	Dallas County	6	H1	G4020	206	19100	19124	A	2261231972	92085898	32.7669866	-96.7784238	dallas	0.395	0.41	0.42	0.54	0.81	0.415
299997	299997	2498	-96.518304	32.881009	1622	FALSE	1	2498.1	48	113	1383842	48113	dallas	Dallas County	6	H1	G4020	206	19100	19124	A	2261231972	92085898	32.7669866	-96.7784238	dallas	0.395	0.41	0.42	0.54	0.81	0.415
299998	299998	2498	-96.518307	32.880846	1623	FALSE	1	2498.1	48	113	1383842	48113	dallas	Dallas County	6	H1	G4020	206	19100	19124	A	2261231972	92085898	32.7669866	-96.7784238	dallas	0.395	0.41	0.42	0.54	0.81	0.415
299999	299999	2498	-96.51831	32.880615	1624	FALSE	1	2498.1	48	113	1383842	48113	dallas	Dallas County	6	H1	G4020	206	19100	19124	A	2261231972	92085898	32.7669866	-96.7784238	dallas	0.395	0.41	0.42	0.54	0.81	0.415
300000	300000	2498	-96.518324	32.879534	1625	FALSE	1	2498.1	48	113	1383842	48113	dallas	Dallas County	6	H1	G4020	206	19100	19124	A	2261231972	92085898	32.7669866	-96.7784238	dallas	0.395	0.41	0.42	0.54	0.81	0.415
300001	300001	2498	-96.518324	32.87943	1626	FALSE	1	2498.1	48	113	1383842	48113	dallas	Dallas County	6	H1	G4020	206	19100	19124	A	2261231972	92085898	32.7669866	-96.7784238	dallas	0.395	0.41	0.42	0.54	0.81	0.415
300002	300002	2498	-96.518324	32.879417	1627	FALSE	1	2498.1	48	113	1383842	48113	dallas	Dallas County	6	H1	G4020	206	19100	19124	A	2261231972	92085898	32.7669866	-96.7784238	dallas	0.395	0.41	0.42	0.54	0.81	0.415
300003	300003	2498	-96.518338	32.877907	1628	FALSE	1	2498.1	48	113	1383842	48113	dallas	Dallas County	6	H1	G4020	206	19100	19124	A	2261231972	92085898	32.7669866	-96.7784238	dallas	0.395	0.41	0.42	0.54	0.81	0.415
300004	300004	2498	-96.518323	32.877457	1629	FALSE	1	2498.1	48	113	1383842	48113	dallas	Dallas County	6	H1	G4020	206	19100	19124	A	2261231972	92085898	32.7669866	-96.7784238	dallas	0.395	0.41	0.42	0.54	0.81	0.415
300005	300005	2498	-96.518314	32.877153	1630	FALSE	1	2498.1	48	113	1383842	48113	dallas	Dallas County	6	H1	G4020	206	19100	19124	A	2261231972	92085898	32.7669866	-96.7784238	dallas	0.395	0.41	0.42	0.54	0.81	0.415
300006	300006	2498	-96.518326	32.876809	1631	FALSE	1	2498.1	48	113	1383842	48113	dallas	Dallas County	6	H1	G4020	206	19100	19124	A	2261231972	92085898	32.7669866	-96.7784238	dallas	0.395	0.41	0.42	0.54	0.81	0.415
300007	300007	2498	-96.518332	32.876781	1632	FALSE	1	2498.1	48	113	1383842	48113	dallas	Dallas County	6	H1	G4020	206	19100	19124	A	2261231972	92085898	32.7669866	-96.7784238	dallas	0.395	0.41	0.42	0.54	0.81	0.415
300008	300008	2498	-96.518391	32.876516	1633	FALSE	1	2498.1	48	113	1383842	48113	dallas	Dallas County	6	H1	G4020	206	19100	19124	A	2261231972	92085898	32.7669866	-96.7784238	dallas	0.395	0.41	0.42	0.54	0.81	0.415
300009	300009	2498	-96.518402	32.876468	1634	FALSE	1	2498.1	48	113	1383842	48113	dallas	Dallas County	6	H1	G4020	206	19100	19124	A	2261231972	92085898	32.7669866	-96.7784238	dallas	0.395	0.41	0.42	0.54	0.81	0.415
300010	300010	2498	-96.518413	32.876422	1635	FALSE	1	2498.1	48	113	1383842	48113	dallas	Dallas County	6	H1	G4020	206	19100	19124	A	2261231972	92085898	32.7669866	-96.7784238	dallas	0.395	0.41	0.42	0.54	0.81	0.415
300011	300011	2498	-96.518448	32.876165	1636	FALSE	1	2498.1	48	113	1383842	48113	dallas	Dallas County	6	H1	G4020	206	19100	19124	A	2261231972	92085898	32.7669866	-96.7784238	dallas	0.395	0.41	0.42	0.54	0.81	0.415
300012	300012	2498	-96.518458	32.876094	1637	FALSE	1	2498.1	48	113	1383842	48113	dallas	Dallas County	6	H1	G4020	206	19100	19124	A	2261231972	92085898	32.7669866	-96.7784238	dallas	0.395	0.41	0.42	0.54	0.81	0.415
300013	300013	2498	-96.518484	32.876029	1638	FALSE	1	2498.1	48	113	1383842	48113	dallas	Dallas County	6	H1	G4020	206	19100	19124	A	2261231972	92085898	32.7669866	-96.7784238	dallas	0.395	0.41	0.42	0.54	0.81	0.415
300014	300014	2498	-96.518513	32.875957	1639	FALSE	1	2498.1	48	113	1383842	48113	dallas	Dallas County	6	H1	G4020	206	19100	19124	A	2261231972	92085898	32.7669866	-96.7784238	dallas	0.395	0.41	0.42	0.54	0.81	0.415
300015	300015	2498	-96.518523	32.875614	1640	FALSE	1	2498.1	48	113	1383842	48113	dallas	Dallas County	6	H1	G4020	206	19100	19124	A	2261231972	92085898	32.7669866	-96.7784238	dallas	0.395	0.41	0.42	0.54	0.81	0.415
300016	300016	2498	-96.51853	32.875402	1641	FALSE	1	2498.1	48	113	1383842	48113	dallas	Dallas County	6	H1	G4020	206	19100	19124	A	2261231972	92085898	32.7669866	-96.7784238	dallas	0.395	0.41	0.42	0.54	0.81	0.415
300017	300017	2498	-96.518532	32.875289	1642	FALSE	1	2498.1	48	113	1383842	48113	dallas	Dallas County	6	H1	G4020	206	19100	19124	A	2261231972	92085898	32.7669866	-96.7784238	dallas	0.395	0.41	0.42	0.54	0.81	0.415
300018	300018	2498	-96.518555	32.874471	1643	FALSE	1	2498.1	48	113	1383842	48113	dallas	Dallas County	6	H1	G4020	206	19100	19124	A	2261231972	92085898	32.7669866	-96.7784238	dallas	0.395	0.41	0.42	0.54	0.81	0.415
300019	300019	2498	-96.518586	32.873389	1644	FALSE	1	2498.1	48	113	1383842	48113	dallas	Dallas County	6	H1	G4020	206	19100	19124	A	2261231972	92085898	32.7669866	-96.7784238	dallas	0.395	0.41	0.42	0.54	0.81	0.415
300020	300020	2498	-96.518556	32.871692	1645	FALSE	1	2498.1	48	113	1383842	48113	dallas	Dallas County	6	H1	G4020	206	19100	19124	A	2261231972	92085898	32.7669866	-96.7784238	dallas	0.395	0.41	0.42	0.54	0.81	0.415
300021	300021	2498	-96.518501	32.868492	1646	FALSE	1	2498.1	48	113	1383842	48113	dallas	Dallas County	6	H1	G4020	206	19100	19124	A	2261231972	92085898	32.7669866	-96.7784238	dallas	0.395	0.41	0.42	0.54	0.81	0.415
300022	300022	2498	-96.51855	32.867156	1647	FALSE	1	2498.1	48	113	1383842	48113	dallas	Dallas County	6	H1	G4020	206	19100	19124	A	2261231972	92085898	32.7669866	-96.7784238	dallas	0.395	0.41	0.42	0.54	0.81	0.415
300023	300023	2498	-96.518568	32.866626	1648	FALSE	1	2498.1	48	113	1383842	48113	dallas	Dallas County	6	H1	G4020	206	19100	19124	A	2261231972	92085898	32.7669866	-96.7784238	dallas	0.395	0.41	0.42	0.54	0.81	0.415
300024	300024	2498	-96.518656	32.856686	1649	FALSE	1	2498.1	48	113	1383842	48113	dallas	Dallas County	6	H1	G4020	206	19100	19124	A	2261231972	92085898	32.7669866	-96.7784238	dallas	0.395	0.41	0.42	0.54	0.81	0.415
300025	300025	2498	-96.5187	32.851675	1650	FALSE	1	2498.1	48	113	1383842	48113	dallas	Dallas County	6	H1	G4020	206	19100	19124	A	2261231972	92085898	32.7669866	-96.7784238	dallas	0.395	0.41	0.42	0.54	0.81	0.415
300026	300026	2498	-96.518861	32.833525	1651	FALSE	1	2498.1	48	113	1383842	48113	dallas	Dallas County	6	H1	G4020	206	19100	19124	A	2261231972	92085898	32.7669866	-96.7784238	dallas	0.395	0.41	0.42	0.54	0.81	0.415
300027	300027	2498	-96.518869	32.832728	1652	FALSE	1	2498.1	48	113	1383842	48113	dallas	Dallas County	6	H1	G4020	206	19100	19124	A	2261231972	92085898	32.7669866	-96.7784238	dallas	0.395	0.41	0.42	0.54	0.81	0.415
300028	300028	2498	-96.518964	32.813716	1653	FALSE	1	2498.1	48	113	1383842	48113	dallas	Dallas County	6	H1	G4020	206	19100	19124	A	2261231972	92085898	32.7669866	-96.7784238	dallas	0.395	0.41	0.42	0.54	0.81	0.415
300029	300029	2498	-96.518967	32.813701	1654	FALSE	1	2498.1	48	113	1383842	48113	dallas	Dallas County	6	H1	G4020	206	19100	19124	A	2261231972	92085898	32.7669866	-96.7784238	dallas	0.395	0.41	0.42	0.54	0.81	0.415
300030	300030	2498	-96.51897	32.813616	1655	FALSE	1	2498.1	48	113	1383842	48113	dallas	Dallas County	6	H1	G4020	206	19100	19124	A	2261231972	92085898	32.7669866	-96.7784238	dallas	0.395	0.41	0.42	0.54	0.81	0.415
300031	300031	2498	-96.519046	32.806673	1656	FALSE	1	2498.1	48	113	1383842	48113	dallas	Dallas County	6	H1	G4020	206	19100	19124	A	2261231972	92085898	32.7669866	-96.7784238	dallas	0.395	0.41	0.42	0.54	0.81	0.415
300032	300032	2498	-96.519066	32.804917	1657	FALSE	1	2498.1	48	113	1383842	48113	dallas	Dallas County	6	H1	G4020	206	19100	19124	A	2261231972	92085898	32.7669866	-96.7784238	dallas	0.395	0.41	0.42	0.54	0.81	0.415
300033	300033	2498	-96.519067	32.804647	1658	FALSE	1	2498.1	48	113	1383842	48113	dallas	Dallas County	6	H1	G4020	206	19100	19124	A	2261231972	92085898	32.7669866	-96.7784238	dallas	0.395	0.41	0.42	0.54	0.81	0.415
300034	300034	2498	-96.519261	32.796028	1659	FALSE	1	2498.1	48	113	1383842	48113	dallas	Dallas County	6	H1	G4020	206	19100	19124	A	2261231972	92085898	32.7669866	-96.7784238	dallas	0.395	0.41	0.42	0.54	0.81	0.415
300035	300035	2498	-96.519268	32.795727	1660	FALSE	1	2498.1	48	113	1383842	48113	dallas	Dallas County	6	H1	G4020	206	19100	19124	A	2261231972	92085898	32.7669866	-96.7784238	dallas	0.395	0.41	0.42	0.54	0.81	0.415
300036	300036	2498	-96.519263	32.794747	1661	FALSE	1	2498.1	48	113	1383842	48113	dallas	Dallas County	6	H1	G4020	206	19100	19124	A	2261231972	92085898	32.7669866	-96.7784238	dallas	0.395	0.41	0.42	0.54	0.81	0.415
300037	300037	2498	-96.5193	32.792972	1662	FALSE	1	2498.1	48	113	1383842	48113	dallas	Dallas County	6	H1	G4020	206	19100	19124	A	2261231972	92085898	32.7669866	-96.7784238	dallas	0.395	0.41	0.42	0.54	0.81	0.415
300038	300038	2498	-96.519304	32.792648	1663	FALSE	1	2498.1	48	113	1383842	48113	dallas	Dallas County	6	H1	G4020	206	19100	19124	A	2261231972	92085898	32.7669866	-96.7784238	dallas	0.395	0.41	0.42	0.54	0.81	0.415
300039	300039	2498	-96.519354	32.789279	1664	FALSE	1	2498.1	48	113	1383842	48113	dallas	Dallas County	6	H1	G4020	206	19100	19124	A	2261231972	92085898	32.7669866	-96.7784238	dallas	0.395	0.41	0.42	0.54	0.81	0.415
300040	300040	2498	-96.519359	32.788922	1665	FALSE	1	2498.1	48	113	1383842	48113	dallas	Dallas County	6	H1	G4020	206	19100	19124	A	2261231972	92085898	32.7669866	-96.7784238	dallas	0.395	0.41	0.42	0.54	0.81	0.415
300041	300041	2498	-96.519447	32.778093	1666	FALSE	1	2498.1	48	113	1383842	48113	dallas	Dallas County	6	H1	G4020	206	19100	19124	A	2261231972	92085898	32.7669866	-96.7784238	dallas	0.395	0.41	0.42	0.54	0.81	0.415
300042	300042	2498	-96.519443	32.777873	1667	FALSE	1	2498.1	48	113	1383842	48113	dallas	Dallas County	6	H1	G4020	206	19100	19124	A	2261231972	92085898	32.7669866	-96.7784238	dallas	0.395	0.41	0.42	0.54	0.81	0.415
300043	300043	2498	-96.519448	32.77786	1668	FALSE	1	2498.1	48	113	1383842	48113	dallas	Dallas County	6	H1	G4020	206	19100	19124	A	2261231972	92085898	32.7669866	-96.7784238	dallas	0.395	0.41	0.42	0.54	0.81	0.415
300044	300044	2498	-96.519446	32.777752	1669	FALSE	1	2498.1	48	113	1383842	48113	dallas	Dallas County	6	H1	G4020	206	19100	19124	A	2261231972	92085898	32.7669866	-96.7784238	dallas	0.395	0.41	0.42	0.54	0.81	0.415
300045	300045	2498	-96.519435	32.777677	1670	FALSE	1	2498.1	48	113	1383842	48113	dallas	Dallas County	6	H1	G4020	206	19100	19124	A	2261231972	92085898	32.7669866	-96.7784238	dallas	0.395	0.41	0.42	0.54	0.81	0.415
300046	300046	2498	-96.519408	32.7775	1671	FALSE	1	2498.1	48	113	1383842	48113	dallas	Dallas County	6	H1	G4020	206	19100	19124	A	2261231972	92085898	32.7669866	-96.7784238	dallas	0.395	0.41	0.42	0.54	0.81	0.415
300047	300047	2498	-96.519409	32.777427	1672	FALSE	1	2498.1	48	113	1383842	48113	dallas	Dallas County	6	H1	G4020	206	19100	19124	A	2261231972	92085898	32.7669866	-96.7784238	dallas	0.395	0.41	0.42	0.54	0.81	0.415
300048	300048	2498	-96.519784	32.755647	1673	FALSE	1	2498.1	48	113	1383842	48113	dallas	Dallas County	6	H1	G4020	206	19100	19124	A	2261231972	92085898	32.7669866	-96.7784238	dallas	0.395	0.41	0.42	0.54	0.81	0.415
300049	300049	2498	-96.519795	32.754764	1674	FALSE	1	2498.1	48	113	1383842	48113	dallas	Dallas County	6	H1	G4020	206	19100	19124	A	2261231972	92085898	32.7669866	-96.7784238	dallas	0.395	0.41	0.42	0.54	0.81	0.415
300050	300050	2498	-96.519794	32.754534	1675	FALSE	1	2498.1	48	113	1383842	48113	dallas	Dallas County	6	H1	G4020	206	19100	19124	A	2261231972	92085898	32.7669866	-96.7784238	dallas	0.395	0.41	0.42	0.54	0.81	0.415
300051	300051	2498	-96.519793	32.754459	1676	FALSE	1	2498.1	48	113	1383842	48113	dallas	Dallas County	6	H1	G4020	206	19100	19124	A	2261231972	92085898	32.7669866	-96.7784238	dallas	0.395	0.41	0.42	0.54	0.81	0.415
300052	300052	2498	-96.519793	32.754388	1677	FALSE	1	2498.1	48	113	1383842	48113	dallas	Dallas County	6	H1	G4020	206	19100	19124	A	2261231972	92085898	32.7669866	-96.7784238	dallas	0.395	0.41	0.42	0.54	0.81	0.415
300053	300053	2498	-96.519793	32.754327	1678	FALSE	1	2498.1	48	113	1383842	48113	dallas	Dallas County	6	H1	G4020	206	19100	19124	A	2261231972	92085898	32.7669866	-96.7784238	dallas	0.395	0.41	0.42	0.54	0.81	0.415
300054	300054	2498	-96.519967	32.752107	1679	FALSE	1	2498.1	48	113	1383842	48113	dallas	Dallas County	6	H1	G4020	206	19100	19124	A	2261231972	92085898	32.7669866	-96.7784238	dallas	0.395	0.41	0.42	0.54	0.81	0.415
300055	300055	2498	-96.519969	32.751543	1680	FALSE	1	2498.1	48	113	1383842	48113	dallas	Dallas County	6	H1	G4020	206	19100	19124	A	2261231972	92085898	32.7669866	-96.7784238	dallas	0.395	0.41	0.42	0.54	0.81	0.415
300056	300056	2498	-96.519968	32.751443	1681	FALSE	1	2498.1	48	113	1383842	48113	dallas	Dallas County	6	H1	G4020	206	19100	19124	A	2261231972	92085898	32.7669866	-96.7784238	dallas	0.395	0.41	0.42	0.54	0.81	0.415
300057	300057	2498	-96.519976	32.751131	1682	FALSE	1	2498.1	48	113	1383842	48113	dallas	Dallas County	6	H1	G4020	206	19100	19124	A	2261231972	92085898	32.7669866	-96.7784238	dallas	0.395	0.41	0.42	0.54	0.81	0.415
300058	300058	2498	-96.51998	32.750823	1683	FALSE	1	2498.1	48	113	1383842	48113	dallas	Dallas County	6	H1	G4020	206	19100	19124	A	2261231972	92085898	32.7669866	-96.7784238	dallas	0.395	0.41	0.42	0.54	0.81	0.415
300059	300059	2498	-96.519981	32.750673	1684	FALSE	1	2498.1	48	113	1383842	48113	dallas	Dallas County	6	H1	G4020	206	19100	19124	A	2261231972	92085898	32.7669866	-96.7784238	dallas	0.395	0.41	0.42	0.54	0.81	0.415
300060	300060	2498	-96.520009	32.749748	1685	FALSE	1	2498.1	48	113	1383842	48113	dallas	Dallas County	6	H1	G4020	206	19100	19124	A	2261231972	92085898	32.7669866	-96.7784238	dallas	0.395	0.41	0.42	0.54	0.81	0.415
300061	300061	2498	-96.520024	32.748703	1686	FALSE	1	2498.1	48	113	1383842	48113	dallas	Dallas County	6	H1	G4020	206	19100	19124	A	2261231972	92085898	32.7669866	-96.7784238	dallas	0.395	0.41	0.42	0.54	0.81	0.415
300062	300062	2498	-96.520024	32.748692	1687	FALSE	1	2498.1	48	113	1383842	48113	dallas	Dallas County	6	H1	G4020	206	19100	19124	A	2261231972	92085898	32.7669866	-96.7784238	dallas	0.395	0.41	0.42	0.54	0.81	0.415
300063	300063	2498	-96.52003	32.748286	1688	FALSE	1	2498.1	48	113	1383842	48113	dallas	Dallas County	6	H1	G4020	206	19100	19124	A	2261231972	92085898	32.7669866	-96.7784238	dallas	0.395	0.41	0.42	0.54	0.81	0.415
300064	300064	2498	-96.520073	32.745279	1689	FALSE	1	2498.1	48	113	1383842	48113	dallas	Dallas County	6	H1	G4020	206	19100	19124	A	2261231972	92085898	32.7669866	-96.7784238	dallas	0.395	0.41	0.42	0.54	0.81	0.415
300065	300065	2498	-96.520072	32.74521	1690	FALSE	1	2498.1	48	113	1383842	48113	dallas	Dallas County	6	H1	G4020	206	19100	19124	A	2261231972	92085898	32.7669866	-96.7784238	dallas	0.395	0.41	0.42	0.54	0.81	0.415
300066	300066	2498	-96.520254	32.731372	1691	FALSE	1	2498.1	48	113	1383842	48113	dallas	Dallas County	6	H1	G4020	206	19100	19124	A	2261231972	92085898	32.7669866	-96.7784238	dallas	0.395	0.41	0.42	0.54	0.81	0.415
300067	300067	2498	-96.520641	32.711174	1692	FALSE	1	2498.1	48	113	1383842	48113	dallas	Dallas County	6	H1	G4020	206	19100	19124	A	2261231972	92085898	32.7669866	-96.7784238	dallas	0.395	0.41	0.42	0.54	0.81	0.415
300068	300068	2498	-96.520665	32.709878	1693	FALSE	1	2498.1	48	113	1383842	48113	dallas	Dallas County	6	H1	G4020	206	19100	19124	A	2261231972	92085898	32.7669866	-96.7784238	dallas	0.395	0.41	0.42	0.54	0.81	0.415
300069	300069	2498	-96.520671	32.709528	1694	FALSE	1	2498.1	48	113	1383842	48113	dallas	Dallas County	6	H1	G4020	206	19100	19124	A	2261231972	92085898	32.7669866	-96.7784238	dallas	0.395	0.41	0.42	0.54	0.81	0.415
300070	300070	2498	-96.520817	32.701866	1695	FALSE	1	2498.1	48	113	1383842	48113	dallas	Dallas County	6	H1	G4020	206	19100	19124	A	2261231972	92085898	32.7669866	-96.7784238	dallas	0.395	0.41	0.42	0.54	0.81	0.415
300071	300071	2498	-96.520825	32.70143	1696	FALSE	1	2498.1	48	113	1383842	48113	dallas	Dallas County	6	H1	G4020	206	19100	19124	A	2261231972	92085898	32.7669866	-96.7784238	dallas	0.395	0.41	0.42	0.54	0.81	0.415
300072	300072	2498	-96.520829	32.700387	1697	FALSE	1	2498.1	48	113	1383842	48113	dallas	Dallas County	6	H1	G4020	206	19100	19124	A	2261231972	92085898	32.7669866	-96.7784238	dallas	0.395	0.41	0.42	0.54	0.81	0.415
300073	300073	2498	-96.520831	32.70017	1698	FALSE	1	2498.1	48	113	1383842	48113	dallas	Dallas County	6	H1	G4020	206	19100	19124	A	2261231972	92085898	32.7669866	-96.7784238	dallas	0.395	0.41	0.42	0.54	0.81	0.415
300074	300074	2498	-96.520843	32.69999	1699	FALSE	1	2498.1	48	113	1383842	48113	dallas	Dallas County	6	H1	G4020	206	19100	19124	A	2261231972	92085898	32.7669866	-96.7784238	dallas	0.395	0.41	0.42	0.54	0.81	0.415
300075	300075	2498	-96.520843	32.699973	1700	FALSE	1	2498.1	48	113	1383842	48113	dallas	Dallas County	6	H1	G4020	206	19100	19124	A	2261231972	92085898	32.7669866	-96.7784238	dallas	0.395	0.41	0.42	0.54	0.81	0.415
300076	300076	2498	-96.520969	32.693765	1701	FALSE	1	2498.1	48	113	1383842	48113	dallas	Dallas County	6	H1	G4020	206	19100	19124	A	2261231972	92085898	32.7669866	-96.7784238	dallas	0.395	0.41	0.42	0.54	0.81	0.415
300077	300077	2498	-96.521067	32.688456	1702	FALSE	1	2498.1	48	113	1383842	48113	dallas	Dallas County	6	H1	G4020	206	19100	19124	A	2261231972	92085898	32.7669866	-96.7784238	dallas	0.395	0.41	0.42	0.54	0.81	0.415
300078	300078	2498	-96.520997	32.684056	1703	FALSE	1	2498.1	48	113	1383842	48113	dallas	Dallas County	6	H1	G4020	206	19100	19124	A	2261231972	92085898	32.7669866	-96.7784238	dallas	0.395	0.41	0.42	0.54	0.81	0.415
300079	300079	2498	-96.520915	32.678936	1704	FALSE	1	2498.1	48	113	1383842	48113	dallas	Dallas County	6	H1	G4020	206	19100	19124	A	2261231972	92085898	32.7669866	-96.7784238	dallas	0.395	0.41	0.42	0.54	0.81	0.415
300080	300080	2498	-96.52091	32.678617	1705	FALSE	1	2498.1	48	113	1383842	48113	dallas	Dallas County	6	H1	G4020	206	19100	19124	A	2261231972	92085898	32.7669866	-96.7784238	dallas	0.395	0.41	0.42	0.54	0.81	0.415
300081	300081	2498	-96.520915	32.678065	1706	FALSE	1	2498.1	48	113	1383842	48113	dallas	Dallas County	6	H1	G4020	206	19100	19124	A	2261231972	92085898	32.7669866	-96.7784238	dallas	0.395	0.41	0.42	0.54	0.81	0.415
300082	300082	2498	-96.520918	32.677813	1707	FALSE	1	2498.1	48	113	1383842	48113	dallas	Dallas County	6	H1	G4020	206	19100	19124	A	2261231972	92085898	32.7669866	-96.7784238	dallas	0.395	0.41	0.42	0.54	0.81	0.415
300083	300083	2498	-96.521012	32.668724	1708	FALSE	1	2498.1	48	113	1383842	48113	dallas	Dallas County	6	H1	G4020	206	19100	19124	A	2261231972	92085898	32.7669866	-96.7784238	dallas	0.395	0.41	0.42	0.54	0.81	0.415
300084	300084	2498	-96.521019	32.66804	1709	FALSE	1	2498.1	48	113	1383842	48113	dallas	Dallas County	6	H1	G4020	206	19100	19124	A	2261231972	92085898	32.7669866	-96.7784238	dallas	0.395	0.41	0.42	0.54	0.81	0.415
300085	300085	2498	-96.521026	32.667901	1710	FALSE	1	2498.1	48	113	1383842	48113	dallas	Dallas County	6	H1	G4020	206	19100	19124	A	2261231972	92085898	32.7669866	-96.7784238	dallas	0.395	0.41	0.42	0.54	0.81	0.415
300086	300086	2498	-96.52103	32.667816	1711	FALSE	1	2498.1	48	113	1383842	48113	dallas	Dallas County	6	H1	G4020	206	19100	19124	A	2261231972	92085898	32.7669866	-96.7784238	dallas	0.395	0.41	0.42	0.54	0.81	0.415
300087	300087	2498	-96.521035	32.667729	1712	FALSE	1	2498.1	48	113	1383842	48113	dallas	Dallas County	6	H1	G4020	206	19100	19124	A	2261231972	92085898	32.7669866	-96.7784238	dallas	0.395	0.41	0.42	0.54	0.81	0.415
300088	300088	2498	-96.521067	32.667126	1713	FALSE	1	2498.1	48	113	1383842	48113	dallas	Dallas County	6	H1	G4020	206	19100	19124	A	2261231972	92085898	32.7669866	-96.7784238	dallas	0.395	0.41	0.42	0.54	0.81	0.415
300089	300089	2498	-96.521271	32.667148	1714	FALSE	1	2498.1	48	113	1383842	48113	dallas	Dallas County	6	H1	G4020	206	19100	19124	A	2261231972	92085898	32.7669866	-96.7784238	dallas	0.395	0.41	0.42	0.54	0.81	0.415
300090	300090	2498	-96.521322	32.662872	1715	FALSE	1	2498.1	48	113	1383842	48113	dallas	Dallas County	6	H1	G4020	206	19100	19124	A	2261231972	92085898	32.7669866	-96.7784238	dallas	0.395	0.41	0.42	0.54	0.81	0.415
300091	300091	2498	-96.521332	32.662027	1716	FALSE	1	2498.1	48	113	1383842	48113	dallas	Dallas County	6	H1	G4020	206	19100	19124	A	2261231972	92085898	32.7669866	-96.7784238	dallas	0.395	0.41	0.42	0.54	0.81	0.415
300092	300092	2498	-96.521368	32.661333	1717	FALSE	1	2498.1	48	113	1383842	48113	dallas	Dallas County	6	H1	G4020	206	19100	19124	A	2261231972	92085898	32.7669866	-96.7784238	dallas	0.395	0.41	0.42	0.54	0.81	0.415
300093	300093	2498	-96.521642	32.645327	1718	FALSE	1	2498.1	48	113	1383842	48113	dallas	Dallas County	6	H1	G4020	206	19100	19124	A	2261231972	92085898	32.7669866	-96.7784238	dallas	0.395	0.41	0.42	0.54	0.81	0.415
300094	300094	2498	-96.521639	32.645261	1719	FALSE	1	2498.1	48	113	1383842	48113	dallas	Dallas County	6	H1	G4020	206	19100	19124	A	2261231972	92085898	32.7669866	-96.7784238	dallas	0.395	0.41	0.42	0.54	0.81	0.415
300095	300095	2498	-96.521631	32.645052	1720	FALSE	1	2498.1	48	113	1383842	48113	dallas	Dallas County	6	H1	G4020	206	19100	19124	A	2261231972	92085898	32.7669866	-96.7784238	dallas	0.395	0.41	0.42	0.54	0.81	0.415
300096	300096	2498	-96.521626	32.644887	1721	FALSE	1	2498.1	48	113	1383842	48113	dallas	Dallas County	6	H1	G4020	206	19100	19124	A	2261231972	92085898	32.7669866	-96.7784238	dallas	0.395	0.41	0.42	0.54	0.81	0.415
300097	300097	2498	-96.521626	32.644873	1722	FALSE	1	2498.1	48	113	1383842	48113	dallas	Dallas County	6	H1	G4020	206	19100	19124	A	2261231972	92085898	32.7669866	-96.7784238	dallas	0.395	0.41	0.42	0.54	0.81	0.415
300098	300098	2498	-96.521621	32.644686	1723	FALSE	1	2498.1	48	113	1383842	48113	dallas	Dallas County	6	H1	G4020	206	19100	19124	A	2261231972	92085898	32.7669866	-96.7784238	dallas	0.395	0.41	0.42	0.54	0.81	0.415
300099	300099	2498	-96.521629	32.64461	1724	FALSE	1	2498.1	48	113	1383842	48113	dallas	Dallas County	6	H1	G4020	206	19100	19124	A	2261231972	92085898	32.7669866	-96.7784238	dallas	0.395	0.41	0.42	0.54	0.81	0.415
300100	300100	2498	-96.521654	32.644381	1725	FALSE	1	2498.1	48	113	1383842	48113	dallas	Dallas County	6	H1	G4020	206	19100	19124	A	2261231972	92085898	32.7669866	-96.7784238	dallas	0.395	0.41	0.42	0.54	0.81	0.415
300101	300101	2498	-96.521668	32.643248	1726	FALSE	1	2498.1	48	113	1383842	48113	dallas	Dallas County	6	H1	G4020	206	19100	19124	A	2261231972	92085898	32.7669866	-96.7784238	dallas	0.395	0.41	0.42	0.54	0.81	0.415
300102	300102	2498	-96.521851	32.636497	1727	FALSE	1	2498.1	48	113	1383842	48113	dallas	Dallas County	6	H1	G4020	206	19100	19124	A	2261231972	92085898	32.7669866	-96.7784238	dallas	0.395	0.41	0.42	0.54	0.81	0.415
300103	300103	2498	-96.521884	32.629024	1728	FALSE	1	2498.1	48	113	1383842	48113	dallas	Dallas County	6	H1	G4020	206	19100	19124	A	2261231972	92085898	32.7669866	-96.7784238	dallas	0.395	0.41	0.42	0.54	0.81	0.415
300104	300104	2498	-96.521892	32.628664	1729	FALSE	1	2498.1	48	113	1383842	48113	dallas	Dallas County	6	H1	G4020	206	19100	19124	A	2261231972	92085898	32.7669866	-96.7784238	dallas	0.395	0.41	0.42	0.54	0.81	0.415
300105	300105	2498	-96.521894	32.628465	1730	FALSE	1	2498.1	48	113	1383842	48113	dallas	Dallas County	6	H1	G4020	206	19100	19124	A	2261231972	92085898	32.7669866	-96.7784238	dallas	0.395	0.41	0.42	0.54	0.81	0.415
300106	300106	2498	-96.522034	32.617243	1731	FALSE	1	2498.1	48	113	1383842	48113	dallas	Dallas County	6	H1	G4020	206	19100	19124	A	2261231972	92085898	32.7669866	-96.7784238	dallas	0.395	0.41	0.42	0.54	0.81	0.415
300107	300107	2498	-96.522045	32.616322	1732	FALSE	1	2498.1	48	113	1383842	48113	dallas	Dallas County	6	H1	G4020	206	19100	19124	A	2261231972	92085898	32.7669866	-96.7784238	dallas	0.395	0.41	0.42	0.54	0.81	0.415
300108	300108	2498	-96.522117	32.609932	1733	FALSE	1	2498.1	48	113	1383842	48113	dallas	Dallas County	6	H1	G4020	206	19100	19124	A	2261231972	92085898	32.7669866	-96.7784238	dallas	0.395	0.41	0.42	0.54	0.81	0.415
300109	300109	2498	-96.522103	32.606083	1734	FALSE	1	2498.1	48	113	1383842	48113	dallas	Dallas County	6	H1	G4020	206	19100	19124	A	2261231972	92085898	32.7669866	-96.7784238	dallas	0.395	0.41	0.42	0.54	0.81	0.415
300110	300110	2498	-96.522102	32.605924	1735	FALSE	1	2498.1	48	113	1383842	48113	dallas	Dallas County	6	H1	G4020	206	19100	19124	A	2261231972	92085898	32.7669866	-96.7784238	dallas	0.395	0.41	0.42	0.54	0.81	0.415
300111	300111	2498	-96.522103	32.6057	1736	FALSE	1	2498.1	48	113	1383842	48113	dallas	Dallas County	6	H1	G4020	206	19100	19124	A	2261231972	92085898	32.7669866	-96.7784238	dallas	0.395	0.41	0.42	0.54	0.81	0.415
300112	300112	2498	-96.522102	32.605362	1737	FALSE	1	2498.1	48	113	1383842	48113	dallas	Dallas County	6	H1	G4020	206	19100	19124	A	2261231972	92085898	32.7669866	-96.7784238	dallas	0.395	0.41	0.42	0.54	0.81	0.415
300113	300113	2498	-96.522158	32.603098	1738	FALSE	1	2498.1	48	113	1383842	48113	dallas	Dallas County	6	H1	G4020	206	19100	19124	A	2261231972	92085898	32.7669866	-96.7784238	dallas	0.395	0.41	0.42	0.54	0.81	0.415
300114	300114	2498	-96.522174	32.602463	1739	FALSE	1	2498.1	48	113	1383842	48113	dallas	Dallas County	6	H1	G4020	206	19100	19124	A	2261231972	92085898	32.7669866	-96.7784238	dallas	0.395	0.41	0.42	0.54	0.81	0.415
300115	300115	2498	-96.522225	32.600398	1740	FALSE	1	2498.1	48	113	1383842	48113	dallas	Dallas County	6	H1	G4020	206	19100	19124	A	2261231972	92085898	32.7669866	-96.7784238	dallas	0.395	0.41	0.42	0.54	0.81	0.415
300116	300116	2498	-96.522272	32.5986	1741	FALSE	1	2498.1	48	113	1383842	48113	dallas	Dallas County	6	H1	G4020	206	19100	19124	A	2261231972	92085898	32.7669866	-96.7784238	dallas	0.395	0.41	0.42	0.54	0.81	0.415
300117	300117	2498	-96.52239	32.593973	1742	FALSE	1	2498.1	48	113	1383842	48113	dallas	Dallas County	6	H1	G4020	206	19100	19124	A	2261231972	92085898	32.7669866	-96.7784238	dallas	0.395	0.41	0.42	0.54	0.81	0.415
300118	300118	2498	-96.522428	32.592053	1743	FALSE	1	2498.1	48	113	1383842	48113	dallas	Dallas County	6	H1	G4020	206	19100	19124	A	2261231972	92085898	32.7669866	-96.7784238	dallas	0.395	0.41	0.42	0.54	0.81	0.415
300119	300119	2498	-96.522489	32.589008	1744	FALSE	1	2498.1	48	113	1383842	48113	dallas	Dallas County	6	H1	G4020	206	19100	19124	A	2261231972	92085898	32.7669866	-96.7784238	dallas	0.395	0.41	0.42	0.54	0.81	0.415
300120	300120	2498	-96.522474	32.584393	1745	FALSE	1	2498.1	48	113	1383842	48113	dallas	Dallas County	6	H1	G4020	206	19100	19124	A	2261231972	92085898	32.7669866	-96.7784238	dallas	0.395	0.41	0.42	0.54	0.81	0.415
300121	300121	2498	-96.522474	32.584271	1746	FALSE	1	2498.1	48	113	1383842	48113	dallas	Dallas County	6	H1	G4020	206	19100	19124	A	2261231972	92085898	32.7669866	-96.7784238	dallas	0.395	0.41	0.42	0.54	0.81	0.415
300122	300122	2498	-96.522476	32.584151	1747	FALSE	1	2498.1	48	113	1383842	48113	dallas	Dallas County	6	H1	G4020	206	19100	19124	A	2261231972	92085898	32.7669866	-96.7784238	dallas	0.395	0.41	0.42	0.54	0.81	0.415
300123	300123	2498	-96.5226	32.578415	1748	FALSE	1	2498.1	48	113	1383842	48113	dallas	Dallas County	6	H1	G4020	206	19100	19124	A	2261231972	92085898	32.7669866	-96.7784238	dallas	0.395	0.41	0.42	0.54	0.81	0.415
300124	300124	2498	-96.52261	32.578204	1749	FALSE	1	2498.1	48	113	1383842	48113	dallas	Dallas County	6	H1	G4020	206	19100	19124	A	2261231972	92085898	32.7669866	-96.7784238	dallas	0.395	0.41	0.42	0.54	0.81	0.415
300125	300125	2498	-96.522612	32.578184	1750	FALSE	1	2498.1	48	113	1383842	48113	dallas	Dallas County	6	H1	G4020	206	19100	19124	A	2261231972	92085898	32.7669866	-96.7784238	dallas	0.395	0.41	0.42	0.54	0.81	0.415
300126	300126	2498	-96.522612	32.578165	1751	FALSE	1	2498.1	48	113	1383842	48113	dallas	Dallas County	6	H1	G4020	206	19100	19124	A	2261231972	92085898	32.7669866	-96.7784238	dallas	0.395	0.41	0.42	0.54	0.81	0.415
300127	300127	2498	-96.522662	32.577169	1752	FALSE	1	2498.1	48	113	1383842	48113	dallas	Dallas County	6	H1	G4020	206	19100	19124	A	2261231972	92085898	32.7669866	-96.7784238	dallas	0.395	0.41	0.42	0.54	0.81	0.415
300128	300128	2498	-96.522664	32.577127	1753	FALSE	1	2498.1	48	113	1383842	48113	dallas	Dallas County	6	H1	G4020	206	19100	19124	A	2261231972	92085898	32.7669866	-96.7784238	dallas	0.395	0.41	0.42	0.54	0.81	0.415
300129	300129	2498	-96.522718	32.574137	1754	FALSE	1	2498.1	48	113	1383842	48113	dallas	Dallas County	6	H1	G4020	206	19100	19124	A	2261231972	92085898	32.7669866	-96.7784238	dallas	0.395	0.41	0.42	0.54	0.81	0.415
300130	300130	2498	-96.522761	32.573064	1755	FALSE	1	2498.1	48	113	1383842	48113	dallas	Dallas County	6	H1	G4020	206	19100	19124	A	2261231972	92085898	32.7669866	-96.7784238	dallas	0.395	0.41	0.42	0.54	0.81	0.415
300131	300131	2498	-96.522791	32.571208	1756	FALSE	1	2498.1	48	113	1383842	48113	dallas	Dallas County	6	H1	G4020	206	19100	19124	A	2261231972	92085898	32.7669866	-96.7784238	dallas	0.395	0.41	0.42	0.54	0.81	0.415
300132	300132	2498	-96.52274	32.571187	1757	FALSE	1	2498.1	48	113	1383842	48113	dallas	Dallas County	6	H1	G4020	206	19100	19124	A	2261231972	92085898	32.7669866	-96.7784238	dallas	0.395	0.41	0.42	0.54	0.81	0.415
300133	300133	2498	-96.522728	32.571183	1758	FALSE	1	2498.1	48	113	1383842	48113	dallas	Dallas County	6	H1	G4020	206	19100	19124	A	2261231972	92085898	32.7669866	-96.7784238	dallas	0.395	0.41	0.42	0.54	0.81	0.415
300134	300134	2498	-96.522723	32.570796	1759	FALSE	1	2498.1	48	113	1383842	48113	dallas	Dallas County	6	H1	G4020	206	19100	19124	A	2261231972	92085898	32.7669866	-96.7784238	dallas	0.395	0.41	0.42	0.54	0.81	0.415
300135	300135	2498	-96.522721	32.570704	1760	FALSE	1	2498.1	48	113	1383842	48113	dallas	Dallas County	6	H1	G4020	206	19100	19124	A	2261231972	92085898	32.7669866	-96.7784238	dallas	0.395	0.41	0.42	0.54	0.81	0.415
300136	300136	2498	-96.522718	32.570496	1761	FALSE	1	2498.1	48	113	1383842	48113	dallas	Dallas County	6	H1	G4020	206	19100	19124	A	2261231972	92085898	32.7669866	-96.7784238	dallas	0.395	0.41	0.42	0.54	0.81	0.415
300137	300137	2498	-96.522748	32.569887	1762	FALSE	1	2498.1	48	113	1383842	48113	dallas	Dallas County	6	H1	G4020	206	19100	19124	A	2261231972	92085898	32.7669866	-96.7784238	dallas	0.395	0.41	0.42	0.54	0.81	0.415
300138	300138	2498	-96.522751	32.569779	1763	FALSE	1	2498.1	48	113	1383842	48113	dallas	Dallas County	6	H1	G4020	206	19100	19124	A	2261231972	92085898	32.7669866	-96.7784238	dallas	0.395	0.41	0.42	0.54	0.81	0.415
300139	300139	2498	-96.522851	32.567156	1764	FALSE	1	2498.1	48	113	1383842	48113	dallas	Dallas County	6	H1	G4020	206	19100	19124	A	2261231972	92085898	32.7669866	-96.7784238	dallas	0.395	0.41	0.42	0.54	0.81	0.415
300140	300140	2498	-96.522878	32.566713	1765	FALSE	1	2498.1	48	113	1383842	48113	dallas	Dallas County	6	H1	G4020	206	19100	19124	A	2261231972	92085898	32.7669866	-96.7784238	dallas	0.395	0.41	0.42	0.54	0.81	0.415
300141	300141	2498	-96.522881	32.566535	1766	FALSE	1	2498.1	48	113	1383842	48113	dallas	Dallas County	6	H1	G4020	206	19100	19124	A	2261231972	92085898	32.7669866	-96.7784238	dallas	0.395	0.41	0.42	0.54	0.81	0.415
300142	300142	2498	-96.522894	32.565734	1767	FALSE	1	2498.1	48	113	1383842	48113	dallas	Dallas County	6	H1	G4020	206	19100	19124	A	2261231972	92085898	32.7669866	-96.7784238	dallas	0.395	0.41	0.42	0.54	0.81	0.415
300143	300143	2498	-96.5229	32.565371	1768	FALSE	1	2498.1	48	113	1383842	48113	dallas	Dallas County	6	H1	G4020	206	19100	19124	A	2261231972	92085898	32.7669866	-96.7784238	dallas	0.395	0.41	0.42	0.54	0.81	0.415
300144	300144	2498	-96.522907	32.564932	1769	FALSE	1	2498.1	48	113	1383842	48113	dallas	Dallas County	6	H1	G4020	206	19100	19124	A	2261231972	92085898	32.7669866	-96.7784238	dallas	0.395	0.41	0.42	0.54	0.81	0.415
300145	300145	2498	-96.522914	32.564528	1770	FALSE	1	2498.1	48	113	1383842	48113	dallas	Dallas County	6	H1	G4020	206	19100	19124	A	2261231972	92085898	32.7669866	-96.7784238	dallas	0.395	0.41	0.42	0.54	0.81	0.415
300146	300146	2498	-96.523008	32.559624	1771	FALSE	1	2498.1	48	113	1383842	48113	dallas	Dallas County	6	H1	G4020	206	19100	19124	A	2261231972	92085898	32.7669866	-96.7784238	dallas	0.395	0.41	0.42	0.54	0.81	0.415
300147	300147	2498	-96.523024	32.55877	1772	FALSE	1	2498.1	48	113	1383842	48113	dallas	Dallas County	6	H1	G4020	206	19100	19124	A	2261231972	92085898	32.7669866	-96.7784238	dallas	0.395	0.41	0.42	0.54	0.81	0.415
300148	300148	2498	-96.523043	32.557868	1773	FALSE	1	2498.1	48	113	1383842	48113	dallas	Dallas County	6	H1	G4020	206	19100	19124	A	2261231972	92085898	32.7669866	-96.7784238	dallas	0.395	0.41	0.42	0.54	0.81	0.415
300149	300149	2498	-96.523075	32.556308	1774	FALSE	1	2498.1	48	113	1383842	48113	dallas	Dallas County	6	H1	G4020	206	19100	19124	A	2261231972	92085898	32.7669866	-96.7784238	dallas	0.395	0.41	0.42	0.54	0.81	0.415
300150	300150	2498	-96.523086	32.555898	1775	FALSE	1	2498.1	48	113	1383842	48113	dallas	Dallas County	6	H1	G4020	206	19100	19124	A	2261231972	92085898	32.7669866	-96.7784238	dallas	0.395	0.41	0.42	0.54	0.81	0.415
300151	300151	2498	-96.52309	32.555731	1776	FALSE	1	2498.1	48	113	1383842	48113	dallas	Dallas County	6	H1	G4020	206	19100	19124	A	2261231972	92085898	32.7669866	-96.7784238	dallas	0.395	0.41	0.42	0.54	0.81	0.415
300152	300152	2498	-96.523093	32.555563	1777	FALSE	1	2498.1	48	113	1383842	48113	dallas	Dallas County	6	H1	G4020	206	19100	19124	A	2261231972	92085898	32.7669866	-96.7784238	dallas	0.395	0.41	0.42	0.54	0.81	0.415
300153	300153	2498	-96.523095	32.555327	1778	FALSE	1	2498.1	48	113	1383842	48113	dallas	Dallas County	6	H1	G4020	206	19100	19124	A	2261231972	92085898	32.7669866	-96.7784238	dallas	0.395	0.41	0.42	0.54	0.81	0.415
300154	300154	2498	-96.523154	32.545595	1779	FALSE	1	2498.1	48	113	1383842	48113	dallas	Dallas County	6	H1	G4020	206	19100	19124	A	2261231972	92085898	32.7669866	-96.7784238	dallas	0.395	0.41	0.42	0.54	0.81	0.415
300155	300155	2498	-96.523118	32.545214	1780	FALSE	1	2498.1	48	113	1383842	48113	dallas	Dallas County	6	H1	G4020	206	19100	19124	A	2261231972	92085898	32.7669866	-96.7784238	dallas	0.395	0.41	0.42	0.54	0.81	0.415
300156	300156	2498	-96.529292	32.545276	1781	FALSE	1	2498.1	48	113	1383842	48113	dallas	Dallas County	6	H1	G4020	206	19100	19124	A	2261231972	92085898	32.7669866	-96.7784238	dallas	0.395	0.41	0.42	0.54	0.81	0.415
300157	300157	2498	-96.52964	32.54528	1782	FALSE	1	2498.1	48	113	1383842	48113	dallas	Dallas County	6	H1	G4020	206	19100	19124	A	2261231972	92085898	32.7669866	-96.7784238	dallas	0.395	0.41	0.42	0.54	0.81	0.415
300158	300158	2498	-96.529678	32.54528	1783	FALSE	1	2498.1	48	113	1383842	48113	dallas	Dallas County	6	H1	G4020	206	19100	19124	A	2261231972	92085898	32.7669866	-96.7784238	dallas	0.395	0.41	0.42	0.54	0.81	0.415
300159	300159	2498	-96.529987	32.545282	1784	FALSE	1	2498.1	48	113	1383842	48113	dallas	Dallas County	6	H1	G4020	206	19100	19124	A	2261231972	92085898	32.7669866	-96.7784238	dallas	0.395	0.41	0.42	0.54	0.81	0.415
300160	300160	2508	-99.910959	30.290407	1	FALSE	1	2508.1	48	267	1383919	48267	kimble	Kimble County	6	H1	G4020	NA	NA	NA	A	3240036002	493584	30.479472	-99.7463959	kimble	0.63	0.16	0.48	0	0	-0.63
300161	300161	2508	-99.911048	30.290406	2	FALSE	1	2508.1	48	267	1383919	48267	kimble	Kimble County	6	H1	G4020	NA	NA	NA	A	3240036002	493584	30.479472	-99.7463959	kimble	0.63	0.16	0.48	0	0	-0.63
300162	300162	2508	-99.914897	30.290292	3	FALSE	1	2508.1	48	267	1383919	48267	kimble	Kimble County	6	H1	G4020	NA	NA	NA	A	3240036002	493584	30.479472	-99.7463959	kimble	0.63	0.16	0.48	0	0	-0.63
300163	300163	2508	-99.915116	30.290297	4	FALSE	1	2508.1	48	267	1383919	48267	kimble	Kimble County	6	H1	G4020	NA	NA	NA	A	3240036002	493584	30.479472	-99.7463959	kimble	0.63	0.16	0.48	0	0	-0.63
300164	300164	2508	-99.91513	30.290297	5	FALSE	1	2508.1	48	267	1383919	48267	kimble	Kimble County	6	H1	G4020	NA	NA	NA	A	3240036002	493584	30.479472	-99.7463959	kimble	0.63	0.16	0.48	0	0	-0.63
300165	300165	2508	-99.921223	30.290447	6	FALSE	1	2508.1	48	267	1383919	48267	kimble	Kimble County	6	H1	G4020	NA	NA	NA	A	3240036002	493584	30.479472	-99.7463959	kimble	0.63	0.16	0.48	0	0	-0.63
300166	300166	2508	-99.921244	30.290444	7	FALSE	1	2508.1	48	267	1383919	48267	kimble	Kimble County	6	H1	G4020	NA	NA	NA	A	3240036002	493584	30.479472	-99.7463959	kimble	0.63	0.16	0.48	0	0	-0.63
300167	300167	2508	-99.921606	30.290452	8	FALSE	1	2508.1	48	267	1383919	48267	kimble	Kimble County	6	H1	G4020	NA	NA	NA	A	3240036002	493584	30.479472	-99.7463959	kimble	0.63	0.16	0.48	0	0	-0.63
300168	300168	2508	-99.936735	30.290431	9	FALSE	1	2508.1	48	267	1383919	48267	kimble	Kimble County	6	H1	G4020	NA	NA	NA	A	3240036002	493584	30.479472	-99.7463959	kimble	0.63	0.16	0.48	0	0	-0.63
300169	300169	2508	-99.936766	30.290431	10	FALSE	1	2508.1	48	267	1383919	48267	kimble	Kimble County	6	H1	G4020	NA	NA	NA	A	3240036002	493584	30.479472	-99.7463959	kimble	0.63	0.16	0.48	0	0	-0.63
300170	300170	2508	-99.936785	30.29043	11	FALSE	1	2508.1	48	267	1383919	48267	kimble	Kimble County	6	H1	G4020	NA	NA	NA	A	3240036002	493584	30.479472	-99.7463959	kimble	0.63	0.16	0.48	0	0	-0.63
300171	300171	2508	-99.941399	30.29025	12	FALSE	1	2508.1	48	267	1383919	48267	kimble	Kimble County	6	H1	G4020	NA	NA	NA	A	3240036002	493584	30.479472	-99.7463959	kimble	0.63	0.16	0.48	0	0	-0.63
300172	300172	2508	-99.941467	30.290248	13	FALSE	1	2508.1	48	267	1383919	48267	kimble	Kimble County	6	H1	G4020	NA	NA	NA	A	3240036002	493584	30.479472	-99.7463959	kimble	0.63	0.16	0.48	0	0	-0.63
300173	300173	2508	-99.942849	30.290071	14	FALSE	1	2508.1	48	267	1383919	48267	kimble	Kimble County	6	H1	G4020	NA	NA	NA	A	3240036002	493584	30.479472	-99.7463959	kimble	0.63	0.16	0.48	0	0	-0.63
300174	300174	2508	-99.943031	30.29007	15	FALSE	1	2508.1	48	267	1383919	48267	kimble	Kimble County	6	H1	G4020	NA	NA	NA	A	3240036002	493584	30.479472	-99.7463959	kimble	0.63	0.16	0.48	0	0	-0.63
300175	300175	2508	-99.943064	30.29007	16	FALSE	1	2508.1	48	267	1383919	48267	kimble	Kimble County	6	H1	G4020	NA	NA	NA	A	3240036002	493584	30.479472	-99.7463959	kimble	0.63	0.16	0.48	0	0	-0.63
300176	300176	2508	-99.94367	30.290069	17	FALSE	1	2508.1	48	267	1383919	48267	kimble	Kimble County	6	H1	G4020	NA	NA	NA	A	3240036002	493584	30.479472	-99.7463959	kimble	0.63	0.16	0.48	0	0	-0.63
300177	300177	2508	-99.944145	30.290069	18	FALSE	1	2508.1	48	267	1383919	48267	kimble	Kimble County	6	H1	G4020	NA	NA	NA	A	3240036002	493584	30.479472	-99.7463959	kimble	0.63	0.16	0.48	0	0	-0.63
300178	300178	2508	-99.944683	30.290065	19	FALSE	1	2508.1	48	267	1383919	48267	kimble	Kimble County	6	H1	G4020	NA	NA	NA	A	3240036002	493584	30.479472	-99.7463959	kimble	0.63	0.16	0.48	0	0	-0.63
300179	300179	2508	-99.945161	30.290064	20	FALSE	1	2508.1	48	267	1383919	48267	kimble	Kimble County	6	H1	G4020	NA	NA	NA	A	3240036002	493584	30.479472	-99.7463959	kimble	0.63	0.16	0.48	0	0	-0.63
300180	300180	2508	-99.958414	30.289992	21	FALSE	1	2508.1	48	267	1383919	48267	kimble	Kimble County	6	H1	G4020	NA	NA	NA	A	3240036002	493584	30.479472	-99.7463959	kimble	0.63	0.16	0.48	0	0	-0.63
300181	300181	2508	-99.958651	30.290025	22	FALSE	1	2508.1	48	267	1383919	48267	kimble	Kimble County	6	H1	G4020	NA	NA	NA	A	3240036002	493584	30.479472	-99.7463959	kimble	0.63	0.16	0.48	0	0	-0.63
300182	300182	2508	-99.958742	30.290037	23	FALSE	1	2508.1	48	267	1383919	48267	kimble	Kimble County	6	H1	G4020	NA	NA	NA	A	3240036002	493584	30.479472	-99.7463959	kimble	0.63	0.16	0.48	0	0	-0.63
300183	300183	2508	-99.959313	30.290115	24	FALSE	1	2508.1	48	267	1383919	48267	kimble	Kimble County	6	H1	G4020	NA	NA	NA	A	3240036002	493584	30.479472	-99.7463959	kimble	0.63	0.16	0.48	0	0	-0.63
300184	300184	2508	-99.959579	30.29015	25	FALSE	1	2508.1	48	267	1383919	48267	kimble	Kimble County	6	H1	G4020	NA	NA	NA	A	3240036002	493584	30.479472	-99.7463959	kimble	0.63	0.16	0.48	0	0	-0.63
300185	300185	2508	-99.959768	30.290177	26	FALSE	1	2508.1	48	267	1383919	48267	kimble	Kimble County	6	H1	G4020	NA	NA	NA	A	3240036002	493584	30.479472	-99.7463959	kimble	0.63	0.16	0.48	0	0	-0.63
300186	300186	2508	-99.970248	30.290185	27	FALSE	1	2508.1	48	267	1383919	48267	kimble	Kimble County	6	H1	G4020	NA	NA	NA	A	3240036002	493584	30.479472	-99.7463959	kimble	0.63	0.16	0.48	0	0	-0.63
300187	300187	2508	-99.970282	30.290185	28	FALSE	1	2508.1	48	267	1383919	48267	kimble	Kimble County	6	H1	G4020	NA	NA	NA	A	3240036002	493584	30.479472	-99.7463959	kimble	0.63	0.16	0.48	0	0	-0.63
300188	300188	2508	-99.975105	30.290182	29	FALSE	1	2508.1	48	267	1383919	48267	kimble	Kimble County	6	H1	G4020	NA	NA	NA	A	3240036002	493584	30.479472	-99.7463959	kimble	0.63	0.16	0.48	0	0	-0.63
300189	300189	2508	-99.980967	30.290182	30	FALSE	1	2508.1	48	267	1383919	48267	kimble	Kimble County	6	H1	G4020	NA	NA	NA	A	3240036002	493584	30.479472	-99.7463959	kimble	0.63	0.16	0.48	0	0	-0.63
300190	300190	2508	-99.984696	30.290216	31	FALSE	1	2508.1	48	267	1383919	48267	kimble	Kimble County	6	H1	G4020	NA	NA	NA	A	3240036002	493584	30.479472	-99.7463959	kimble	0.63	0.16	0.48	0	0	-0.63
300191	300191	2508	-99.991062	30.290274	32	FALSE	1	2508.1	48	267	1383919	48267	kimble	Kimble County	6	H1	G4020	NA	NA	NA	A	3240036002	493584	30.479472	-99.7463959	kimble	0.63	0.16	0.48	0	0	-0.63
300192	300192	2508	-100.000351	30.290359	33	FALSE	1	2508.1	48	267	1383919	48267	kimble	Kimble County	6	H1	G4020	NA	NA	NA	A	3240036002	493584	30.479472	-99.7463959	kimble	0.63	0.16	0.48	0	0	-0.63
300193	300193	2508	-100.008926	30.290361	34	FALSE	1	2508.1	48	267	1383919	48267	kimble	Kimble County	6	H1	G4020	NA	NA	NA	A	3240036002	493584	30.479472	-99.7463959	kimble	0.63	0.16	0.48	0	0	-0.63
300194	300194	2508	-100.008951	30.29036	35	FALSE	1	2508.1	48	267	1383919	48267	kimble	Kimble County	6	H1	G4020	NA	NA	NA	A	3240036002	493584	30.479472	-99.7463959	kimble	0.63	0.16	0.48	0	0	-0.63
300195	300195	2508	-100.013615	30.29036	36	FALSE	1	2508.1	48	267	1383919	48267	kimble	Kimble County	6	H1	G4020	NA	NA	NA	A	3240036002	493584	30.479472	-99.7463959	kimble	0.63	0.16	0.48	0	0	-0.63
300196	300196	2508	-100.018818	30.29036	37	FALSE	1	2508.1	48	267	1383919	48267	kimble	Kimble County	6	H1	G4020	NA	NA	NA	A	3240036002	493584	30.479472	-99.7463959	kimble	0.63	0.16	0.48	0	0	-0.63
300197	300197	2508	-100.023353	30.29036	38	FALSE	1	2508.1	48	267	1383919	48267	kimble	Kimble County	6	H1	G4020	NA	NA	NA	A	3240036002	493584	30.479472	-99.7463959	kimble	0.63	0.16	0.48	0	0	-0.63
300198	300198	2508	-100.029193	30.29036	39	FALSE	1	2508.1	48	267	1383919	48267	kimble	Kimble County	6	H1	G4020	NA	NA	NA	A	3240036002	493584	30.479472	-99.7463959	kimble	0.63	0.16	0.48	0	0	-0.63
300199	300199	2508	-100.034379	30.290361	40	FALSE	1	2508.1	48	267	1383919	48267	kimble	Kimble County	6	H1	G4020	NA	NA	NA	A	3240036002	493584	30.479472	-99.7463959	kimble	0.63	0.16	0.48	0	0	-0.63
300200	300200	2508	-100.034956	30.290361	41	FALSE	1	2508.1	48	267	1383919	48267	kimble	Kimble County	6	H1	G4020	NA	NA	NA	A	3240036002	493584	30.479472	-99.7463959	kimble	0.63	0.16	0.48	0	0	-0.63
300201	300201	2508	-100.036871	30.290363	42	FALSE	1	2508.1	48	267	1383919	48267	kimble	Kimble County	6	H1	G4020	NA	NA	NA	A	3240036002	493584	30.479472	-99.7463959	kimble	0.63	0.16	0.48	0	0	-0.63
300202	300202	2508	-100.036893	30.290363	43	FALSE	1	2508.1	48	267	1383919	48267	kimble	Kimble County	6	H1	G4020	NA	NA	NA	A	3240036002	493584	30.479472	-99.7463959	kimble	0.63	0.16	0.48	0	0	-0.63
300203	300203	2508	-100.04821	30.290376	44	FALSE	1	2508.1	48	267	1383919	48267	kimble	Kimble County	6	H1	G4020	NA	NA	NA	A	3240036002	493584	30.479472	-99.7463959	kimble	0.63	0.16	0.48	0	0	-0.63
300204	300204	2508	-100.0498	30.290378	45	FALSE	1	2508.1	48	267	1383919	48267	kimble	Kimble County	6	H1	G4020	NA	NA	NA	A	3240036002	493584	30.479472	-99.7463959	kimble	0.63	0.16	0.48	0	0	-0.63
300205	300205	2508	-100.052596	30.290375	46	FALSE	1	2508.1	48	267	1383919	48267	kimble	Kimble County	6	H1	G4020	NA	NA	NA	A	3240036002	493584	30.479472	-99.7463959	kimble	0.63	0.16	0.48	0	0	-0.63
300206	300206	2508	-100.062379	30.290364	47	FALSE	1	2508.1	48	267	1383919	48267	kimble	Kimble County	6	H1	G4020	NA	NA	NA	A	3240036002	493584	30.479472	-99.7463959	kimble	0.63	0.16	0.48	0	0	-0.63
300207	300207	2508	-100.067798	30.29036	48	FALSE	1	2508.1	48	267	1383919	48267	kimble	Kimble County	6	H1	G4020	NA	NA	NA	A	3240036002	493584	30.479472	-99.7463959	kimble	0.63	0.16	0.48	0	0	-0.63
300208	300208	2508	-100.067823	30.290359	49	FALSE	1	2508.1	48	267	1383919	48267	kimble	Kimble County	6	H1	G4020	NA	NA	NA	A	3240036002	493584	30.479472	-99.7463959	kimble	0.63	0.16	0.48	0	0	-0.63
300209	300209	2508	-100.069858	30.290354	50	FALSE	1	2508.1	48	267	1383919	48267	kimble	Kimble County	6	H1	G4020	NA	NA	NA	A	3240036002	493584	30.479472	-99.7463959	kimble	0.63	0.16	0.48	0	0	-0.63
300210	300210	2508	-100.070018	30.290355	51	FALSE	1	2508.1	48	267	1383919	48267	kimble	Kimble County	6	H1	G4020	NA	NA	NA	A	3240036002	493584	30.479472	-99.7463959	kimble	0.63	0.16	0.48	0	0	-0.63
300211	300211	2508	-100.070179	30.290356	52	FALSE	1	2508.1	48	267	1383919	48267	kimble	Kimble County	6	H1	G4020	NA	NA	NA	A	3240036002	493584	30.479472	-99.7463959	kimble	0.63	0.16	0.48	0	0	-0.63
300212	300212	2508	-100.074615	30.290352	53	FALSE	1	2508.1	48	267	1383919	48267	kimble	Kimble County	6	H1	G4020	NA	NA	NA	A	3240036002	493584	30.479472	-99.7463959	kimble	0.63	0.16	0.48	0	0	-0.63
300213	300213	2508	-100.074974	30.290339	54	FALSE	1	2508.1	48	267	1383919	48267	kimble	Kimble County	6	H1	G4020	NA	NA	NA	A	3240036002	493584	30.479472	-99.7463959	kimble	0.63	0.16	0.48	0	0	-0.63
300214	300214	2508	-100.074974	30.290365	55	FALSE	1	2508.1	48	267	1383919	48267	kimble	Kimble County	6	H1	G4020	NA	NA	NA	A	3240036002	493584	30.479472	-99.7463959	kimble	0.63	0.16	0.48	0	0	-0.63
300215	300215	2508	-100.078623	30.290349	56	FALSE	1	2508.1	48	267	1383919	48267	kimble	Kimble County	6	H1	G4020	NA	NA	NA	A	3240036002	493584	30.479472	-99.7463959	kimble	0.63	0.16	0.48	0	0	-0.63
300216	300216	2508	-100.09819	30.290434	57	FALSE	1	2508.1	48	267	1383919	48267	kimble	Kimble County	6	H1	G4020	NA	NA	NA	A	3240036002	493584	30.479472	-99.7463959	kimble	0.63	0.16	0.48	0	0	-0.63
300217	300217	2508	-100.10548	30.290367	58	FALSE	1	2508.1	48	267	1383919	48267	kimble	Kimble County	6	H1	G4020	NA	NA	NA	A	3240036002	493584	30.479472	-99.7463959	kimble	0.63	0.16	0.48	0	0	-0.63
300218	300218	2508	-100.109195	30.290333	59	FALSE	1	2508.1	48	267	1383919	48267	kimble	Kimble County	6	H1	G4020	NA	NA	NA	A	3240036002	493584	30.479472	-99.7463959	kimble	0.63	0.16	0.48	0	0	-0.63
300219	300219	2508	-100.113842	30.290261	60	FALSE	1	2508.1	48	267	1383919	48267	kimble	Kimble County	6	H1	G4020	NA	NA	NA	A	3240036002	493584	30.479472	-99.7463959	kimble	0.63	0.16	0.48	0	0	-0.63
300220	300220	2508	-100.116461	30.290296	61	FALSE	1	2508.1	48	267	1383919	48267	kimble	Kimble County	6	H1	G4020	NA	NA	NA	A	3240036002	493584	30.479472	-99.7463959	kimble	0.63	0.16	0.48	0	0	-0.63
300221	300221	2508	-100.116475	30.293126	62	FALSE	1	2508.1	48	267	1383919	48267	kimble	Kimble County	6	H1	G4020	NA	NA	NA	A	3240036002	493584	30.479472	-99.7463959	kimble	0.63	0.16	0.48	0	0	-0.63
300222	300222	2508	-100.116476	30.2934	63	FALSE	1	2508.1	48	267	1383919	48267	kimble	Kimble County	6	H1	G4020	NA	NA	NA	A	3240036002	493584	30.479472	-99.7463959	kimble	0.63	0.16	0.48	0	0	-0.63
300223	300223	2508	-100.116521	30.302715	64	FALSE	1	2508.1	48	267	1383919	48267	kimble	Kimble County	6	H1	G4020	NA	NA	NA	A	3240036002	493584	30.479472	-99.7463959	kimble	0.63	0.16	0.48	0	0	-0.63
300224	300224	2508	-100.116537	30.30582	65	FALSE	1	2508.1	48	267	1383919	48267	kimble	Kimble County	6	H1	G4020	NA	NA	NA	A	3240036002	493584	30.479472	-99.7463959	kimble	0.63	0.16	0.48	0	0	-0.63
300225	300225	2508	-100.116541	30.306571	66	FALSE	1	2508.1	48	267	1383919	48267	kimble	Kimble County	6	H1	G4020	NA	NA	NA	A	3240036002	493584	30.479472	-99.7463959	kimble	0.63	0.16	0.48	0	0	-0.63
300226	300226	2508	-100.116556	30.308824	67	FALSE	1	2508.1	48	267	1383919	48267	kimble	Kimble County	6	H1	G4020	NA	NA	NA	A	3240036002	493584	30.479472	-99.7463959	kimble	0.63	0.16	0.48	0	0	-0.63
300227	300227	2508	-100.116561	30.309575	68	FALSE	1	2508.1	48	267	1383919	48267	kimble	Kimble County	6	H1	G4020	NA	NA	NA	A	3240036002	493584	30.479472	-99.7463959	kimble	0.63	0.16	0.48	0	0	-0.63
300228	300228	2508	-100.116575	30.311842	69	FALSE	1	2508.1	48	267	1383919	48267	kimble	Kimble County	6	H1	G4020	NA	NA	NA	A	3240036002	493584	30.479472	-99.7463959	kimble	0.63	0.16	0.48	0	0	-0.63
300229	300229	2508	-100.116575	30.312001	70	FALSE	1	2508.1	48	267	1383919	48267	kimble	Kimble County	6	H1	G4020	NA	NA	NA	A	3240036002	493584	30.479472	-99.7463959	kimble	0.63	0.16	0.48	0	0	-0.63
300230	300230	2508	-100.116599	30.319282	71	FALSE	1	2508.1	48	267	1383919	48267	kimble	Kimble County	6	H1	G4020	NA	NA	NA	A	3240036002	493584	30.479472	-99.7463959	kimble	0.63	0.16	0.48	0	0	-0.63
300231	300231	2508	-100.116608	30.321709	72	FALSE	1	2508.1	48	267	1383919	48267	kimble	Kimble County	6	H1	G4020	NA	NA	NA	A	3240036002	493584	30.479472	-99.7463959	kimble	0.63	0.16	0.48	0	0	-0.63
300232	300232	2508	-100.116611	30.322659	73	FALSE	1	2508.1	48	267	1383919	48267	kimble	Kimble County	6	H1	G4020	NA	NA	NA	A	3240036002	493584	30.479472	-99.7463959	kimble	0.63	0.16	0.48	0	0	-0.63
300233	300233	2508	-100.116615	30.323456	74	FALSE	1	2508.1	48	267	1383919	48267	kimble	Kimble County	6	H1	G4020	NA	NA	NA	A	3240036002	493584	30.479472	-99.7463959	kimble	0.63	0.16	0.48	0	0	-0.63
300234	300234	2508	-100.11666	30.325509	75	FALSE	1	2508.1	48	267	1383919	48267	kimble	Kimble County	6	H1	G4020	NA	NA	NA	A	3240036002	493584	30.479472	-99.7463959	kimble	0.63	0.16	0.48	0	0	-0.63
300235	300235	2508	-100.116681	30.326459	76	FALSE	1	2508.1	48	267	1383919	48267	kimble	Kimble County	6	H1	G4020	NA	NA	NA	A	3240036002	493584	30.479472	-99.7463959	kimble	0.63	0.16	0.48	0	0	-0.63
300236	300236	2508	-100.116686	30.330204	77	FALSE	1	2508.1	48	267	1383919	48267	kimble	Kimble County	6	H1	G4020	NA	NA	NA	A	3240036002	493584	30.479472	-99.7463959	kimble	0.63	0.16	0.48	0	0	-0.63
300237	300237	2508	-100.11669	30.33258	78	FALSE	1	2508.1	48	267	1383919	48267	kimble	Kimble County	6	H1	G4020	NA	NA	NA	A	3240036002	493584	30.479472	-99.7463959	kimble	0.63	0.16	0.48	0	0	-0.63
300238	300238	2508	-100.116701	30.340406	79	FALSE	1	2508.1	48	267	1383919	48267	kimble	Kimble County	6	H1	G4020	NA	NA	NA	A	3240036002	493584	30.479472	-99.7463959	kimble	0.63	0.16	0.48	0	0	-0.63
300239	300239	2508	-100.116703	30.341441	80	FALSE	1	2508.1	48	267	1383919	48267	kimble	Kimble County	6	H1	G4020	NA	NA	NA	A	3240036002	493584	30.479472	-99.7463959	kimble	0.63	0.16	0.48	0	0	-0.63
300240	300240	2508	-100.116709	30.345187	81	FALSE	1	2508.1	48	267	1383919	48267	kimble	Kimble County	6	H1	G4020	NA	NA	NA	A	3240036002	493584	30.479472	-99.7463959	kimble	0.63	0.16	0.48	0	0	-0.63
300241	300241	2508	-100.116709	30.345672	82	FALSE	1	2508.1	48	267	1383919	48267	kimble	Kimble County	6	H1	G4020	NA	NA	NA	A	3240036002	493584	30.479472	-99.7463959	kimble	0.63	0.16	0.48	0	0	-0.63
300242	300242	2508	-100.116712	30.34713	83	FALSE	1	2508.1	48	267	1383919	48267	kimble	Kimble County	6	H1	G4020	NA	NA	NA	A	3240036002	493584	30.479472	-99.7463959	kimble	0.63	0.16	0.48	0	0	-0.63
300243	300243	2508	-100.116713	30.347616	84	FALSE	1	2508.1	48	267	1383919	48267	kimble	Kimble County	6	H1	G4020	NA	NA	NA	A	3240036002	493584	30.479472	-99.7463959	kimble	0.63	0.16	0.48	0	0	-0.63
300244	300244	2508	-100.116714	30.34834	85	FALSE	1	2508.1	48	267	1383919	48267	kimble	Kimble County	6	H1	G4020	NA	NA	NA	A	3240036002	493584	30.479472	-99.7463959	kimble	0.63	0.16	0.48	0	0	-0.63
300245	300245	2508	-100.116717	30.350515	86	FALSE	1	2508.1	48	267	1383919	48267	kimble	Kimble County	6	H1	G4020	NA	NA	NA	A	3240036002	493584	30.479472	-99.7463959	kimble	0.63	0.16	0.48	0	0	-0.63
300246	300246	2508	-100.116718	30.35124	87	FALSE	1	2508.1	48	267	1383919	48267	kimble	Kimble County	6	H1	G4020	NA	NA	NA	A	3240036002	493584	30.479472	-99.7463959	kimble	0.63	0.16	0.48	0	0	-0.63
300247	300247	2508	-100.116719	30.352195	88	FALSE	1	2508.1	48	267	1383919	48267	kimble	Kimble County	6	H1	G4020	NA	NA	NA	A	3240036002	493584	30.479472	-99.7463959	kimble	0.63	0.16	0.48	0	0	-0.63
300248	300248	2508	-100.116724	30.355062	89	FALSE	1	2508.1	48	267	1383919	48267	kimble	Kimble County	6	H1	G4020	NA	NA	NA	A	3240036002	493584	30.479472	-99.7463959	kimble	0.63	0.16	0.48	0	0	-0.63
300249	300249	2508	-100.116726	30.356018	90	FALSE	1	2508.1	48	267	1383919	48267	kimble	Kimble County	6	H1	G4020	NA	NA	NA	A	3240036002	493584	30.479472	-99.7463959	kimble	0.63	0.16	0.48	0	0	-0.63
300250	300250	2508	-100.116723	30.356954	91	FALSE	1	2508.1	48	267	1383919	48267	kimble	Kimble County	6	H1	G4020	NA	NA	NA	A	3240036002	493584	30.479472	-99.7463959	kimble	0.63	0.16	0.48	0	0	-0.63
300251	300251	2508	-100.116717	30.358329	92	FALSE	1	2508.1	48	267	1383919	48267	kimble	Kimble County	6	H1	G4020	NA	NA	NA	A	3240036002	493584	30.479472	-99.7463959	kimble	0.63	0.16	0.48	0	0	-0.63
300252	300252	2508	-100.116705	30.361892	93	FALSE	1	2508.1	48	267	1383919	48267	kimble	Kimble County	6	H1	G4020	NA	NA	NA	A	3240036002	493584	30.479472	-99.7463959	kimble	0.63	0.16	0.48	0	0	-0.63
300253	300253	2508	-100.116693	30.365263	94	FALSE	1	2508.1	48	267	1383919	48267	kimble	Kimble County	6	H1	G4020	NA	NA	NA	A	3240036002	493584	30.479472	-99.7463959	kimble	0.63	0.16	0.48	0	0	-0.63
300254	300254	2508	-100.116686	30.367521	95	FALSE	1	2508.1	48	267	1383919	48267	kimble	Kimble County	6	H1	G4020	NA	NA	NA	A	3240036002	493584	30.479472	-99.7463959	kimble	0.63	0.16	0.48	0	0	-0.63
300255	300255	2508	-100.116687	30.367575	96	FALSE	1	2508.1	48	267	1383919	48267	kimble	Kimble County	6	H1	G4020	NA	NA	NA	A	3240036002	493584	30.479472	-99.7463959	kimble	0.63	0.16	0.48	0	0	-0.63
300256	300256	2508	-100.116689	30.36772	97	FALSE	1	2508.1	48	267	1383919	48267	kimble	Kimble County	6	H1	G4020	NA	NA	NA	A	3240036002	493584	30.479472	-99.7463959	kimble	0.63	0.16	0.48	0	0	-0.63
300257	300257	2508	-100.116691	30.367774	98	FALSE	1	2508.1	48	267	1383919	48267	kimble	Kimble County	6	H1	G4020	NA	NA	NA	A	3240036002	493584	30.479472	-99.7463959	kimble	0.63	0.16	0.48	0	0	-0.63
300258	300258	2508	-100.116698	30.368156	99	FALSE	1	2508.1	48	267	1383919	48267	kimble	Kimble County	6	H1	G4020	NA	NA	NA	A	3240036002	493584	30.479472	-99.7463959	kimble	0.63	0.16	0.48	0	0	-0.63
300259	300259	2508	-100.116701	30.368302	100	FALSE	1	2508.1	48	267	1383919	48267	kimble	Kimble County	6	H1	G4020	NA	NA	NA	A	3240036002	493584	30.479472	-99.7463959	kimble	0.63	0.16	0.48	0	0	-0.63
300260	300260	2508	-100.116702	30.368399	101	FALSE	1	2508.1	48	267	1383919	48267	kimble	Kimble County	6	H1	G4020	NA	NA	NA	A	3240036002	493584	30.479472	-99.7463959	kimble	0.63	0.16	0.48	0	0	-0.63
300261	300261	2508	-100.1167	30.369225	102	FALSE	1	2508.1	48	267	1383919	48267	kimble	Kimble County	6	H1	G4020	NA	NA	NA	A	3240036002	493584	30.479472	-99.7463959	kimble	0.63	0.16	0.48	0	0	-0.63
300262	300262	2508	-100.116695	30.371994	103	FALSE	1	2508.1	48	267	1383919	48267	kimble	Kimble County	6	H1	G4020	NA	NA	NA	A	3240036002	493584	30.479472	-99.7463959	kimble	0.63	0.16	0.48	0	0	-0.63
300263	300263	2508	-100.116694	30.372882	104	FALSE	1	2508.1	48	267	1383919	48267	kimble	Kimble County	6	H1	G4020	NA	NA	NA	A	3240036002	493584	30.479472	-99.7463959	kimble	0.63	0.16	0.48	0	0	-0.63
300264	300264	2508	-100.116696	30.372917	105	FALSE	1	2508.1	48	267	1383919	48267	kimble	Kimble County	6	H1	G4020	NA	NA	NA	A	3240036002	493584	30.479472	-99.7463959	kimble	0.63	0.16	0.48	0	0	-0.63
300265	300265	2508	-100.116732	30.373566	106	FALSE	1	2508.1	48	267	1383919	48267	kimble	Kimble County	6	H1	G4020	NA	NA	NA	A	3240036002	493584	30.479472	-99.7463959	kimble	0.63	0.16	0.48	0	0	-0.63
300266	300266	2508	-100.116822	30.375191	107	FALSE	1	2508.1	48	267	1383919	48267	kimble	Kimble County	6	H1	G4020	NA	NA	NA	A	3240036002	493584	30.479472	-99.7463959	kimble	0.63	0.16	0.48	0	0	-0.63
300267	300267	2508	-100.116823	30.375289	108	FALSE	1	2508.1	48	267	1383919	48267	kimble	Kimble County	6	H1	G4020	NA	NA	NA	A	3240036002	493584	30.479472	-99.7463959	kimble	0.63	0.16	0.48	0	0	-0.63
300268	300268	2508	-100.116825	30.375516	109	FALSE	1	2508.1	48	267	1383919	48267	kimble	Kimble County	6	H1	G4020	NA	NA	NA	A	3240036002	493584	30.479472	-99.7463959	kimble	0.63	0.16	0.48	0	0	-0.63
300269	300269	2508	-100.116834	30.376167	110	FALSE	1	2508.1	48	267	1383919	48267	kimble	Kimble County	6	H1	G4020	NA	NA	NA	A	3240036002	493584	30.479472	-99.7463959	kimble	0.63	0.16	0.48	0	0	-0.63
300270	300270	2508	-100.116835	30.376243	111	FALSE	1	2508.1	48	267	1383919	48267	kimble	Kimble County	6	H1	G4020	NA	NA	NA	A	3240036002	493584	30.479472	-99.7463959	kimble	0.63	0.16	0.48	0	0	-0.63
300271	300271	2508	-100.116838	30.376473	112	FALSE	1	2508.1	48	267	1383919	48267	kimble	Kimble County	6	H1	G4020	NA	NA	NA	A	3240036002	493584	30.479472	-99.7463959	kimble	0.63	0.16	0.48	0	0	-0.63
[truncated: 296,523 more rows]
