# Supplementary material for: Conscientious vaccination exemptions in kindergarten to eighth-grade children across Texas schools from 2012 to 2018: A regression analysis
Source: PLoS Med. 2020 Mar 10;17(3):e1003049. doi: 10.1371/journal.pmed.1003049 (PMC7064178; doi:10.1371/journal.pmed.1003049)
Supplement: S1 Source Code — (ZIP) [file pmed.1003049.s004.zip › statistical_analyses2.Rmd]

---
title: "Socioeconomic and geographic trends in vaccine exemption rates across Texas"
subtitle: "Accompanying Code: Statistical Analyses"
author: "Maike Morrison, Lauren Castro, Lauren Ancel Meyers"
output: html_document
---

```{r setup, include=FALSE}
knitr::opts_chunk$set(echo = TRUE)
library(dplyr)
library(broom)
library(ggplot2)
library(ggrepel)
library(cowplot)
library(selectiveInference)
library(betareg)
library(glmnet)
library(lmtest)

```

```{r global_options, include=FALSE}
knitr::opts_chunk$set(echo=FALSE, warning=FALSE, message=FALSE)
```

# Loading Data 
```{r}
setwd("~/Desktop/measles_vaccine/PMED_submission/")
load("District_Data_New2.RData")
load("County_Data_New.RData")
source("make_functions.R")
dictionary <-read.csv("S1_File.csv")
```

# Functions and Data Prep
```{r, echo = FALSE}
adjust_zeros <- function(target, n) {
  new.value = (target * (n - 1) + 0.5) / n
  return(new.value)
}
calculateVIF <- function(predictors) {
  vif.df = data.frame(matrix(nrow = ncol(predictors), ncol = 2))
  colnames(vif.df) = c("predictor", "VIF")
  for (i in 1:ncol(predictors)) {
    target = colnames(predictors)[i]
    covariates = paste(colnames(predictors)[-i], collapse = "+")
    formula = paste0(target, "~", covariates)
    r2 = summary(lm(formula, data = predictors))$r.squared
    vif = 1 / (1 - r2)
    vif.df[i,] = c(target, round(vif, digits = 2))
  }
  return(vif.df)
}
standard.remove = c(
  "County",
  "District",
  "district",
  "Metro_area",
  "Exemp_12.13",
  "Exemp_13.14",
  "Exemp_14.15",
  "Exemp_15.16",
  "Exemp_16.17",
  "Exemp_17.18",
  "Exemp_12.13_bc",
  "Exemp_13.14_bc",
  "Exemp_14.15_bc",
  "Exemp_15.16_bc",
  "Exemp_16.17_bc",
  "Exemp_17.18_bc",
  "Type"
)
theoretical.dist.variables = c(
  "MedIncome",
  "perc_white",
  "move_diff_state_est",
  "ESL",
  "DA00AR01S16R",
  "insured_kids_perc",
  "private_perc"
)
theoretical.county.variables = c(
  "MedIncome", 
  "PercWhite", 
  "AnnPopChng", 
  "ESL", 
  "PropPrivate",
  "Bachelors"
)
```


# Analysis         
# District Regression  

```{r, echo = FALSE}
# Prep Data: Add metro indicator and transform (should be between 0 and 1)
dist.data.new %>%
  mutate(
    metro.indicator = ifelse(is.na(Metro_area), "no", "yes"),
    Exemp_16.17.trans = adjust_zeros(target = Exemp_16.17 / 100, 
                                     n = nrow(dist.data.new)),
    target = log(Exemp_16.17.trans / (1 - Exemp_16.17.trans)),
  ) -> dataset
remove.cols = which(
  colnames(dataset) %in% c(
    standard.remove,
    "risk3.bi",
    "risk2.bi",
    "risk1.bi",
    "NCES.District.Type",
    "target"
  )
)
```
## Statewide                                                               
```{r, echo = FALSE}
# Perform beta regression
dataset = dataset[, -remove.cols]
linkfunction = "loglog"
dist.beta <- fitbetamodel(dataset, dependent_variable = "Exemp_16.17.trans",
               linkfunction = linkfunction)
beta.model = summary(betareg(data = dataset, formula = dist.beta, 
                             link = linkfunction), 
                     type = "deviance")
beta.model
#form.add = paste0("Exemp_17.18.trans~", paste(dist.beta, collapse = "+"))
#form.int = paste0("Exemp_17.18.trans~(", paste(dist.beta,collapse = "+"),"^2)")
#beta.model.add = summary(betareg(data = dataset, formula = form.add, 
#                                 link = linkfunction), 
#                     type = "deviance")
#beta.model.add
#beta.model.int = summary(betareg(data = dataset, formula = form.int, 
#                                 link = linkfunction), 
#                     type = "deviance")
#beta.model.int
```
### Test for mulicollinearity
```{r, echo = FALSE}
predictors = dataset[, which(
  colnames(dataset) %in% c(
    "DPETECOP",
    "DPETWHIP",
    "DPFPAVOCP",
    "private_perc_elementary",
    "DPETTWOP",
    "DPETBILP",
    "DPSETOFP", 
    "insured_perc",
    "DZRVLOCP",
    "DZEXADMP",
    "DPETPCIP",
    "DPFPAATHP",
    "DPSTCOFP", 
    "poverty_perc_under18"
  )
)]
predictors.vif = calculateVIF(predictors)
predictors.vif
col.diag = colldiag(predictors, scale = FALSE, center = FALSE)
col.diag
```
### Test against "null" theoretical Model

```{r, echo = FALSE}
theoretical.formula = paste0("Exemp_17.18.trans ~ (",
                             paste(theoretical.dist.variables, collapse = "+"), ")^2")
theoretical.model <- betareg(theoretical.formula ,
                             data = dataset, link = linkfunction)
summary(theoretical.model)
AIC(theoretical.model)
```


## Metro    
```{r, echo = FALSE}
dataset %>%
  filter(metro.indicator == "yes") %>%
  dplyr::select(-metro.indicator) -> dataset.metro

linkfunction = "loglog"
dist.beta <- fitbetamodel(dataset.metro, dependent_variable = "Exemp_17.18.trans",
                          linkfunction = linkfunction)
beta.model <- summary(betareg(data = dataset.metro, formula = dist.beta,
                            link = linkfunction), type = "deviance")
beta.model
#form.add = paste0("Exemp_17.18.trans~", paste(dist.beta, collapse = "+"))
#form.int = paste0("Exemp_17.18.trans~(", paste(dist.beta,collapse = "+"),"^2)")
#beta.model.add = summary(betareg(data = dataset.metro, formula = form.add,
#                            link = linkfunction),
#                     type = "deviance")
#beta.model.int = summary(betareg(data = dataset.metro, formula = form.int,
#                            link = linkfunction),
#                     type = "deviance")
#beta.model.add
#beta.model.int
```
### Test for mulicollinearity
```{r, echo = FALSE}
predictors = dataset.metro[, which(
  colnames(dataset.metro) %in% c(
    "DPETECOP",
    "unemployment",
    "DZRVLOCP",
    "DPETTWOP",
    "DPETTWOP",
    "DPETWHIP",
    "working_parents_perc",
    "DPETLEPP"
  )
)]
predictors.vif = calculateVIF(predictors)
col.diag = colldiag(predictors, scale = FALSE, center = FALSE)
predictors.vif
col.diag
```
### Test against "null" theoretical Model
```{r, echo = FALSE}
theoretical.formula = paste0("Exemp_17.18.trans ~ (",
                             paste(theoretical.dist.variables, collapse = "+"), ")^2")
theoretical.model <- betareg(theoretical.formula ,
                             data = dataset.metro, link = linkfunction)
summary(theoretical.model, type = "deviance")
AIC(theoretical.model)
```

### Non-Metro 
```{r, echo = FALSE}
dataset %>%
  filter(metro.indicator == "no") %>%
  dplyr::select(-metro.indicator) -> dataset.non.metro

linkfunction = "loglog"
dist.beta <- fitbetamodel(dataset.non.metro, dependent_variable = "Exemp_17.18.trans",
                          linkfunction = linkfunction)
beta.model = summary(betareg(data = dataset.non.metro, formula = dist.beta,
                             link = linkfunction), type = "deviance")
beta.model
#form.add = paste0("Exemp_17.18.trans~", paste(dist.beta, collapse = "+"))
#form.int = paste0("Exemp_17.18.trans~(", paste(dist.beta,collapse = "+"),"^2)")
#beta.model.add = summary(betareg(data = dataset.non.metro, formula = form.add,
#                             link = linkfunction), type = "deviance")
#beta.model.int = summary(betareg(data = dataset.non.metro, formula = form.int,
#                             link = linkfunction), type = "deviance")
#beta.model.add
#beta.model.int
```
### Testing for multicollinearity
```{r, echo = FALSE}
predictors = dataset.non.metro[, which(
  colnames(dataset.non.metro) %in% c(
    "DPETWHIP",
    "DPETECOP",
    "private_perc_elementary",
    "DPFPAREGP",
    "move_diff_state_perc",
    "DPSETOF",
    "DPFPAVOCP"
  )
)]
predictors.vif = calculateVIF(predictors)
col.diag = colldiag(predictors, scale = FALSE, center = FALSE)
predictors.vif
col.diag
```

### Test against "null" theoretical Model
```{r, echo = FALSE}
theoretical.formula = paste0("Exemp_17.18.trans ~ (",
                             paste(theoretical.dist.variables, collapse = "+"), ")^2")
theoretical.model <- betareg(theoretical.formula ,
                             data = dataset.non.metro, link = linkfunction)
summary(theoretical.model)
AIC(theoretical.model)
```


## County CVE Regression     

### Statewide  
```{r, echol = FALSE}
county.data %>%
  mutate(
    metro.indicator = ifelse(is.na(Metro_area), "no", "yes"),
    Exemp_17.18.trans = adjust_zeros(target = Exemp_17.18 / 100, n = nrow(county.data)),
    target = log(Exemp_17.18.trans / (1 - Exemp_17.18.trans))
  ) -> dataset
remove.cols = which(
  colnames(dataset) %in%
    c(
      standard.remove,
      "Prop.risk3",
      "Prop.risk3_16.17",
      "Prop.risk2",
      "Prop.risk5",
      "Prop.risk4",
      "Prop.risk2",
      "Prop.risk1",
      "Urbanization",
      "target"
    )
)
dataset = dataset[, -remove.cols]
dataset = dataset %>% filter(!is.na(PropPrivate)) ## have to remove terrell --
# Beta Regression
linkfunction = "loglog"
county.beta <- fitbetamodel(dataset, dependent_variable = "Exemp_17.18.trans",
               linkfunction = linkfunction)
beta.model <- summary(betareg(data = dataset,formula = county.beta, link = linkfunction),
                     type = "deviance")
beta.model
#form.add = paste0("Exemp_17.18.trans~", paste(beta.model, collapse = "+"))
#form.int = paste0("Exemp_17.18.trans~(", paste(beta.model,collapse = "+"),"^2)")
#beta.model.add = summary(betareg(data = dataset,formula = form.add, link = linkfunction),
#                     type = "deviance")
#beta.model.int = summary(betareg(data = dataset,formula = form.int, link = linkfunction),
#                     type = "deviance")
#beta.model.add
#beta.model.int
```
### Test for mulicollinearity
```{r, echo = FALSE}
predictors = dataset[, which(
  colnames(dataset) %in% c(
    "ESL",
    "Bachelors",
    "PercWhite",
    "TotPopChngNorm",
    "Unemployment",
    "adherence"
  )
)]
predictors.vif = calculateVIF(predictors)
col.diag = colldiag(predictors, scale = FALSE, center = FALSE)
predictors.vif
col.diag
```
### Test against "Null" Theoretical Model
```{r, echo = FALSE}
theoretical.formula = paste0("Exemp_17.18.trans ~ (",
                             paste(theoretical.county.variables, collapse = "+"), ")^2")
theoretical.model <- betareg(theoretical.formula ,
                             data = dataset, link = linkfunction)
summary(theoretical.model)
AIC(theoretical.model)
```
### Metro                                                                   
```{r, echo = FALSE}
county.data.metros %>%
  mutate(
    Exemp_17.18.trans = adjust_zeros(target = Exemp_17.18 / 100,
                                     n = nrow(county.data.metros)),
    target = log(Exemp_17.18.trans / (1 - Exemp_17.18.trans))
  ) -> dataset.metros
remove.cols = which(colnames(dataset.metros) %in% c(
      standard.remove,
      "Prop.risk3",
      "Prop.risk3_16.17",
      "Prop.risk2",
      "Prop.risk5",
      "Prop.risk4",
      "Prop.risk2",
      "Prop.risk1",
      "Urbanization",
      "target"
    )
)
dataset.metros = dataset.metros[, -remove.cols]
# Beta Regression
linkfunction = "loglog"
cm.beta <- fitbetamodel(dataset.metros,
                        dependent_variable = "Exemp_17.18.trans",
                        linkfunction = linkfunction)
beta.model = summary(betareg(data = dataset.metros, formula = cm.beta,
                     link = linkfunction), type = "deviance")
beta.model
#form.add = paste0("Exemp_17.18.trans~", paste(cm.beta, collapse = "+"))
#form.int = paste0("Exemp_17.18.trans~(", paste(cm.beta,collapse = "+"),"^2)")
#beta.model.add = betareg(data = dataset.metros, formula = form.add,
#                     link = linkfunction)
#summary(beta.model.add, type = "deviance")
#beta.model.int = betareg(data = dataset.metros, formula = form.int,
#                     link = linkfunction)
#summary(beta.model.int, type = "deviance")

```

### Test for mulicollinearity 
```{r, echo = FALSE} 
predictors = dataset.metros[, which(
  colnames(dataset.metros) %in% c(
    "ESL",
    "Bachelors",
    "PercWhite",
    "MedIncome",
    "prop_pop_under_5"
  )
)]
predictors.vif = calculateVIF(predictors)
col.diag = colldiag(predictors, scale = FALSE, center = FALSE)
predictors.vif
col.diag
``` 

### Test against "Null" Theoretical Model
```{r, echo = FALSE}
theoretical.formula = paste0("Exemp_17.18.trans ~ (",
                             paste(theoretical.county.variables,
                                   collapse = "+"), ")^2")
theoretical.model <- betareg(theoretical.formula ,
                             data = dataset.metros, link = linkfunction)
summary(theoretical.model)
AIC(theoretical.model)
```
## County CVE Prop Risk
### State
# Adjust here to fit other thresholds
```{r, echo = FALSE}
county.data %>%
  mutate(
    metro.indicator = ifelse(is.na(Metro_area), "no", "yes"),
    Prop.risk3.trans = adjust_zeros(target = Prop.risk3, n = nrow(county.data)),
    target = log(Prop.risk3.trans / (1 - Prop.risk3.trans))
  ) -> dataset
remove.cols = which(
  colnames(dataset) %in%
    c(
      standard.remove,
      "Prop.risk3_16.17",
      "Prop.risk2",
      "Prop.risk5",
      "Prop.risk3",
      "Prop.risk4",
      "Prop.risk2",
      "Prop.risk1",
      "Urbanization",
      "target",
      "metro.indicator"
    )
)
dataset = dataset[, -remove.cols]
linkfunction = "loglog"
beta.formula <- fitbetamodel(dataset, dependent_variable = "Prop.risk3.trans",
                                        linkfunction = linkfunction)
prop.risk = summary(betareg(data = dataset, formula = beta.formula, 
                             link = linkfunction),
                     type = "deviance")
prop.risk
#form.add = paste0("Prop.risk3.trans~", paste(beta.formula, collapse = "+"))
#form.int = paste0("Prop.risk3.trans~(", paste(beta.formula,collapse = "+"),"^2)")
#beta.model.add = summary(betareg(data = dataset, formula = form.add, 
#                             link = "loglog"),
#                     type = "deviance")
#beta.model.int = summary(betareg(data = dataset, formula = form.int, 
#                             link = "loglog"),
#                     type = "deviance")
#beta.model.add
#beta.model.int
```
### No collinearity -- one variable 
### Testing against "NULL" model
```{r, echo = FALSE}
theoretical.formula = paste0("Prop.risk3.trans ~ (",
                             paste(theoretical.county.variables,
                                   collapse = "+"), ")^2")
theoretical.model <- betareg(theoretical.formula ,
                             data = dataset, link = linkfunction)
summary(theoretical.model)
AIC(theoretical.model)
```

### Metro                                                                   
# Adjust here to fit other thresholds
```{r, echo = FALSE}
county.data.metros %>%
  mutate(
    metro.indicator = ifelse(is.na(Metro_area), "no", "yes"),

    Prop.risk3.trans = adjust_zeros(target = Prop.risk3, n = nrow(county.data)),
    target = log(Prop.risk3.trans / (1 - Prop.risk3.trans))
  ) -> dataset.metros
remove.cols = which(
  colnames(dataset.metros) %in%
    c(
      standard.remove,
      "Prop.risk3_16.17",
      "Prop.risk2",
      "Prop.risk5",
      "Prop.risk3",
      "Prop.risk4",
      "Prop.risk2",
      "Prop.risk1",
      "Urbanization",
      "target",
      "metro.indicator"
    )
)
dataset.metros = dataset.metros[, -remove.cols]
linkfunction = "logit"
beta.formula <- fitbetamodel(dataset.metros,
                             dependent_variable = "Prop.risk1.trans",
                             linkfunction = linkfunction)
beta.model = summary(betareg(data = dataset.metros, 
                             formula = beta.formula, 
                             link = linkfunction),
                     type = "deviance")
beta.model
#form.add = paste0("Prop.risk3.trans~", paste(beta.formula, collapse = "+"))
#form.int = paste0("Prop.risk3.trans~(", paste(beta.formula,collapse = "+"),"^2)")
#beta.model.add = summary(betareg(data = dataset.metros, 
#                             formula = form.add, 
#                             link = "loglog"),
#                     type = "deviance")
#beta.model.int = summary(betareg(data = dataset.metros, 
#                             formula = form.int, 
#                             link = "loglog"),
#                     type = "deviance")
#beta.model.add
#beta.model.int
```

### Test for multicollinearity
```{r, echo = FALSE}
predictors = dataset[, which(colnames(dataset) %in% c("Bachelors", "adherence"))]
predictors.vif = calculateVIF(predictors)
col.diag = colldiag(predictors, scale = FALSE, center = FALSE)
predictors.vif
col.diag
```

### Test against "Null" Theoretical Model
```{r, echo = FALSE}
theoretical.formula = paste0("Prop.risk3.trans ~ (",
                             paste(theoretical.county.variables, collapse = "+"), ")^2")
theoretical.model <- betareg(theoretical.formula ,
                             data = dataset.metros, link = linkfunction)
summary(theoretical.model)
AIC(theoretical.model)
```

<!-- # Code for Fitting Other Model Types                                        #### -->
<!-- ## Lasso Variable Selection Example for District Statewide -->
<!-- ## Logistic Regression (log odds of CVE) as linear function -->
<!-- ```{r, echo = FALSE} -->
<!-- dist.data.new %>% -->
<!--   mutate( -->
<!--     metro.indicator = ifelse(is.na(Metro_area), "no", "yes"), -->
<!--     Exemp_17.18.trans = adjust_zeros(target = Exemp_17.18 / 100, n = nrow(dist.data.new)), -->
<!--     target = log(Exemp_17.18.trans / (1 - Exemp_17.18.trans)), -->
<!--   ) -> dataset -->

<!-- remove.cols = which( -->
<!--   colnames(dataset) %in% c( -->
<!--     standard.remove, -->
<!--     "risk3.bi", -->
<!--     "risk2.bi", -->
<!--     "risk1.bi", -->
<!--     "NCES.District", -->
<!--     "Exemp_17.18.trans" -->
<!--   ) -->
<!-- ) -->
<!-- dataset = dataset[, -remove.cols] -->
<!-- district.state.lasso = fitlasso(data = dataset, lambda.type = 'lambda.1se', seed = 123) -->

<!-- ### Compare to OLS Linear Regression (single and interaction terms) -->
<!-- formula.add = paste(names(district.state.lasso$coefs), collapse = "+") -->
<!-- formula.add = paste0("target~", eval(formula.add)) -->
<!-- formula.int = paste(names(district.state.lasso$coefs), collapse = "*") -->
<!-- formula.int = paste0("target~", eval(formula.int)) -->

<!-- district.state.lasso.add = lm(formula.add, data = dataset) -->
<!-- district.state.lasso.int = lm(formula.int, data = dataset) -->

<!-- anova(district.state.lasso.add, district.state.lasso.int, test = "Chisq") -->
<!-- ``` -->
