# Supplementary material for: Conscientious vaccination exemptions in kindergarten to eighth-grade children across Texas schools from 2012 to 2018: A regression analysis
Source: PLoS Med. 2020 Mar 10;17(3):e1003049. doi: 10.1371/journal.pmed.1003049 (PMC7064178; doi:10.1371/journal.pmed.1003049)
Supplement: S1 Source Code — (ZIP) [file pmed.1003049.s004.zip › figures.Rmd]

---
title: "Socioeconomic and geographic trends in vaccine exemption percentages across Texas"
subtitle: "Accompanying Code: Figures"
author: "Maike Morrison, Lauren Castro, Lauren Ancel Meyers"
date: "July 12, 2019"
output: html_document
---

```{r setup, include=FALSE}
knitr::opts_chunk$set(echo = TRUE, message = FALSE, warning = FALSE)
#knitr::opts_knit$set(root.dir = "C:/Users/maike/Dropbox/measles_vaccine")
library(tidyr)
library(dplyr)
library(broom)
library(ggplot2)
library(cowplot)
theme_set(theme_cowplot())
```

# Load Data
```{r}
load("District_Data_New2.RData")
load("County_Data_New.RData")
source("make_functions.R")

# Map Data
texas_a <- read.csv("texas_map_A.csv")
texas_b <- read.csv("texas_map_B.csv")
texas <- rbind(texas_a, texas_b)[,-1]
load("metro_lists.RData")

map_data <- texas %>% left_join(subset2 %>% mutate(num.exemp = Pop_16*Exemp_17.18/100) %>%
  dplyr::group_by(County) %>%
  dplyr::summarise(total.num.exemp = sum(num.exemp),
         Med_Exemp_17.18 = median(Exemp_17.18)))
city_df <- read.csv("city_df_metros.csv")
map_data_metro <- map_data[which(map_data$County %in% metros),]
map_data_else <- map_data[which(!(map_data$County %in% metros)),]
```

# Figure 1
## Heatmap: CVE trends in counties within ten major metropolitan areas of Texas
### Median CVE Percentage:
```{r}
counties.metro <- c("Aransas (C)", "Atascosa (S)", "Austin (H)", "Bandera (S)", "Bastrop (A)", "Bell (K)", "Bexar (S)", "Brazoria (H)", "Caldwell (A)", "Cameron (B)", "Chambers (H)", "Collin (D)", "Comal (S)", "Coryell (K)", "Dallas (D)", "Denton (D)", "Ellis (D)", "El Paso (E)", "Fort Bend (H)", "Galveston (H)", "Guadalupe (S)", "Harris (H)", "Hays (A)", "Hidalgo (M)", "Hood (F)", "Hudspeth (E)", "Hunt (D)", "Johnson (F)", "Kaufman (D)", "Kendall (S)", "Lampasas (K)", "Liberty (H)", "Medina (S)", "Montgomery (H)", "Nueces (C)", "Parker (F)", "Refugio (C)", "Rockwall (D)", "San Patricio (C)", "Somervell (F)", "Tarrant (F)", "Travis (A)", "Waller (H)", "Williamson (A)", "Wilson (S)", "Wise (F)")

## Sort by CVE RATE ##
heat.map.data <- county.data_unscaled.metros %>% 
  select(-c(Metro_area, Exemp_12.13_bc:prop_adherence)) %>%
  mutate("County" = factor(counties.metro, ordered = TRUE,
                           levels = as.character(counties.metro[(order(county.data_unscaled.metros$Exemp_17.18))]))) %>% 
  rename("12-13" = Exemp_12.13,
         "13-14" = Exemp_13.14,
         "14-15" = Exemp_14.15,
         "15-16" = Exemp_15.16,
         "16-17" = Exemp_16.17,
         "17-18" = Exemp_17.18) %>% 
  gather(-County, key = "Year", value = "CVE_Rate")

metro.heat.map.cve <- ggplot(data = heat.map.data, aes(y = County, x = Year)) + 
  geom_tile(aes(fill = CVE_Rate), color = "white", size = 0.01) +
  scale_fill_distiller(name = "Median   \nCVE\nPercentage",
                      palette = "Spectral", 
                      guide=guide_colorbar(barheight = 12), limits=c(0,4),
                      breaks=c(0, 1,2,3,4), labels = c("0%", "1%", "2%", "3%", "4%")) +
  theme(legend.text=element_text(size=16),
        legend.title = element_text(size=16),
        axis.text=element_text(size=16), axis.title=element_text(size=16)) 

metro.heat.map.cve
```

### Number of Exempt Students over Time:
```{r}
subset_new <- read.csv("subset_17.18.csv")
count.data <- subset_new %>% group_by(County) %>%
  mutate("12-13" = sum(Exemp_12.13*Pop_16/100),
         "13-14" = sum(Exemp_13.14*Pop_16/100),
         "14-15" = sum(Exemp_14.15*Pop_16/100),
         "15-16" = sum(Exemp_15.16*Pop_16/100),
         "16-17" = sum(Exemp_16.17*Pop_16/100),
         "17-18" = sum(Exemp_17.18*Pop_16/100)) %>% 
  select(c(County, `12-13`:`17-18`)) %>% distinct %>% ungroup 

count.data.metro <- count.data[which(count.data$County %in% county.data.metros$County),]

heat.map.data <- count.data.metro %>%
  mutate(County = factor(counties.metro, ordered = TRUE,
                           levels = as.character(counties.metro[order(county.data.metros$Exemp_17.18)]))) %>%
  gather(-County, key = "Year", value = "Count")

heat.map.count.metro <- ggplot(data = heat.map.data, aes(x = Year, y = County)) + 
  geom_tile(aes(fill = Count), color = "white", size = 0.01) +
  scale_fill_distiller(name = "Number\nof\nExempt\nStudents", 
                      palette = "Spectral", 
                      guide=guide_colorbar(barheight = 12)) +
  theme(legend.text=element_text(size=16),
        legend.title = element_text(size=16),
        axis.text=element_text(size=16),
        axis.title=element_text(size=16)) + ylab(NULL) 

heat.map.count.metro
```

### Combine these plots into a two-panel plot:
```{r}
fig1 <- plot_grid(metro.heat.map.cve, heat.map.count.metro, labels = "AUTO", label_size = 18, rel_widths = c(1.1,1))
fig1
save_plot(fig1, filename = "Accompanying Materials/Figures/fig1.tiff", base_width = 16, base_height = 12)
```

# Figure 2
## Scatterplot: socioeconomic correlates of CVE percentages
### County-Level model: Metro Areas only
```{r}
CVE_model_plot <- ggplot(data = county.data_unscaled.metros) + 
  geom_jitter(aes(x = ESL, y = Bachelors, fill = Exemp_17.18), color = "black", size = 5, alpha = .7, pch=21) +
  scale_fill_distiller(name = "Median\nCVE Percentage\n2017-2018", # Legend title
                      palette = "Spectral", 
                      direction = -1,
                      limits = c(0,4),
                      breaks = c(0,2, 4),
                      labels = c("0%", "2%", "4%"),
                      guide=guide_colorbar(barheight = 4, barwidth=1.5,
                                           direction = "vertical",
                                           title.position = "top",
                                           reverse = FALSE))+
  xlab("% ESL") + ylab("% Bachelor's") +
  theme(text=element_text(size=18),
        legend.text=element_text(size=18),
        legend.title = element_text(size=18),
        axis.title = element_text(size = 18),
        axis.text = element_text(size = 18),
        legend.justification=c(1,1), legend.position=c(1,1),
        legend.background = element_rect(colour = 'black', linetype='solid'))

CVE_model_plot

```

### District-level model
Uses two of the lasso model's significant coefficients 
```{r}
data <- dist.data_unscaled.new%>% mutate(risk = with(.,case_when((Exemp_17.18>3) ~ "Above 3%", TRUE ~ "Below 3%")))

district_risk_plot <- ggplot() +
    geom_point(data = subset(data, risk=="Below 3%"), 
             aes(x = DPETWHIP, y = DPETECOP, color = risk), size = 4, alpha = .4) + 
  geom_point(data = subset(data, risk=="Above 3%"), 
             aes(x = DPETWHIP, y = DPETECOP, color = risk), size = 4, alpha = .4)+
  scale_color_manual(values = c("#D70018", "grey"), name = NULL) + ylim(c(35,97)) +
  theme(text=element_text(size=18),
        legend.text=element_text(size=18),
        axis.title = element_text(size = 18),
        axis.text = element_text(size = 18),
        legend.justification=c(1,0), legend.position=c(1,0.03),
        legend.background = element_rect(colour = 'black', linetype='solid')) +
  xlab("Percent White") + ylab("Percent Economically Disadvantaged")

district_risk_plot
```

### Combine these plots in two panels:
```{r}
fig2 = plot_grid(district_risk_plot + theme_cowplot(font_size = 14), 
                 CVE_model_plot + theme_cowplot(font_size = 14), labels = "AUTO", label_size = 18)
save_plot(fig2, filename = "Accompanying Materials/Figures/fig2121619.pdf", base_aspect_ratio = 2, base_height = 6)
```

# Figure 3
## Scatterplot & map: Comparing median CVE percentage to the proportion of schoolsystems >3% vaccine-exempt within each metropolitan county
```{r}

county.data_unscaled.metros$Metro_area = factor(county.data_unscaled.metros$Metro_area,
                                       levels = c("dallas", "fort_worth", "houston",
                                                  "san_antonio", "austin", "mcallen",
                                                  "el_paso", "corpus_christi", "brownsville", "killeen"),
                                       labels = c("Dallas", "Fort Worth", "Houston", "San Antonio",
                                                  "Austin", "McAllen", "El Paso", "Corpus Christi", "Brownsville",
                                                  "Killeen"))

cols <- c("Austin" = "#d7191c",
          "Houston" = "#fdae61",
          "San Antonio" = "#ffffbf",
          "Fort Worth" = "#abdda4",
          "Dallas" = "#2b83ba",
          "Corpus Christi" = "grey49", 
          "Killeen" = "grey49",
          "Brownsville" = "grey49",
          "El Paso" = "grey49",
          "McAllen" = "grey49")

scatter.plot = county.data_unscaled.metros %>% 
  ggplot() + 
  geom_jitter(aes(x = Exemp_17.18, y = Prop.risk3, fill = Metro_area), size = 4, alpha =.6, color = "black", shape = 21) + 
  scale_fill_manual(values = cols, name = "Metro Area") + 
  labs(x = "Median CVE percentage", y = "Proportion of school systems \n exceeding CVE threshold (3%)") + #+
  theme(axis.title = element_text(size = 20),
        axis.text = element_text(size = 20)) + 
  geom_smooth(method = "lm", formula=y~x, aes(Exemp_17.18, Prop.risk3), color = "black")

#scatter.plot
#scatter.plot
#county.data_unscaled %>% 
#  filter(County == "denton") -> denton
#county.data_unscaled %>% 
#  filter(County == "collin") -> collin

#scatter.plot = scatter.plot + 
#  geom_point(data = denton, aes(x = Exemp_17.18, y=Prop.risk3), color = "red", size = 3.2) +
#  geom_point(data = collin, aes(x = Exemp_17.18, y = Prop.risk3), color = "red", size = 3.2) + 
#  annotate("text", x = 1.85, y = .39, label = "Collin", size = 7) + 
#  theme(text = element_text(size = 24)) +
#  annotate("text", x = 2.6, y = .42, label = "Denton", size = 7)
```

# Calculate residuals and plot 
```{r}
scatter.model = lm(Prop.risk3~Exemp_17.18,data = county.data_unscaled.metros) 

map_data_model.county <- map_data_metro %>% 
  left_join(data.frame("County" = county.data.metros$County,
                       "Residuals" = scatter.model$residuals,
                       "Predictions" = scatter.model$fitted.values),
            by = "County")

## RESIDUALS MAP ##
map_model.county_residuals <- ggplot() +
  geom_polygon(data = map_data_model.county, 
               aes(x = long, y = lat, group = group, fill = Residuals), 
               colour='white') +  # Adds outline
  scale_fill_gradient2(name = "County-Level\nMetric\nResiduals", # Legend title
                       mid = "white", low = "#1A5276", high = "#C0392B",
                       limits = c(-0.4,0.4),
                       guide=guide_colorbar(barheight = 12)) + 
  geom_polygon(data = map_data_else, 
               aes(x = long, y = lat, group = group), 
               colour='white', fill = 'grey') +
  #ggtitle("Median Conscientious Vaccination Exemption Percentage \n2016-2017 School Year") +
  theme_void() +  # removes background, axes, etc.
  theme(text=element_text(size=14),
        legend.text = element_text(size=20),
        legend.title = element_text(size=20)) + # increase legend font size
  coord_equal() +
  geom_point(data=city_df, aes(x=lon, y=lat), size=3, shape=19) + #Add points for cities
  geom_text(data=city_df, aes(x=lon, y=lat, label=city_names), size=6, 
            hjust=ifelse(city_df$city_names=='Fort Worth',1,0),
            vjust=ifelse(city_df$city_names=='Fort Worth',1,-0.5))
```
# Combine fig 3 plots   
```{r}

fig3 = plot_grid(scatter.plot, map_model.county_residuals, rel_widths = c(.7, 1), rel_heights = c(.4, 1),labels = c("A", "B"), label_size = 18)
save_plot(fig3, filename = "Accompanying Materials/Figures/fig3.tiff",
           base_aspect_ratio = 2.1, base_height = 8)
```

# Figure 4
## Plots of observed vs predicted values of highrisk schools 
### A :
```{r}
# Observed values (A)
county.data.metros %>%
  mutate(
    metro.indicator = ifelse(is.na(Metro_area), "no", "yes"),

    Prop.risk3.trans = adjust_zeros(target = Prop.risk3, n = nrow(county.data)),
    target = log(Prop.risk3.trans / (1 - Prop.risk3.trans))
  ) -> dataset.metros
remove.cols = which(
  colnames(dataset.metros) %in%
    c(
      standard.remove,
      "Prop.risk3_16.17",
      "Prop.risk2",
      "Prop.risk5",
      "Prop.risk3",
      "Prop.risk4",
      "Prop.risk2",
      "Prop.risk1",
      "Urbanization",
      "target",
      "metro.indicator"
    )
)
dataset.metros = dataset.metros[, -remove.cols]
linkfunction = "loglog"
beta.formula <- fitbetamodel(dataset.metros,
                             dependent_variable = "Prop.risk3.trans",
                             linkfunction = linkfunction)


model.prop.risk = betareg(data = dataset.metros, 
                             formula = beta.formula, 
                             link = linkfunction)

map_data_model.prop.risk <- map_data_metro %>% 
  left_join(data.frame("County" = county.data.metros$County,
                       "Residuals" = model.prop.risk$residuals,
                       "Predictions" = model.prop.risk$fitted.values,
                       "Prop.risk3" = county.data.metros$Prop.risk3),
            by = "County")

metro_map_true_risk <- ggplot() +
  geom_polygon(data = map_data_model.prop.risk, 
               aes(x = long, y = lat, group = group, fill = Prop.risk3), 
               colour='white') +  # Adds outline
  scale_fill_distiller(name = "Observed\nProportion\nof Districts\n>3% CVE", # Legend title
                       palette = "Reds", direction =1,
                       breaks = c(0, .1, .2, .3, .4, .5, .6), # set breaks for legend
                       limits = c(-0.11,.52),
                       guide=guide_colorbar(barheight = 12)) + 
  geom_polygon(data = map_data_else, 
               aes(x = long, y = lat, group = group), 
               colour='white', fill = 'grey') +
  theme_void() +  # removes background, axes, etc.
  theme(text=element_text(size=14),
        legend.text=element_text(size=20),
        legend.title = element_text(size=20))+ # increase legend font size
  coord_equal() +
  geom_point(data=city_df, aes(x=lon, y=lat), size=3, shape=19) + #Add points for cities
  geom_text(data=city_df, aes(x=lon, y=lat, label=city_names), size=5, 
            hjust=ifelse(city_df$city_names=='Fort Worth',1,0),
            vjust=ifelse(city_df$city_names=='Fort Worth',1,-0.5)) + theme(plot.margin = unit(c(0,2, 0, 0), "cm"))

```
# (B) Predictd versus Observed
```{r}
# B: Prop Risk Model
# model.Prop.risk3.fwd.metros <- lm(formula = fitmodel05(dataset = county.data.metros, dependent_variable = "Prop.risk3", removecols = c(1:20)), data = county.data.metros)
model.prop.risk <- betareg(formula = fitbetamodel(county.data.metros, dependent_variable = "Prop.risk3",
                                                              removecols = c(1:20), linkfunction = "loglog"), data = county.data.metros.prop, link = "loglog")
# summary(model.Prop.risk3.fwd.metros)

```
# Plot details and plot
```{r}
county.data.metros$Metro_area = factor(county.data.metros$Metro_area,
                                       levels = c("dallas", "fort_worth", "houston",
                                                  "san_antonio", "austin", "mcallen",
                                                  "el_paso", "corpus_christi", "brownsville", "killeen"),
                                       labels = c("Dallas", "Fort Worth", "Houston", "San Antonio",
                                                  "Austin", "McAllen", "El Paso", "Corpus Christi", "Brownsville",
                                                  "Killeen"))

cols <- c("Austin" = "#d7191c",
          "Houston" = "#fdae61",
          "San Antonio" = "#ffffbf",
          "Fort Worth" = "#abdda4",
          "Dallas" = "#2b83ba",
          "Corpus Christi" = "grey39", 
          "Killeen" = "grey39",
          "Brownsville" = "grey39",
          "El Paso" = "grey39",
          "McAllen" = "grey39")

# Proportion Risk
prop.risk.plot <- ggplot() + geom_jitter(aes(x = model.prop.risk$fitted.values, 
                                             y = county.data.metros.prop$Prop.risk3,
                                             fill = county.data.metros$Metro_area), 
                                         size = 4, alpha = 0.6, color="black", shape=21) + geom_abline(slope = 1) +
  xlab("Predicted Proportion of Districts >3% Exempt") + ylab("Observed Proportion of \n School Systems >3% Exempt") +
  theme(panel.background = element_rect(fill = "white", colour = "black", linetype = "solid", size = 0.7)) +
  scale_fill_manual(values = cols, name = "Metro Area") + 
  theme(axis.text = element_text(size = 18),
        axis.title = element_text(size = 18))

```

### Combine Panels
```{r}
fig4 = plot_grid(metro_map_true_risk, prop.risk.plot, label_size = 18, 
                 rel_widths = c(1, .7), rel_heights = c(1, .4),labels = c("A", "B"))
save_plot(plot = fig4, filename = "Accompanying Materials/Figures/fig4100119.tiff",  base_height = 8, base_asp = 2.2)
save_plot(plot = fig4, filename = "Accompanying Materials/Figures/fig4_1216119.pdf", base_height = 8, base_asp = 2.2)

```


# Figure S1
## Maps: Distribution of median CVE percentages across the state of Texas and the number of exempt students in each county.


# Figure S2
## Distributions of CVE percentages by school system category.
```{r}
# dist <- subset %>% mutate(Category = ifelse(Type == "o", "Private", 
#                                     ifelse(Type=="i", "Charter", "Public"))) %>%
#   select(Category, Exemp_17.18) %>% ggplot() + 
#   geom_density(aes(x=Exemp_17.18), fill="grey") + facet_grid(~Category) + xlab("CVE Percentage 2017-2018") +
#   theme(text = element_text(size = 18))
#save_plot(plot=dist, filename="Accompanying Materials/Figures/figS1.tiff", base_width = 6)

subset.schools = subset2$District
master %>% 
    gather(year.data, value = value, Exemp_12.13, Exemp_13.14, Exemp_14.15, Exemp_15.16, Exemp_16.17, Exemp_17.18) %>% 
  filter(year.data == "Exemp_17.18") %>% 
  mutate(included = ifelse(District %in% subset.schools, "include", "exclude")) -> s2.plotdata

s2.plotdata %>% 
  filter(!(Type %in% c("o", "i"))) %>% 
  ggplot(aes(value, color  = included, fill = included)) + geom_density(alpha = .3) + 
  scale_x_continuous(limits = c(0,50)) + 
  labs(title = "Public School Systems") +
  theme(axis.text = element_text(size = 20),
        axis.title = element_text(size = 20)) -> public

s2.plotdata %>% 
  filter(Type  == "i") %>% 
  ggplot(aes(value, color  = included, fill = included)) + geom_density(alpha = .3) + 
  scale_x_continuous(limits = c(0,50)) + 
  labs(title = "Charter School Systems") + 
  theme(axis.text = element_text(size = 20),
        axis.title = element_text(size = 20))-> charter

  s2.plotdata %>% 
  filter(Type  == "o") %>% 
  ggplot(aes(value, color  = included, fill = included)) + geom_density(alpha = .3) + 
  scale_x_continuous(limits = c(0,50)) + guides(color = FALSE) + 
  labs(title = "Private School Systems", fill = "") + 
  theme(axis.text = element_text(size = 20),
        axis.title = element_text(size = 20))-> private
plot.legend = get_legend(private)
school.breakdown = plot_grid(public+theme(legend.position = "none"), charter + theme(legend.position = "none"), private + theme(legend.position = "none"), nrow = 1)
school.breakdown = plot_grid(school.breakdown, plot.legend, rel_widths = c(1, .1))
save_plot(plot=school.breakdown, filename="Accompanying Materials/Figures/figS2.pdf", base_width = 6)

```


# Figure S3
## Change in CVE percentage between 2012-2013 and 2017-2018 vs. CVE percentage in 2017-2018 for all school systems in Texas
```{r}
# define terms
change = (subset$Exemp_17.18 -subset$Exemp_12.13)
Exemp_17.18 = (subset$Exemp_17.18)

# Fit quadratic model
fit.quad <- lm(change~poly(Exemp_17.18,2, raw = TRUE))
summary(fit.quad)

# Make a plot
lm_eqn <- function(df){
    m <- lm(change ~ Exemp_17.18, df);
    eq <- substitute(italic(y) == a + b %.% italic(x)*","~~italic(r)^2~"="~r2, 
         list(a = format(coef(m)[1], digits = 2),
              b = format(coef(m)[2], digits = 2),
             r2 = format(summary(m)$r.squared, digits = 3)))
    as.character(as.expression(eq));
}

s2 <- ggplot() + geom_hline(yintercept = 0, color="grey") +
  geom_point(aes(x=Exemp_17.18, y = change), alpha = 0.3, size=3) +
  geom_line(aes(x=0:50, y = predict(object=fit.quad, newdata=data.frame(Exemp_17.18=0:50))), 
            color = "red", size=1)+ xlab("CVE Percentage 2017-2018") + 
  ylab("Change in CVE Percentage\n(17-18 minus 12-13)") + 
  geom_text(aes(x=33, y=-20, label= paste('Adj.R^2==0.35')), parse=TRUE, size=5) + 
  geom_text(aes(x=33, y=-15, label= paste('y==-0.29+0.59*x-0.01*x^2')), parse=TRUE, size=5)+  
  theme(text = element_text(size = 18)) 
  
save_plot(plot = s2, filename = "Accompanying Materials/figures/figS2.tiff", base_width = 6)
```


# Figure S4
## Distribution of model residuals by metropolitan area for the county-level and proportion risk models.
### Fit models: (same as in Fig. 5)
```{r}
# Metropolitan County-Level Median CVE Percentage Model
county.data.metros %>%
  mutate(
    Exemp_17.18.trans = adjust_zeros(target = Exemp_17.18 / 100,
                                     n = nrow(county.data.metros)),
    target = log(Exemp_17.18.trans / (1 - Exemp_17.18.trans))
  ) -> dataset.metros
remove.cols = which(colnames(dataset.metros) %in% c(
  standard.remove,
  "Prop.risk3",
  "Prop.risk3_16.17",
  "Prop.risk2",
  "Prop.risk5",
  "Prop.risk4",
  "Prop.risk2",
  "Prop.risk1",
  "Urbanization",
  "target"
)
)
dataset.metros = dataset.metros[, -remove.cols]
# Beta Regression
linkfunction = "loglog"
cm.beta <- fitbetamodel(dataset.metros,
                        dependent_variable = "Exemp_17.18.trans",
                        linkfunction = linkfunction)
beta.model = betareg(data = dataset.metros, formula = cm.beta,
                             link = linkfunction)

# Prop Risk Model
county.data.metros %>%
  mutate(
    metro.indicator = ifelse(is.na(Metro_area), "no", "yes"),
    Prop.risk3.trans = adjust_zeros(target = Prop.risk3, n = nrow(county.data)),
    target = log(Prop.risk3.trans / (1 - Prop.risk3.trans))
  ) -> dataset.metros
remove.cols = which(
  colnames(dataset.metros) %in%
    c(
      standard.remove,
      "Prop.risk3_16.17",
      "Prop.risk2",
      "Prop.risk5",
      "Prop.risk3",
      "Prop.risk4",
      "Prop.risk2",
      "Prop.risk1",
      "Urbanization",
      "target",
      "metro.indicator"
    )
)
dataset.metros = dataset.metros[, -remove.cols]
linkfunction = "loglog"
beta.formula <- fitbetamodel(dataset.metros,
                             dependent_variable = "Prop.risk3.trans",
                             linkfunction = linkfunction)
prop.beta.model = betareg(data = dataset.metros, 
                             formula = beta.formula, 
                             link = linkfunction)
```
### County-Level Model Residuals:
```{r}
county.model.data <- county.data_unscaled.metros %>%
  left_join(data.frame(Metro_area = c("dallas", "fort_worth", "houston", "san_antonio",
                                      "austin", "mcallen", "el_paso", "corpus_christi",
                                      "brownsville", "killeen"), 
                       Metro.Area = c("Dallas", "Fort Worth", "Houston", "San Antonio",
                                      "Austin", "McAllen", "El Paso", "Corpus Christi",
                                      "Brownsville", "Killeen")),
            by = "Metro_area") %>% 
  dplyr::select(County, Metro_area, Metro.Area) %>%
  cbind(data.frame(Predicted = beta.model$fitted.values, 
                   Residuals = beta.model$residuals))

county.model.data$Metro.Area <-county.model.data$Metro.Area %>% 
  factor(ordered = TRUE, levels = c("Dallas", "Fort Worth", "Houston", "San Antonio", "Austin",
                                    "McAllen", "El Paso", "Corpus Christi", "Brownsville", "Killeen"))

cols <- c("austin" = "#d7191c",
          "houston" = "#fdae61",
          "san_antonio" = "#ffffbf",
          "fort_worth" = "#abdda4",
          "dallas" = "#2b83ba",
          "corpus_christi" = "grey", 
          "killeen" = "grey",
          "brownsville" = "grey",
          "el_paso" = "grey",
          "mcallen" = "grey")

county.boxplot <- ggplot(data = county.model.data, aes(x = Metro.Area, y=Residuals*100)) +
  geom_hline(yintercept = 0, color="grey") + 
  geom_boxplot(aes(fill = Metro_area))+ 
  geom_dotplot(binaxis='y', stackdir='center')+ 
  ylab("County-Level Model Residuals") + #ylim(c(-.3,.3)) +
  scale_fill_manual(values = cols, name = "Metro. Areas\n(in order,\nleft to right)") + 
  theme(axis.text.x = element_text(angle = -45, hjust=0), 
        axis.title.x = element_blank(),
        legend.position = "none")
county.boxplot
```

### Proportion Risk Model Residuals:
```{r}
prop.risk.model.data <- county.data_unscaled.metros %>% 
  left_join(data.frame(Metro_area = c("dallas", "fort_worth", "houston", "san_antonio",
                                      "austin", "mcallen", "el_paso", "corpus_christi",
                                      "brownsville", "killeen"), 
                       Metro.Area = c("Dallas", "Fort Worth", "Houston", "San Antonio",
                                      "Austin", "McAllen", "El Paso", "Corpus Christi",
                                      "Brownsville", "Killeen")),
            by = "Metro_area") %>% 
  dplyr::select(County, Metro_area, Metro.Area) %>% 
  cbind(data.frame(Predicted = prop.beta.model$fitted.values,
                   Residuals = prop.beta.model$residuals))

prop.risk.model.data$Metro.Area <-prop.risk.model.data$Metro.Area %>% 
  factor(ordered = TRUE, levels = c("Dallas", "Fort Worth", "Houston", "San Antonio", "Austin",
                                    "McAllen", "El Paso", "Corpus Christi", "Brownsville", "Killeen"))
risk.boxplot <- ggplot(data = prop.risk.model.data, aes(x = Metro.Area, y=Residuals)) +
  geom_hline(yintercept = 0, color="grey") +  
  geom_boxplot(aes(fill = Metro_area))+
  geom_dotplot(binaxis='y', stackdir='center')+
  ylab("Proportion Risk Model Residuals") + ylim(c(-.3,.3)) +
  scale_fill_manual(values = cols, name = "Metro. Areas\n(in order,\nleft to right)", 
                    labels = c("Austin", "Brownsville", "Corpus Christi", "Dallas", "El Paso", 
                               "Fort Worth", "Houston", "Killeen", "McAllen", "San Antonio")) + 
  theme(axis.text.x = element_text(angle = -45, hjust=0), 
        axis.title.x = element_blank(),
        legend.position = "none",
        )

risk.boxplot
```

```{r}
s3.fig <- plot_grid(county.boxplot + ylab("Residuals") + ggtitle("County-Level Model"), 
                    risk.boxplot + theme(axis.title.y = element_blank()) + ggtitle("Proportion Risk Model"), 
                    labels = "AUTO", label_size = 16)
s3.fig

ggsave(filename = "Accompanying Materials/Figures/figS3.tiff", plot = s3.fig, width=10)
ggsave(filename = "Accompanying Materials/Figures/figS3122919.jpeg", plot = s3.fig, width=10)
```


# Figure S5
## Maps of predicted and observed CVE percentages and associated epidemiological risks in the ten largest metropolitan areas of Texas
### Top row
```{r}
# Metropolitan County-Level Median CVE Percentage Model
county.data.metros %>%
  mutate(
    Exemp_17.18.trans = adjust_zeros(target = Exemp_17.18 / 100,
                                     n = nrow(county.data.metros)),
    target = log(Exemp_17.18.trans / (1 - Exemp_17.18.trans))
  ) -> dataset.metros
remove.cols = which(colnames(dataset.metros) %in% c(
      standard.remove,
      "Prop.risk3",
      "Prop.risk3_16.17",
      "Prop.risk2",
      "Prop.risk5",
      "Prop.risk4",
      "Prop.risk2",
      "Prop.risk1",
      "Urbanization",
      "target"
    )
)
dataset.metros = dataset.metros[, -remove.cols]
# Beta Regression
linkfunction = "loglog"
cm.beta <- fitbetamodel(dataset.metros,
                        dependent_variable = "Exemp_17.18.trans",
                        linkfunction = linkfunction)
cve.model = betareg(data = dataset.metros, formula = cm.beta, link = linkfunction)

# Create the data frame for metro mapping 
map_data_model.county <- map_data_metro %>% 
  left_join(data.frame("County" = county.data.metros$County,
                       "Predictions" = cve.model$fitted.values,
                       "CVE" = dataset.metros$Exemp_17.18),
            by = "County")

##########################################################################################

## Map the predicted values 
cve.map_model.county_predicted_values <- ggplot() +
  geom_polygon(data = map_data_model.county, 
               aes(x = long, y = lat, group = group, fill = Predictions*100), 
               colour='white') +  # Adds outline
  scale_fill_distiller(name = "Predicted\nCVE %", # Legend title
                       palette = "Blues", direction = 1, limits = c(-.06, 3.75),
                        breaks = c(0, 1, 2, 3, 4), # set breaks for legend
                       guide=guide_colorbar(barheight = 12)) + 
  geom_polygon(data = map_data_else, 
               aes(x = long, y = lat, group = group), 
               colour='white', fill = 'grey') +
  theme_void() +  # removes background, axes, etc.
  theme(text=element_text(size=14),
        legend.text=element_text(size=20),
        legend.title = element_text(size=20))+ 
  coord_equal() +
  geom_point(data=city_df, aes(x=lon, y=lat), size=3, shape=19) + #Add points for cities
  geom_text(data=city_df, aes(x=lon, y=lat, label=city_names), size=5, 
            hjust=ifelse(city_df$city_names=='Fort Worth',1,0),
            vjust=ifelse(city_df$city_names=='Fort Worth',1,-0.5))

##########################################################################################
cve.map_model.county_true_values <- ggplot() +
  geom_polygon(data = map_data_model.county, 
               aes(x = long, y = lat, group = group, fill = CVE*100), 
               colour='white') +  # Adds outline
  scale_fill_distiller(name = "Observed\nMedian\nCVE %", # Legend title
                       palette = "Blues", direction = 1, limits = c(-.06,3.75),
                        breaks = c(0, 1, 2, 3, 4), # set breaks for legend
                       guide=guide_colorbar(barheight = 12)) + 
  geom_polygon(data = map_data_else, 
               aes(x = long, y = lat, group = group), 
               colour='white', fill = 'grey') +
  theme_void() +  # removes background, axes, etc.
 theme(text=element_text(size=14),
        legend.text=element_text(size=20),
        legend.title = element_text(size=20))+
  coord_equal() +
  geom_point(data=city_df, aes(x=lon, y=lat), size=3, shape=19) + #Add points for cities
  geom_text(data=city_df, aes(x=lon, y=lat, label=city_names), size=5, 
            hjust=ifelse(city_df$city_names=='Fort Worth',1,0),
            vjust=ifelse(city_df$city_names=='Fort Worth',1,-0.5))
```

### Bottom Row
```{r}
county.data.metros %>%
  mutate(
    metro.indicator = ifelse(is.na(Metro_area), "no", "yes"),
    Prop.risk3.trans = adjust_zeros(target = Prop.risk3, n = nrow(county.data)),
    target = log(Prop.risk3.trans / (1 - Prop.risk3.trans))
  ) -> dataset.metros
remove.cols = which(
  colnames(dataset.metros) %in%
    c(
      standard.remove,
      "Prop.risk3_16.17",
      "Prop.risk2",
      "Prop.risk5",
      "Prop.risk3",
      "Prop.risk4",
      "Prop.risk2",
      "Prop.risk1",
      "Urbanization",
      "target",
      "metro.indicator"
    )
)
dataset.metros = dataset.metros[, -remove.cols]
linkfunction = "loglog"
beta.formula <- fitbetamodel(dataset.metros,
                             dependent_variable = "Prop.risk3.trans",
                             linkfunction = linkfunction)

model.prop.risk = betareg(data = dataset.metros, 
                          formula = beta.formula, 
                          link = linkfunction)

map_data_model.prop.risk <- map_data_metro %>% 
  left_join(data.frame("County" = county.data.metros$County,
                       "Residuals" = model.prop.risk$residuals,
                       "Predictions" = model.prop.risk$fitted.values,
                       "Prop.risk3" = county.data.metros$Prop.risk3),
            by = "County")

prop.metro_map_true_risk <- ggplot() +
  geom_polygon(data = map_data_model.prop.risk, 
               aes(x = long, y = lat, group = group, fill = Prop.risk3), 
               colour='white') +  # Adds outline
  scale_fill_distiller(name = "Observed\nProportion\nof Districts\n>3% CVE", # Legend title
                       palette = "Reds", direction =1,
                       breaks = c(0, .1, .2, .3, .4, .5, .6), # set breaks for legend
                       limits = c(-0.11,.52),
                       guide=guide_colorbar(barheight = 12)) + 
  geom_polygon(data = map_data_else, 
               aes(x = long, y = lat, group = group), 
               colour='white', fill = 'grey') +
  theme_void() +  # removes background, axes, etc.
  theme(text=element_text(size=14),
        legend.text=element_text(size=20),
        legend.title = element_text(size=20))+ # increase legend font size
  coord_equal() +
  geom_point(data=city_df, aes(x=lon, y=lat), size=3, shape=19) + #Add points for cities
  geom_text(data=city_df, aes(x=lon, y=lat, label=city_names), size=5, 
            hjust=ifelse(city_df$city_names=='Fort Worth',1,0),
            vjust=ifelse(city_df$city_names=='Fort Worth',1,-0.5)) + theme(plot.margin = unit(c(0,2, 0, 0), "cm"))


prop.metro_map_predicted_risk <- ggplot() +
  geom_polygon(data = map_data_model.prop.risk, 
               aes(x = long, y = lat, group = group, fill = Predictions), 
               colour='white') +  # Adds outline
  scale_fill_distiller(name = "Predicted\nProportion\nof Districts\n>3% CVE", # Legend title
                       palette = "Reds", direction =1,
                       breaks = c(0, .1, .2, .3, .4, .5, .6), # set breaks for legend
                       limits = c(-0.11,.52),
                       guide=guide_colorbar(barheight = 12)) + 
  geom_polygon(data = map_data_else, 
               aes(x = long, y = lat, group = group), 
               colour='white', fill = 'grey') +
  theme_void() +  # removes background, axes, etc.
  theme(text=element_text(size=14),
        legend.text=element_text(size=20),
        legend.title = element_text(size=20))+ # increase legend font size
  coord_equal() +
  geom_point(data=city_df, aes(x=lon, y=lat), size=3, shape=19) + #Add points for cities
  geom_text(data=city_df, aes(x=lon, y=lat, label=city_names), size=5, 
            hjust=ifelse(city_df$city_names=='Fort Worth',1,0),
            vjust=ifelse(city_df$city_names=='Fort Worth',1,-0.5)) + theme(plot.margin = unit(c(0,2, 0, 0), "cm"))

```

### Combine plot
```{r}
full_mapfigure = plot_grid(cve.map_model.county_predicted_values, cve.map_model.county_true_values,
          prop.metro_map_predicted_risk, prop.metro_map_true_risk, labels = "AUTO")

save_plot(full_mapfigure, filename = "Accompanying Materials/Figures/fig_map122919.pdf",
          base_height = 12, base_width = 16)

```


# Figure S6
## Scatterplots: Predicted versus observed values for the two county-level (A) median CVE and (B) CVE risk threshold models.
### Fit models:
```{r}
# Metropolitan County-Level Median CVE Percentage Model
model.median.fwd.metros <- lm(fitmodel05(dataset = county.data.metros, dependent_variable = "Exemp_17.18_bc", removecols = c(1:20)), data = county.data.metros)
# summary(model.median.fwd.metros)

# Prop Risk Model
model.Prop.risk3.fwd.metros <- model.Prop.risk3.fwd.metros <- betareg(formula = fitbetamodel(county.data.metros, dependent_variable = "Prop.risk3",
                                                              removecols = c(1:20), linkfunction = "loglog"), data = county.data.metros.prop, link = "loglog")

# summary(model.Prop.risk3.fwd.metros)
```

### a. Metropolitan County-Level Median CVE Percentage Model
```{r}
## Convert to true values (unscaled)
bcModel_Exemp_17.18 = caret::BoxCoxTrans(county.data$Exemp_17.18 + 1)
l = bcModel_Exemp_17.18$lambda
fitted.unscaled = (model.median.fwd.metros$fitted.values*l+1)^(1/l)-1
observed.unscaled = (county.data.metros$Exemp_17.18_bc*l+1)^(1/l)-1

### Not sure why it's losing it's factor here. 
county.data.metros$Metro_area = factor(county.data.metros$Metro_area,
                                levels = c("dallas", "fort_worth", "houston",
                                           "san_antonio", "austin", "mcallen",
                                           "el_paso", "corpus_christi", "brownsville", "killeen"),
                                labels = c("Dallas", "Fort Worth", "Houston", "San Antonio",
                                           "Austin", "McAllen", "El Paso", "Corpus Christi", "Brownsville",
                                           "Killeen"))


cols <- c("Austin" = "#d7191c",
          "Houston" = "#fdae61",
          "San Antonio" = "#ffffbf",
          "Fort Worth" = "#abdda4",
          "Dallas" = "#2b83ba",
          "Corpus Christi" = "grey39", 
          "Killeen" = "grey39",
          "Brownsville" = "grey39",
          "El Paso" = "grey39",
          "McAllen" = "grey39")


county.level.plot <- ggplot() + geom_jitter(aes(x = fitted.unscaled, 
                                                y = observed.unscaled,
                                                fill = county.data.metros$Metro_area), 
                       size = 4, alpha = 0.6, color="black", shape=21) + geom_abline(slope = 1) +
  xlab("Predicted Median CVE Percentage") + ylab("Observed Median CVE Percentage") +
  theme(panel.background = element_rect(fill = "white", colour = "black", linetype = "solid", size = 0.7)) +
  scale_fill_manual(values = cols,  name = "Metro Area") +
  theme(axis.text = element_text(size = 18),
        axis.title = element_text(size = 18))
# county.level.plot
```

### b. Metropolitan County-Level Risk Percentage Model
```{r}
# Proportion Risk
prop.risk.plot <- ggplot() + geom_jitter(aes(x = model.Prop.risk3.fwd.metros$fitted.values, 
                                             y = county.data.metros.prop$Prop.risk3,
                                             fill = county.data.metros$Metro_area), 
                       size = 4, alpha = 0.6, color="black", shape=21) + geom_abline(slope = 1) +
  xlab("Predicted Proportion of Districts >3% Exempt") + ylab("Observed Proportion of \n School Systems >3% Exempt") +
  theme(panel.background = element_rect(fill = "white", colour = "black", linetype = "solid", size = 0.7)) +
  scale_fill_manual(values = cols, name = "Metro Area") + 
  theme(axis.text = element_text(size = 18),
        axis.title = element_text(size = 18))
# prop.risk.plot
```

### Combine Panels
```{r}
legend = get_legend(prop.risk.plot)

fig5 <- plot_grid(county.level.plot + theme(legend.position="none"), 
                   prop.risk.plot + theme(legend.position = "none"), 
                  legend, labels = c("A", "B",""), label_size = 20, rel_widths = c(1, 1.1, .3), nrow = 1)
save_plot(plot = fig5, filename = "Accompanying Materials/Figures/fig5.tiff",
          base_height = 6, base_width = 12)

save_plot(plot = fig5, filename = "Accompanying Materials/Figures/figS6.jpeg",
          base_height = 6, base_width = 12)
